# Supplementary material for: Pupil-linked arousal signals track the temporal organization of events in memory
Source: Nat Commun. 2020 Aug 11;11:4007. doi: 10.1038/s41467-020-17851-9 (PMC7421896; doi:10.1038/s41467-020-17851-9)
Supplement: Supplementary file 4 — Source Data [file 41467_2020_17851_MOESM4_ESM.xlsx]

## Sheet: Figs2,3,4
Subject	Experiment	BoundaryItem_EncodeRT	FirstItem_EncodeRT	LastItem_Encode_RT	SameContext_EncodeRT	Boundary_OrderRT	SameContext_OrderRT	Boundary_OrderAcc	SameContext_OrderAcc	BoundaryDistanceRating	SameContext_DistanceRating	BoundaryDistance_RT	SameContext_Distance_RT	BoundaryItem_SourceRT	FirstItem_SourceRT	LastItem_SourceRT	SameContext_Source_RT	BoundaryItem_SourceAcc	FirstItem_SourceAcc	LastIem_SourceAcc	SameContext_Item_SourceAcc
102	Study1	1560.19	1632.86	1685.43	1509.07	4944.81	4647	0.644444	0.583333	2.78049	2.35714	1750.6	1326.34	1989.38	2143.43	2079	2372.03	0.595238	0.571429	0.428571	0.546429
103	Study1	1235.88	934	1169.57	1194.12	3937.83	4212.66	0.377778	0.6	2.78571	2.66667	1872.5	1828.43	1761.83	2029.29	1354.5	1587.98	0.428571	0.214286	0.357143	0.44881
104	Study1	1341.17	1195	1388.64	1178.41	2895.4	3410.61	0.555556	0.7	2.54762	2.33929	1351.4	1311.3	1096.48	1140.07	898.929	1148.19	0.857143	0.571429	0.714286	0.640476
105	Study1	795.762	747.643	753.286	741.985	2274.69	2270.12	0.533333	0.6	2.97619	2.875	825.405	777.607	950.786	869.286	729.286	1013.56	0.714286	0.5	0.714286	0.597619
106	Study1	973.619	1428.21	826	865.679	1699.6	1428.96	0.488889	0.45	2.21951	2.26786	775.048	733.571	976.357	1097.64	1171.21	1073.8	0.666667	0.428571	0.571429	0.530952
107	Study1	1418.81	1718.79	1394.79	1469.73	5630.43	4728.2	0.466667	0.533333	2.7619	2.73214	1303.79	1468.21	1442.02	1182.86	1484.14	1690.14	0.809524	0.928571	0.714286	0.64881
108	Study1	1259.14	1305.71	912.786	1170.58	3016.38	2607.91	0.422222	0.466667	2.80952	2.625	1303.07	1321.52	1349.29	1612.5	1287	1328.67	0.571429	0.285714	0.642857	0.54881
109	Study1	774.071	748.929	448.857	661.829	1014.98	850.536	0.577778	0.433333	2.74359	2.31481	805.952	769.714	721.262	726	751.643	690.67	0.404762	0.5	0.571429	0.483333
110	Study1	1020.05	1148.57	1086.43	1024.27	2619.81	2612.14	0.511111	0.683333	2.7619	2.64286	1125.67	1002.12	991.595	1273.79	932.857	1029.52	0.97619	1	0.928571	0.816667
111	Study1	1273.4	1333.86	1183.86	1198.32	1882.4	1902.34	0.6	0.55	2.30952	2.35714	782.095	781.375	853.905	772.143	685.214	807.4	0.833333	0.571429	0.714286	0.671429
112	Study1	1283.5	1457.86	1387.57	1132.08	2202.93	2519.64	0.533333	0.65	2.52381	2.51786	885.69	1109.14	948.905	1153.71	769.714	986.925	0.928571	0.928571	0.5	0.878571
113	Study1	1216.24	1005.93	1239.79	1168.86	6021.5	5408.02	0.444444	0.683333	2.40476	2.30357	2037.79	1866.43	3243.93	6009.64	2621.64	3471.94	0.547619	0.5	0.571429	0.534524
114	Study1	1592.79	1270.14	1236.64	1257.85	2985.71	3277.73	0.622222	0.666667	2.57143	2.73214	1511.05	1537.59	.	.	.	.	.	.	.	.
115	Study1	960.357	1211.36	1064.5	1086.04	6642.71	6372.52	0.4	0.55	2.33333	2.26786	998.619	1575.79	.	.	.	.	.	.	.	.
116	Study1	1067.83	1147.36	1114.79	1101.26	4421.62	4470.18	0.644444	0.683333	2.64286	2.71429	1614.24	1404.61	.	.	.	.	.	.	.	.
117	Study1	1362.07	1230.57	1029.07	1152.42	4115.5	4206.05	0.622222	0.633333	2.45238	2.33929	1384.12	1361.27	.	.	.	.	.	.	.	.
118	Study1	1471.74	877.071	1586.21	1361.6	3608.74	3097.84	0.555556	0.5	3.17073	3.17857	1145.5	1119.3	1699.38	1646.5	1508	1448.29	0.738095	0.785714	0.571429	0.60119
122	Study1	1163.81	1404.14	1048.71	1013.17	3696.43	4259.62	0.466667	0.533333	2.5	2.18182	1686.98	1442.27	1229.88	1785.86	1828.36	1438.23	0.857143	0.642857	0.785714	0.74881
123	Study1	1353.98	1322.5	1330	1247.01	1613.93	1547.23	0.555556	0.733333	2.92857	2.91071	677.452	679.411	753.643	647.071	608.714	705.215	0.690476	0.857143	0.785714	0.722619
124	Study1	1503.38	1289.14	1446.64	1305.5	5320.57	4704.89	0.644444	0.883333	2.71429	1.83929	1860.81	1658.8	.	.	.	.	.	.	.	.
125	Study1	1316.62	1535.57	1339.5	1220.35	2749.14	3042.11	0.4	0.65	2.52381	2.67857	1512.12	1454.18	1323.67	1672.29	1754.93	1413.35	0.833333	0.857143	0.785714	0.715476
140	Study1	1332.21	1501.71	1176.5	1296.16	6286.02	5447.34	0.444444	0.566667	2.14286	2.39286	1876.1	1987	.	.	.	.	.	.	.	.
141	Study1	926.119	1368.21	889.571	906.301	5308.48	5604.98	0.511111	0.516667	2.66667	2.47273	2149.86	2550.52	1935.26	2965.86	2627.21	2534.93	0.928571	0.928571	0.857143	0.771429
146	Study1	1348.76	1078.21	1412.43	1352.23	4556.79	4722.12	0.511111	0.516667	2.2619	2.19643	2192.43	2463.12	2637.55	2698.93	2001.43	2563.35	0.642857	0.642857	0.571429	0.70119
149	Study1	1138.26	1288.43	1066.5	960.121	2483.71	2487.3	0.4	0.6	2.83333	2.98113	1017.45	1232.14	818.738	641.071	769.143	832.177	0.452381	0.357143	0.571429	0.505952
150	Study1	1011.86	1225.79	919.071	986.402	2748.05	2423.46	0.444444	0.716667	2.66667	2.19643	502.619	507.821	1038.33	1259.86	947.214	1044.46	0.97619	0.857143	1	0.946429
152	Study1	1113.07	977.571	999.5	989.97	2908.19	2716.46	0.666667	0.666667	2.54762	2.39286	1204.57	1083.21	993.595	1055.86	1187.14	1025.29	0.952381	0.928571	0.928571	0.879762
155	Study1	1301.93	1241.57	1346.07	1348.64	3554.95	3065.48	0.555556	0.533333	2.61905	2.60714	1587.83	1509.54	1721.6	1674.29	1822.36	1839.57	0.833333	0.714286	0.785714	0.732143
165	Study1	1196.67	1170.14	1186.57	1163.79	7718.52	6555.05	0.355556	0.45	2.45238	2.55357	2913.67	3399.02	3923.79	2368.14	2916.5	3403.17	0.785714	0.571429	0.642857	0.52619
166	Study1	1090.88	1231.64	1292.43	1107.78	3421.02	2810.23	0.488889	0.75	2.2619	2.30909	927.429	894.446	1089.57	1130.21	884.286	1044.7	0.952381	1	0.857143	0.853571
167	Study1	1215.07	1442.93	1505.21	1439.16	4340.83	4163.07	0.511111	0.733333	2.38095	2.25	1531.48	1867.91	1601.29	1770.93	1673.71	1600.25	0.809524	0.857143	0.714286	0.794048
168	Study1	1506.98	1379.14	1249.36	1352.72	1532.9	1424.25	0.311111	0.5	2.38462	2.4	958.548	1044.23	922.024	1000	1037.36	933.501	0.642857	0.5	0.428571	0.52381
169	Study1	1309.02	1205.57	894.071	1149.86	4658.93	5669	0.666667	0.7	2.59524	2.54545	2432.9	2024.54	2087.26	2554	2678.86	2584.42	0.738095	0.571429	0.571429	0.722619
170	Study1	1487.12	1425.43	1565.14	1327.49	3448.17	3832.16	0.577778	0.583333	2.2619	2.30357	1166.1	1224.45	960.595	1081.36	1266.21	1012.56	0.904762	0.785714	0.857143	0.817857
121	Study2	1262.71	1147.79	1190.21	1153.13	4455.83	4137	0.595238	0.714286	2.52381	2.26786	1699.62	1660.68	989	935.714	1198.57	1161.86	0.928571	0.928571	0.928571	0.8
126	Study2	1243.76	1262.57	1308.29	1275.87	6440.48	5768.54	0.428571	0.5	2.33333	2.39286	1686.29	1635.93	1561.1	1532.14	2563.93	1777.28	0.97619	0.714286	0.928571	0.85119
127	Study2	1349.45	1411.21	1285.07	1222.73	3379.95	3205.59	0.47619	0.625	2.59524	2.55357	2055.31	2002.5	1776	3191.64	1356.21	1959.19	0.904762	0.857143	0.857143	0.715476
128	Study2	1332.21	1501.71	1176.5	1296.16	3580.02	3485.91	0.452381	0.5	2.47619	2.73214	1489.95	1704.34	1552.6	1589.29	1582.36	1734.89	0.833333	0.714286	0.785714	0.729762
129	Study2	926.119	1368.21	889.571	906.301	3256.43	2955.04	0.5	0.589286	2.33333	2.30357	1311.31	1713.41	1159.36	1479.57	1389.14	1221.2	0.785714	0.714286	0.571429	0.732143
130	Study2	1299.57	1432.71	1341.43	1202.12	4190.21	3935.07	0.595238	0.678571	2.38095	2.25	1404.64	1251.54	1102.19	1658.36	979.357	1302.51	0.97619	0.857143	0.857143	0.877381
131	Study2	907.595	950.571	1062.14	1017.29	3760.95	3684.84	0.52381	0.625	2.2619	2.21429	2440.95	2309.07	2478.24	2087.29	1750.79	2280.64	0.690476	0.571429	0.642857	0.627381
132	Study2	1159.67	1318	1050	1189.26	5257.1	4311.5	0.761905	0.964286	2.52381	1.58929	2158.71	1489.62	936.214	1081.79	1293.14	1304.77	0.97619	1	0.928571	0.978571
133	Study2	1292.12	1486.5	1253.07	1292.48	3850.48	4161.89	0.547619	0.553571	2.35714	2.51786	1440.67	1550.68	1254.24	1457.64	1158.64	1362.82	0.761905	0.642857	0.714286	0.721429
134	Study2	1348.76	1078.21	1412.43	1352.23	5026.79	4919.96	0.47619	0.696429	2.7381	2.625	2088.07	1971.75	1332.76	1226.29	1453.93	1637.83	0.97619	0.857143	0.714286	0.821429
135	Study2	1235.69	1251.21	1140.79	1057.57	2456.43	2456.3	0.452381	0.535714	2.85714	2.83929	1844.31	1827.12	1321.1	1096.86	1311.36	1281.16	0.738095	0.214286	0.5	0.565476
136	Study2	832.929	1059.57	714.429	717.211	1616.31	1626.66	0.428571	0.642857	2.35714	2.41071	931.286	882.536	823.714	1000.79	1052.57	921.305	0.761905	0.857143	0.642857	0.682143
137	Study2	1138.26	1288.43	1066.5	960.121	1590.71	1939.12	0.428571	0.375	2.30952	2.28571	768.381	1020.68	934.31	1071.93	910	1033.57	0.5	0.428571	0.5	0.489286
138	Study2	1011.86	1225.79	919.071	986.402	4920.64	4297.3	0.52381	0.625	2.09524	2.01786	2212.76	2372.48	1959.9	1773.07	2238.29	2345.06	0.785714	0.785714	0.785714	0.727381
139	Study2	1064.69	1275.86	866.286	906.652	3055.07	3351.39	0.571429	0.625	2.45238	2.17857	1391.69	1377.45	1349.9	1502.07	1457.29	1347.91	0.928571	0.785714	0.714286	0.763095
142	Study2	1113.07	977.571	999.5	989.97	2712.14	2293.73	0.642857	0.732143	2.42857	2.51786	1091.76	1210.36	1016.45	1037.07	1164.07	1073.44	0.738095	0.928571	0.428571	0.62619
143	Study2	1221.33	1456.57	1197.71	1125.9	3103.81	3836.11	0.428571	0.589286	2.54762	2.57143	1306.69	1215.43	943.452	875.643	969.571	1026.15	0.785714	0.714286	0.571429	0.672619
144	Study2	1405.95	1468.86	1357.57	1337.46	6520.71	6305	0.5	0.625	2.2619	1.98214	1352.17	1070.96	2268.14	2571.21	1771.93	2551.3	0.928571	0.785714	0.785714	0.771429
145	Study2	1301.93	1241.57	1346.07	1348.64	3758.1	3381.25	0.571429	0.660714	2.7381	2.32143	1805.9	1527.43	1376.9	1528.07	1624.64	1411.17	0.952381	0.857143	0.857143	0.84881
147	Study2	1358.4	1330.57	1374.43	1330.57	8240.88	6320.2	0.690476	0.875	2.7619	1.94643	1411.62	1091.05	1719.9	2155.21	2556.36	2408.05	0.904762	0.785714	0.857143	0.904762
148	Study2	1235.17	1214.5	1410.64	1228.42	6506.67	6786.57	0.547619	0.732143	2.7619	2.07143	1306.74	1205.93	2002.95	2194.21	1452.21	1877.74	0.928571	0.857143	0.928571	0.87381
151	Study2	1135.48	1248.79	1099.57	1107.26	3043.95	3124.04	0.5	0.464286	2.38095	2.48214	2572.74	2550.05	1745.57	1623.21	1430.93	1351.4	0.785714	0.785714	0.857143	0.605952
153	Study2	1294.21	1107.79	1272.14	1405.19	4748.38	4442.45	0.571429	0.571429	2.5	2.5	2161.19	2196.52	2034.71	2123.14	1652.64	1874.78	0.880952	0.785714	0.642857	0.725
154	Study2	1022.45	1175.36	921.143	1046.49	3191.12	3318.29	0.547619	0.714286	2.45238	2.5	1535.43	1382.8	1099.6	1364.36	1195.36	1282.53	0.952381	0.785714	0.928571	0.870238
156	Study2	1502.1	1501.5	1291.93	1280.4	3553.64	3633.8	0.52381	0.517857	2.71429	2.78571	1657.05	1528.14	1742.52	1706.07	1401.14	1715.33	0.428571	0.571429	0.357143	0.403571
157	Study2	1093.67	1313.64	930.071	1090.28	3386.88	3567.89	0.547619	0.714286	2.45238	2.33929	1040.17	1144.3	913.405	1136.79	788.643	1116.84	0.809524	0.714286	0.785714	0.857143
158	Study2	1425.74	1170.14	1186.57	1151.02	4095.88	4268.96	0.642857	0.464286	2.07143	2.23214	1620.52	1434	1642.57	1316.57	1505.21	1870.05	0.714286	0.785714	0.642857	0.603571
160	Study2	1284.43	1231.64	1292.43	1069.29	3382.36	3139.52	0.619048	0.696429	2.52381	2.33929	948.333	929.304	999.952	1747.64	1090.64	1129.22	0.833333	0.571429	0.785714	0.836905
161	Study2	1215.07	1442.93	1505.21	1439.16	3781.62	3376.75	0.642857	0.75	2.95238	2.30357	1591.5	1451.52	1305.05	1249.14	1521.57	1398.18	0.97619	0.857143	0.857143	0.869048
163	Study2	1506.98	1379.14	1249.36	1352.72	3882.57	3565.96	0.547619	0.821429	2.5	2.32143	1150.07	1157.14	1315.19	1180.57	1477	1308.3	0.97619	1	1	0.854762
164	Study2	1309.02	1205.57	894.071	1149.86	3633.62	3242.52	0.595238	0.571429	2.33333	2.21429	2428.64	2399.5	1716.31	1560.64	1717.14	1877.63	0.809524	0.642857	0.357143	0.697619
176	Study2	1076.57	1019.07	1138.36	1096.3	4252.52	4080.75	0.428571	0.607143	2.7381	2.66071	1722.1	1991.07	1474.05	1245.64	1456.5	1224.53	0.928571	0.571429	0.714286	0.765476
177	Study2	1230.69	1029.71	1085.5	1181.29	2644.98	2509.5	0.309524	0.553571	2.78571	2.51786	792.571	831.696	1106.29	1006	1308.36	1099.97	0.690476	0.571429	0.642857	0.554762
178	Study2	1365.67	1183.93	1135.71	1225.72	3115.81	2989.95	0.47619	0.625	2.19048	2.10714	858.667	704.911	1021.26	1039.64	1234.43	1208.1	0.904762	0.928571	0.928571	0.796429
179	Study2	1471.17	1474.5	1550.07	1528.14	9028.31	8028.45	0.666667	0.839286	2.80952	1.83929	2170.31	2163.11	1703.45	2225.5	2344.64	2643.52	0.952381	1	0.928571	0.910714
201	Study3	1168	1134.64	1234.43	1146.76	3027.57	3105.12	0.52381	0.75	2.30952	2.35714	1557.71	1621.73	1225.31	1495.5	1712	1363.1	0.880952	0.785714	0.714286	0.786905
204	Study3	1318.45	974.571	1505.29	1260.72	3838.07	3838.36	0.428571	0.303571	1.88095	1.82143	2348.21	2448.32	1424.36	2168.71	1456.79	1747.33	0.833333	0.785714	0.785714	0.72619
205	Study3	1199.12	1371.5	1180.07	1179.11	3419.55	3295.71	0.619048	0.732143	2.14286	2.375	1568.17	1487.54	3266.31	2120	1691.5	2465.3	0.690476	0.642857	0.5	0.625
206	Study3	1465.17	1463.86	1226.43	1246.07	4065.76	3327.84	0.738095	0.821429	2.69048	2.51786	914.286	957.196	1372.21	1462.86	792.357	1286.48	0.928571	1	0.928571	0.87619
207	Study3	1277.93	1348.64	1169.93	1213.8	3612.88	3645.11	0.714286	0.678571	2.19048	2.07143	1715.33	1787.46	1234.38	1588.21	1366.07	1155.81	0.928571	0.714286	1	0.894048
208	Study3	1289.31	1495.21	851.643	1228.35	3248.19	3556.77	0.547619	0.767857	2.57143	2.5	1466.02	1601.14	1299.76	1543.71	1170.43	1502.34	0.690476	0.571429	0.714286	0.547619
209	Study3	1375.64	1484.14	1396.36	1168.14	3744.05	3959.36	0.47619	0.642857	2.33333	2.16071	1744.33	1939.48	1489.19	1095.29	1531.57	1448.65	0.595238	0.642857	0.428571	0.555952
210	Study3	1306.79	1311.93	1286.93	1296.92	4867.17	3938.16	0.5	0.785714	2.57143	2.55357	1487.52	1537.71	1192.14	1836.21	1437.93	1706.15	0.5	0.5	0.428571	0.566667
211	Study3	1022.55	950.071	950.857	886.515	3437.36	3508.18	0.357143	0.464286	2.85714	2.80357	1182.12	1626.98	1273.71	1241.36	941.857	1051.23	0.738095	0.642857	0.642857	0.6
213	Study3	1247.86	1096.79	1130.21	1176.02	3145.76	3226.16	0.690476	0.767857	2.7381	2.67857	1557.71	1723	1384.36	1704.43	1225.21	1738.94	0.904762	0.642857	0.928571	0.734524
214	Study3	1183.21	1424.5	1450.86	1317.25	4741.74	5209.34	0.642857	0.571429	3.04762	3.05357	2806.43	2964.96	2318.57	2637.36	2611.29	2551.47	0.595238	0.5	0.428571	0.469048
215	Study3	1082.21	1151.93	1150.71	1089.48	2481.07	2777.55	0.52381	0.625	2.7619	2.5	1132.71	1161.39	879.619	864	838.286	936.508	0.571429	0.571429	0.785714	0.488095
216	Study3	1338.31	1182.36	1345.5	1280.58	2754.76	2825.2	0.619048	0.678571	2.64286	2.91071	1504.93	1306.45	1003.67	977.929	892.857	1007.63	0.952381	0.928571	0.857143	0.807143
217	Study3	1364.83	1050.14	1191.21	1276.47	4314.93	3640.5	0.52381	0.589286	3	2.32143	1623.43	1462.16	1244.71	1730	1093	1536.06	0.809524	0.571429	0.928571	0.780952
219	Study3	1184.62	1082.07	1189.07	1127.97	2987.95	2888.39	0.595238	0.678571	2.61905	2.33929	1113.48	940.304	1082.93	1035.07	1417.86	1222.27	1	0.928571	0.857143	0.903571
221	Study3	1189.88	1210.86	1319.64	1322.83	6807.6	6383.86	0.642857	0.660714	2.35714	2.17857	2477.83	1975.34	2130.79	2702	1901.79	2173	0.833333	0.714286	0.714286	0.783333
222	Study3	1177.69	1234.5	1042.71	1020.93	2719.26	2914.73	0.666667	0.696429	2.88095	2.76786	1298.05	1290.48	1197.43	1567.36	984.643	1361.34	0.809524	0.785714	0.928571	0.779762
224	Study3	1302.64	1204	1331.21	1211.13	3877.24	3819.04	0.47619	0.785714	2.57143	2.30357	1039.83	1162.14	1146.76	1464.79	1382.29	1381.53	0.904762	0.785714	0.571429	0.75119
225	Study3	1153.21	1275	1334.86	1121.84	3499.52	3701.27	0.571429	0.660714	2.83333	2.73214	1596.29	1836.34	1666.05	1527.07	1874.64	1607.3	0.357143	0.428571	0.571429	0.552381
226	Study3	1305.4	1303.79	1117.07	1270.28	4745.36	5379.7	0.52381	0.392857	2.57143	2.53571	1666.81	1390.25	2192.74	2022.79	2389.64	1798.55	0.619048	0.785714	0.571429	0.554762
227	Study3	1347.93	1264.07	1206.79	1150.76	3977.05	3586.45	0.595238	0.642857	2.71429	3.01786	1557.64	1828.62	1097.83	1268.5	1039.43	1162.28	0.809524	0.928571	1	0.760714
229	Study3	1351.93	1406.93	1221.36	1288.78	3701.45	3556.36	0.547619	0.732143	2.80952	2.53571	1552.55	1453.96	1299.33	1206.79	1602.36	1260.75	0.809524	0.714286	0.857143	0.710714
230	Study3	1062.6	1450.79	771.643	1081.96	6695.62	5308.12	0.285714	0.160714	2.40476	2.39286	2267.07	2004.96	3714.62	5491.64	2660.07	3777.82	0.928571	0.571429	0.928571	0.861905
231	Study3	1149.57	953.857	1047.07	1093.12	3086.14	3159.14	0.5	0.303571	2.7619	2.69643	1801	1875.46	1789.02	2246.64	1709	1852.05	0.761905	0.714286	0.785714	0.785714
233	Study3	1169.36	1322.64	1142.79	1200.62	3107.12	3402.46	0.547619	0.732143	2.7619	2.80357	1069.14	1059.77	1042.74	1244	999.571	1060.61	0.952381	0.857143	0.857143	0.859524
234	Study3	1236	1264.21	1399.43	1418.57	3832.02	3900.64	0.547619	0.660714	2.04762	2.08929	1828.9	1702.2	2067.62	2801.64	3423.21	2453.42	0.690476	0.5	0.5	0.559524
235	Study3	1248.83	1238.43	1272	1182.03	2735.6	2907.11	0.571429	0.821429	2.7619	2.71429	1573	1237.5	1054.24	1146.79	1004	1078.72	0.880952	1	0.928571	0.77381
236	Study3	1290.69	1314.14	1049.57	1118.3	2747.81	2709.7	0.642857	0.517857	2.61905	2.35714	1458.31	1462.27	896.5	935.357	823.714	861.681	0.809524	0.857143	0.928571	0.857143
237	Study3	1319.57	1356.14	1234.57	1172.72	3529.83	3609.45	0.714286	0.625	2.52381	2.58929	1554.57	1582.57	890.429	1224.86	1079.21	1148.3	0.97619	0.785714	1	0.915476
239	Study3	1396.12	1269.5	1258	1337.8	3119.86	3133.62	0.690476	0.75	2.54762	2.23214	1287.36	1236.62	1516.6	1815.86	1328.21	1551.16	0.809524	0.714286	0.785714	0.740476

## Sheet: Fig5a
Subject	Experiment	Boundary_Average_ToneDilation	SameContext_Average_ToneDilation
121	Study2	50.1309	-105.761
126	Study2	461.02	236.568
127	Study2	381.985	150.687
128	Study2	355.416	-160.722
129	Study2	214.372	61.6989
130	Study2	267.918	169.539
131	Study2	56.9987	-15.5358
132	Study2	241.829	157.526
133	Study2	290.049	214.434
134	Study2	77.176	-105.476
135	Study2	193.196	-2.615
136	Study2	525.471	77.1104
137	Study2	201.012	33.4202
138	Study2	451.831	25.3573
139	Study2	120.831	-113.631
142	Study2	225.918	109.268
143	Study2	450.883	114.592
144	Study2	182.343	115.279
145	Study2	329.128	278.274
147	Study2	300.412	-163.759
148	Study2	221.699	136.66
151	Study2	258.793	94.209
153	Study2	173.949	300.755
154	Study2	292.737	74.5327
156	Study2	224.662	32.4555
157	Study2	203.808	96.2708
158	Study2	526.495	55.3263
160	Study2	222.41	151.826
161	Study2	533.976	180.251
163	Study2	196.037	129.013
164	Study2	366.723	272.031
176	Study2	817.173	92.5294
177	Study2	371.221	234.485
178	Study2	244.703	202.303
179	Study2	375.843	166.417
201	Study3	372.826	-20.1435
204	Study3	164.981	11.0909
205	Study3	-190.428	-153.676
206	Study3	363.918	109.677
207	Study3	179.705	-60.4692
208	Study3	475.769	64.4028
209	Study3	90.1694	138.572
210	Study3	582.141	47.5534
211	Study3	285.529	185.695
213	Study3	150.715	99.0322
214	Study3	157.836	10.9223
215	Study3	465.584	151.336
216	Study3	504.878	254.352
217	Study3	75.1253	-152.715
219	Study3	84.7121	-57.4319
221	Study3	269.57	-31.9811
222	Study3	292.336	27.1259
224	Study3	111.695	-79.6961
225	Study3	73.0872	-19.8252
226	Study3	-6.55946	4.85506
227	Study3	775.646	14.5838
229	Study3	180.246	2.91972
230	Study3	34.6715	-45.3363
231	Study3	157.404	78.9172
233	Study3	452.373	221.087
234	Study3	192.818	-65.82
235	Study3	164.003	56.5766
236	Study3	131.184	14.6834
237	Study3	151.809	70.6794
239	Study3	133.007	-126.839

## Sheet: Fig5b
Time	PupilSize	SEM
0.004	8172.6	168.9
0.008	8174.9	168.84
0.012	8176.9	168.84
0.016	8178.6	168.85
0.02	8179.7	168.83
0.024	8180.2	168.81
0.028	8180.8	168.81
0.032	8181.6	168.84
0.036	8182.5	168.92
0.04	8183.2	168.98
0.044	8183.2	168.98
0.048	8183.5	168.95
0.052	8183.9	169.01
0.056	8184.2	169.04
0.06	8184.2	169.03
0.064	8183.7	169.03
0.068	8183.7	169.03
0.072	8183.9	169.05
0.076	8184	169.07
0.08	8184.7	169.13
0.084	8185	169.16
0.088	8184.9	169.16
0.092	8184.9	169.16
0.096	8185	169.19
0.1	8185.3	169.25
0.104	8185.3	169.27
0.108	8185.3	169.27
0.112	8185.4	169.26
0.116	8185.3	169.26
0.12	8185.1	169.32
0.124	8184.9	169.35
0.128	8184.4	169.36
0.132	8184.7	169.39
0.136	8184.7	169.41
0.14	8184.5	169.41
0.144	8184.1	169.43
0.148	8183.7	169.45
0.152	8183.2	169.47
0.156	8182.9	169.48
0.16	8182.6	169.5
0.164	8182.2	169.53
0.168	8181.8	169.52
0.172	8181.4	169.52
0.176	8181.1	169.51
0.18	8180.8	169.48
0.184	8180.9	169.43
0.188	8180.6	169.39
0.192	8180.5	169.36
0.196	8180.5	169.31
0.2	8180.4	169.25
0.204	8180.2	169.19
0.208	8180.3	169.14
0.212	8180.4	169.08
0.216	8180.3	169.03
0.22	8180.1	168.97
0.224	8181	169.04
0.228	8180.7	169.03
0.232	8180.6	169.02
0.236	8180.4	169.03
0.24	8180.6	169.13
0.244	8179.9	169.22
0.248	8179.6	169.23
0.252	8178.9	169.21
0.256	8177.6	169.2
0.26	8176.5	169.19
0.264	8175.6	169.19
0.268	8174.5	169.21
0.272	8173.6	169.28
0.276	8173.5	169.27
0.28	8173.7	169.29
0.284	8174.8	169.31
0.288	8174.8	169.27
0.292	8174.4	169.22
0.296	8173.2	169.1
0.3	8172.4	169.01
0.304	8171.4	168.91
0.308	8170	168.7
0.312	8169.9	168.74
0.316	8168.3	168.65
0.32	8166.8	168.56
0.324	8165.4	168.49
0.328	8164	168.42
0.332	8161.9	168.34
0.336	8159.6	168.25
0.34	8157.4	168.13
0.344	8154.5	168.06
0.348	8153.5	168.26
0.352	8151.5	168.23
0.356	8149.6	168.26
0.36	8146.8	168.23
0.364	8145	168.17
0.368	8142.7	168.21
0.372	8140.1	168.19
0.376	8137.3	168.16
0.38	8133.9	168.11
0.384	8130.1	168.07
0.388	8126.4	168.07
0.392	8122.6	168.02
0.396	8118.4	167.92
0.4	8114.1	167.88
0.404	8109.1	167.84
0.408	8104.1	167.75
0.412	8098.6	167.62
0.416	8093	167.5
0.42	8086.3	167.36
0.424	8080.9	167.37
0.428	8075.3	167.35
0.432	8069.5	167.35
0.436	8065.3	167.46
0.44	8060.3	167.56
0.444	8055.3	167.64
0.448	8050.1	167.73
0.452	8045.4	167.81
0.456	8040.1	167.94
0.46	8035	168.01
0.464	8030.2	168.19
0.468	8024.8	168.33
0.472	8020.2	168.31
0.476	8015.2	168.32
0.48	8009.8	168.35
0.484	8004.6	168.4
0.488	7999	168.46
0.492	7993.5	168.51
0.496	7988	168.57
0.5	7982.6	168.57
0.504	7977.3	168.66
0.508	7973.1	168.63
0.512	7967.9	168.61
0.516	7962.7	168.61
0.52	7957.4	168.62
0.524	7952.2	168.59
0.528	7946.6	168.61
0.532	7940.9	168.6
0.536	7935.5	168.54
0.54	7930.3	168.45
0.544	7925.7	168.48
0.548	7920.3	168.43
0.552	7914.3	168.4
0.556	7909.3	168.42
0.56	7903.9	168.37
0.564	7899.9	168.53
0.568	7894.9	168.5
0.572	7889.9	168.52
0.576	7884.8	168.5
0.58	7880.5	168.51
0.584	7875.7	168.52
0.588	7871.1	168.54
0.592	7866.5	168.57
0.596	7862.2	168.59
0.6	7858.1	168.6
0.604	7853.8	168.59
0.608	7848.9	168.57
0.612	7844.4	168.56
0.616	7839.8	168.48
0.62	7835.3	168.47
0.624	7830.9	168.42
0.628	7826.3	168.35
0.632	7821.2	168.31
0.636	7816.3	168.27
0.64	7812.1	168.24
0.644	7808.5	168.38
0.648	7803.9	168.29
0.652	7799.4	168.26
0.656	7794.9	168.23
0.66	7790.3	168.25
0.664	7785.7	168.2
0.668	7781.1	168.18
0.672	7777.1	168.24
0.676	7773.3	168.15
0.68	7769.5	168.05
0.684	7765.6	167.97
0.688	7762	167.93
0.692	7757.9	167.96
0.696	7753.7	167.93
0.7	7750.7	168.11
0.704	7746.7	168.13
0.708	7742.7	168.17
0.712	7739.2	168.2
0.716	7735.8	168.22
0.72	7732.4	168.17
0.724	7729.4	168.12
0.728	7725.9	168.15
0.732	7722.3	168.18
0.736	7718.7	168.24
0.74	7715.7	168.16
0.744	7712.2	168.18
0.748	7709	168.09
0.752	7705.7	168.06
0.756	7702.4	168.06
0.76	7699.3	168.06
0.764	7695.8	168.01
0.768	7692.3	167.95
0.772	7690.1	167.9
0.776	7687.4	167.89
0.78	7684.5	167.85
0.784	7681.5	167.79
0.788	7678.4	167.73
0.792	7675.1	167.66
0.796	7671.8	167.6
0.8	7669.5	167.65
0.804	7666.6	167.59
0.808	7663.9	167.59
0.812	7660.8	167.58
0.816	7658.3	167.61
0.82	7655.3	167.6
0.824	7652.7	167.48
0.828	7650.1	167.44
0.832	7647.7	167.39
0.836	7645.3	167.3
0.84	7643	167.23
0.844	7641.9	167.24
0.848	7639.5	167.18
0.852	7637.1	167.1
0.856	7634.9	166.99
0.86	7632.3	166.92
0.864	7630.1	166.85
0.868	7627.4	166.78
0.872	7624.9	166.73
0.876	7622.2	166.67
0.88	7619.5	166.63
0.884	7618.3	166.68
0.888	7616.1	166.63
0.892	7613.8	166.56
0.896	7611.9	166.56
0.9	7609.5	166.53
0.904	7607.1	166.47
0.908	7604.7	166.4
0.912	7602.4	166.33
0.916	7600.5	166.3
0.92	7598.3	166.25
0.924	7596.2	166.24
0.928	7594.1	166.24
0.932	7592	166.22
0.936	7592.1	166.15
0.94	7590.8	166.01
0.944	7589.2	165.98
0.948	7587.6	165.96
0.952	7585.9	165.92
0.956	7584.3	165.89
0.96	7582.5	165.87
0.964	7580.5	165.84
0.968	7579	165.76
0.972	7577.7	165.79
0.976	7576.6	165.75
0.98	7574.8	165.72
0.984	7574.3	165.74
0.988	7573.3	165.73
0.992	7572.1	165.7
0.996	7571.7	165.67
1	7570.4	165.64
1.004	7569.3	165.64
1.008	7568.4	165.62
1.012	7567.6	165.61
1.016	7566.6	165.58
1.02	7566.5	165.63
1.024	7565.8	165.61
1.028	7564.9	165.59
1.032	7563.8	165.52
1.036	7562.7	165.43
1.04	7561.3	165.38
1.044	7560.9	165.45
1.048	7560.1	165.47
1.052	7559.3	165.5
1.056	7559.2	165.51
1.06	7559.2	165.52
1.064	7559.5	165.47
1.068	7559.5	165.43
1.072	7559.8	165.43
1.076	7559.6	165.42
1.08	7560.6	165.43
1.084	7560.8	165.42
1.088	7560.9	165.39
1.092	7560.9	165.35
1.096	7560.9	165.32
1.1	7560.8	165.28
1.104	7561.6	165.38
1.108	7562	165.38
1.112	7562	165.33
1.116	7562.1	165.29
1.12	7562.5	165.32
1.124	7562.9	165.31
1.128	7563.2	165.3
1.132	7563.7	165.3
1.136	7564	165.31
1.14	7564.3	165.32
1.144	7564.7	165.32
1.148	7565.4	165.3
1.152	7566.2	165.31
1.156	7567.1	165.31
1.16	7568	165.32
1.164	7568.5	165.33
1.168	7569.1	165.38
1.172	7569.6	165.39
1.176	7570.3	165.4
1.18	7570.8	165.43
1.184	7571.2	165.46
1.188	7571.9	165.42
1.192	7572.6	165.42
1.196	7573.1	165.42
1.2	7573.6	165.44
1.204	7574.2	165.45
1.208	7574.8	165.48
1.212	7575.5	165.5
1.216	7576.4	165.5
1.22	7576.9	165.53
1.224	7577.6	165.59
1.228	7578.3	165.59
1.232	7578.9	165.62
1.236	7579.1	165.65
1.24	7580	165.72
1.244	7580.8	165.75
1.248	7581.3	165.8
1.252	7582.1	165.88
1.256	7582.4	165.95
1.26	7583	166.02
1.264	7583.5	166.08
1.268	7583.8	166.14
1.272	7584.3	166.23
1.276	7584.5	166.29
1.28	7585.8	166.13
1.284	7586.1	166.09
1.288	7586.1	166.08
1.292	7586.4	165.96
1.296	7587.5	165.96
1.3	7589.2	166.12
1.304	7589.9	166.14
1.308	7590.7	166.14
1.312	7591.3	166.14
1.316	7592.3	166.16
1.32	7593.4	166.16
1.324	7594.3	166.17
1.328	7595.1	166.19
1.332	7595.7	166.18
1.336	7595.9	166.18
1.34	7596.5	166.24
1.344	7596.6	166.21
1.348	7596.8	166.21
1.352	7598.6	166.29
1.356	7599.6	166.28
1.36	7600.1	166.3
1.364	7601.7	166.3
1.368	7602.5	166.3
1.372	7603.1	166.31
1.376	7603.9	166.31
1.38	7605.7	166.38
1.384	7606.5	166.4
1.388	7607.2	166.41
1.392	7608.1	166.45
1.396	7609.1	166.48
1.4	7610	166.51
1.404	7611.1	166.53
1.408	7612.3	166.58
1.412	7613.2	166.63
1.416	7613.6	166.63
1.42	7614.2	166.65
1.424	7614.7	166.65
1.428	7615	166.63
1.432	7616.3	166.68
1.436	7616.6	166.68
1.44	7617.3	166.61
1.444	7617.7	166.57
1.448	7619.2	166.68
1.452	7619.7	166.69
1.456	7620.3	166.69
1.46	7621.2	166.76
1.464	7622.9	166.78
1.468	7623.8	166.8
1.472	7624.6	166.81
1.476	7625.4	166.82
1.48	7626.1	166.84
1.484	7627	166.82
1.488	7627.1	166.76
1.492	7627.8	166.77
1.496	7627.9	166.73
1.5	7628.2	166.72
1.504	7629	166.78
1.508	7629.2	166.75
1.512	7629.8	166.82
1.516	7629.9	166.81
1.52	7630.2	166.82
1.524	7630.6	166.83
1.528	7632.4	166.94
1.532	7632.9	166.93
1.536	7633.4	166.94
1.54	7633.7	166.95
1.544	7633.7	166.98
1.548	7633.7	167
1.552	7634.5	167.05
1.556	7635	167.08
1.56	7636.8	167.11
1.564	7637.6	167.17
1.568	7638.1	167.21
1.572	7638.6	167.24
1.576	7639	167.27
1.58	7639.7	167.31
1.584	7640.6	167.39
1.588	7641.1	167.41
1.592	7642.2	167.4
1.596	7642.9	167.42
1.6	7643.3	167.47
1.604	7643.9	167.52
1.608	7644.5	167.56
1.612	7644.8	167.57
1.616	7645.7	167.59
1.62	7646.4	167.64
1.624	7646.9	167.7
1.628	7647.3	167.74
1.632	7647.9	167.78
1.636	7648.2	167.81
1.64	7648.5	167.86
1.644	7648.5	167.92
1.648	7649	167.96
1.652	7649.5	167.97
1.656	7649.8	167.99
1.66	7651.1	168.09
1.664	7651.5	168.15
1.668	7651.9	168.19
1.672	7652	168.24
1.676	7652.7	168.34
1.68	7653.8	168.29
1.684	7654.5	168.33
1.688	7655	168.34
1.692	7655.7	168.37
1.696	7656.2	168.41
1.7	7656.6	168.44
1.704	7657.3	168.48
1.708	7658.3	168.57
1.712	7658.9	168.61
1.716	7659.1	168.64
1.72	7659.3	168.68
1.724	7660.3	168.71
1.728	7660.3	168.73
1.732	7660.5	168.77
1.736	7660.8	168.82
1.74	7661.7	168.81
1.744	7662.1	168.84
1.748	7662.5	168.85
1.752	7663.3	168.88
1.756	7663.8	168.91
1.76	7664.3	168.94
1.764	7664.8	168.98
1.768	7664.9	169.04
1.772	7665.2	169.07
1.776	7665.6	169.13
1.78	7666	169.18
1.784	7666.4	169.24
1.788	7666.7	169.31
1.792	7667.4	169.36
1.796	7667.7	169.39
1.8	7668.1	169.43
1.804	7668.4	169.48
1.808	7668.5	169.55
1.812	7668.6	169.67
1.816	7669.3	169.72
1.82	7669.5	169.71
1.824	7669.8	169.69
1.828	7669.9	169.71
1.832	7669.9	169.69
1.836	7670	169.67
1.84	7669.6	169.73
1.844	7669.3	169.67
1.848	7670	169.75
1.852	7670.1	169.75
1.856	7670.5	169.78
1.86	7670.8	169.83
1.864	7671	169.89
1.868	7671.3	169.93
1.872	7671.5	169.96
1.876	7672.8	170.08
1.88	7673.5	170.14
1.884	7673.9	170.21
1.888	7674.9	170.27
1.892	7675.7	170.34
1.896	7677	170.41
1.9	7678.4	170.42
1.904	7678.6	170.47
1.908	7679.5	170.54
1.912	7679.9	170.55
1.916	7680.5	170.61
1.92	7680.8	170.66
1.924	7680.9	170.68
1.928	7681.1	170.7
1.932	7681.3	170.72
1.936	7682.5	170.83
1.94	7683	170.88
1.944	7683.3	170.91
1.948	7683.7	170.97
1.952	7683.9	171.01
1.956	7684.2	170.99
1.96	7684.8	170.97
1.964	7685.2	170.99
1.968	7685.5	171.01
1.972	7685.9	171.04
1.976	7686.3	171.05
1.98	7686.5	171.07
1.984	7686.5	171.07
1.988	7686.9	171.14
1.992	7687	171.17
1.996	7687.3	171.22
2	7687.4	171.27
2.004	7687.7	171.31
2.008	7688.4	171.28
2.012	7688.6	171.29
2.016	7688.8	171.32
2.02	7689.1	171.31
2.024	7689.1	171.33
2.028	7689.8	171.38
2.032	7690.4	171.42
2.036	7690.8	171.46
2.04	7691.1	171.5
2.044	7691.2	171.52
2.048	7691.7	171.53
2.052	7692.1	171.56
2.056	7692.5	171.56
2.06	7692.8	171.57
2.064	7693.2	171.6
2.068	7693.7	171.63
2.072	7694.1	171.68
2.076	7694.5	171.74
2.08	7694.9	171.75
2.084	7695.1	171.73
2.088	7695.3	171.72
2.092	7695.9	171.84
2.096	7696	171.88
2.1	7696.2	171.91
2.104	7696.4	171.93
2.108	7696.8	171.94
2.112	7697.1	171.97
2.116	7697.4	172.02
2.12	7697.6	172.05
2.124	7698.2	172.07
2.128	7698.6	172.1
2.132	7698.9	172.07
2.136	7699.4	172.04
2.14	7699.7	172.04
2.144	7700	172.04
2.148	7700.1	172.03
2.152	7700.6	172.07
2.156	7701.1	172.13
2.16	7701.3	172.17
2.164	7701.6	172.15
2.168	7702	172.15
2.172	7702.1	172.16
2.176	7702.1	172.19
2.18	7702.4	172.19
2.184	7702.9	172.2
2.188	7703.3	172.2
2.192	7703.4	172.22
2.196	7703.7	172.23
2.2	7704	172.24
2.204	7704.2	172.25
2.208	7704.8	172.3
2.212	7705	172.31
2.216	7704.8	172.3
2.22	7704.8	172.38
2.224	7704.9	172.39
2.228	7704.6	172.39
2.232	7704.2	172.39
2.236	7704.7	172.4
2.24	7704.1	172.36
2.244	7704.2	172.36
2.248	7703.8	172.31
2.252	7704.4	172.44
2.256	7703.6	172.5
2.26	7703.7	172.48
2.264	7703.6	172.48
2.268	7703.2	172.46
2.272	7703	172.44
2.276	7702.7	172.43
2.28	7702.6	172.43
2.284	7702.5	172.44
2.288	7702.5	172.46
2.292	7702.5	172.5
2.296	7702.6	172.53
2.3	7702.7	172.55
2.304	7703.8	172.64
2.308	7704.2	172.66
2.312	7704.3	172.71
2.316	7704.6	172.75
2.32	7704.9	172.79
2.324	7705	172.81
2.328	7705.1	172.75
2.332	7705.5	172.79
2.336	7706.5	172.88
2.34	7706.5	172.92
2.344	7706.9	172.96
2.348	7707.3	172.97
2.352	7707.3	173.01
2.356	7707.2	173.06
2.36	7707.2	173.05
2.364	7707.3	173.02
2.368	7707.2	173
2.372	7706.9	173
2.376	7707.2	173.05
2.38	7706.7	173.04
2.384	7706.4	172.99
2.388	7706.3	172.97
2.392	7707	173.02
2.396	7707.2	173.04
2.4	7707.3	173.08
2.404	7707.6	173.11
2.408	7708	173.14
2.412	7708.2	173.17
2.416	7708.5	173.19
2.42	7709.1	173.25
2.424	7709.5	173.28
2.428	7709.8	173.34
2.432	7710.3	173.39
2.436	7710.9	173.38
2.44	7710.8	173.42
2.444	7710.7	173.5
2.448	7710.6	173.57
2.452	7710.8	173.6
2.456	7710.9	173.62
2.46	7710.8	173.62
2.464	7711.3	173.68
2.468	7711.4	173.68
2.472	7711.5	173.67
2.476	7711.9	173.65
2.48	7712.1	173.65
2.484	7712.4	173.65
2.488	7712.8	173.67
2.492	7713.2	173.66
2.496	7713.4	173.64
2.5	7713.6	173.63
2.504	7713.8	173.64
2.508	7713.9	173.67
2.512	7713.6	173.7
2.516	7713.2	173.74
2.52	7712.8	173.8
2.524	7714.1	173.68
2.528	7714.1	173.66
2.532	7713.9	173.67
2.536	7714.5	173.71
2.54	7714.7	173.72
2.544	7714.9	173.74
2.548	7714.8	173.74
2.552	7714.6	173.7
2.556	7714.5	173.67
2.56	7714.5	173.61
2.564	7714.3	173.55
2.568	7713.9	173.53
2.572	7713.6	173.45
2.576	7713.3	173.39
2.58	7712.7	173.34
2.584	7712.2	173.29
2.588	7711.3	173.25
2.592	7711.7	173.3
2.596	7712	173.32
2.6	7712.4	173.46
2.604	7711.9	173.49
2.608	7711.3	173.55
2.612	7710.7	173.58
2.616	7710.3	173.54
2.62	7710.2	173.59
2.624	7709.7	173.63
2.628	7709.4	173.67
2.632	7709.1	173.68
2.636	7709.2	173.75
2.64	7709.3	173.79
2.644	7709.5	173.81
2.648	7710.6	173.73
2.652	7710.8	173.73
2.656	7710.9	173.71
2.66	7710.6	173.7
2.664	7711.2	173.75
2.668	7712	173.88
2.672	7712.2	173.92
2.676	7712.8	173.89
2.68	7712.8	173.91
2.684	7712.5	173.96
2.688	7712.3	174.02
2.692	7713.3	173.96
2.696	7713.5	173.98
2.7	7713.6	173.92
2.704	7714.1	173.94
2.708	7714	173.95
2.712	7714	173.97
2.716	7714.1	173.96
2.72	7714	173.92
2.724	7714	173.9
2.728	7714.2	173.87
2.732	7714.3	173.86
2.736	7714.1	173.84
2.74	7713.7	173.82
2.744	7713	173.75
2.748	7713.5	173.76
2.752	7713.4	173.7
2.756	7713	173.63
2.76	7712.5	173.55
2.764	7712.2	173.53
2.768	7711.7	173.5
2.772	7711.2	173.46
2.776	7711.1	173.33
2.78	7710.5	173.24
2.784	7710.6	173.25
2.788	7710.5	173.22
2.792	7710.3	173.2
2.796	7710.5	173.21
2.8	7710.5	173.23
2.804	7710.4	173.26
2.808	7710.5	173.29
2.812	7710.7	173.32
2.816	7711	173.34
2.82	7711.1	173.37
2.824	7711.3	173.35
2.828	7711.4	173.38
2.832	7711.4	173.43
2.836	7711.2	173.46
2.84	7711.1	173.5
2.844	7711	173.54
2.848	7710.8	173.59
2.852	7710.5	173.6
2.856	7711.9	173.6
2.86	7711.4	173.64
2.864	7711.5	173.65
2.868	7711.3	173.67
2.872	7710.8	173.68
2.876	7710.3	173.67
2.88	7710.3	173.7
2.884	7710.8	173.7
2.888	7710.7	173.7
2.892	7710.7	173.71
2.896	7710.5	173.73
2.9	7710.2	173.73
2.904	7710.5	173.78
2.908	7710.4	173.78
2.912	7710.4	173.81
2.916	7710.2	173.84
2.92	7710.4	173.8
2.924	7710.2	173.8
2.928	7710.3	173.83
2.932	7710.3	173.82
2.936	7710.1	173.8
2.94	7709.9	173.79
2.944	7709.4	173.73
2.948	7709.6	173.77
2.952	7709.1	173.72
2.956	7710.2	173.87
2.96	7710.4	173.82
2.964	7710.3	173.8
2.968	7710.9	173.89
2.972	7710.8	173.88
2.976	7710.5	173.89
2.98	7710.2	173.9
2.984	7710.1	173.91
2.988	7710.1	173.97
2.992	7709.6	173.98
2.996	7709.5	173.91
3	7709.4	173.88
3.004	7709.3	173.85
3.008	7709.1	173.8
3.012	7708.4	173.73
3.016	7707.6	173.68
3.02	7708.7	173.8
3.024	7708.1	173.76
3.028	7708	173.74
3.032	7707.6	173.71
3.036	7707.2	173.68
3.04	7706.5	173.64
3.044	7705.9	173.59
3.048	7706.5	173.69
3.052	7706.6	173.67
3.056	7706.2	173.64
3.06	7705.8	173.62
3.064	7705.2	173.59
3.068	7704.5	173.56
3.072	7703.8	173.51
3.076	7703.2	173.48
3.08	7703.7	173.7
3.084	7703.1	173.72
3.088	7702.5	173.75
3.092	7701.2	173.8
3.096	7700	173.85
3.1	7699.6	173.83
3.104	7699.2	173.77
3.108	7699.1	173.75
3.112	7698.3	173.69
3.116	7698.7	173.6
3.12	7699.5	173.66
3.124	7699.6	173.54
3.128	7698.9	173.45
3.132	7700	173.56
3.136	7700.1	173.57
3.14	7700.1	173.55
3.144	7700.2	173.57
3.148	7699.8	173.58
3.152	7699	173.56
3.156	7698.1	173.54
3.16	7697.4	173.52
3.164	7697.1	173.58
3.168	7696.3	173.58
3.172	7695.4	173.55
3.176	7694.8	173.55
3.18	7694.5	173.53
3.184	7694.1	173.51
3.188	7694	173.53
3.192	7693.7	173.57
3.196	7693.4	173.57
3.2	7693	173.58
3.204	7693.2	173.6
3.208	7693.2	173.6
3.212	7693.5	173.54
3.216	7693.5	173.53
3.22	7693.3	173.52
3.224	7693.3	173.49
3.228	7693.4	173.49
3.232	7693.5	173.49
3.236	7693.7	173.49
3.24	7693.9	173.5
3.244	7693.9	173.49
3.248	7694	173.48
3.252	7693.8	173.48
3.256	7693.7	173.48
3.26	7693.5	173.46
3.264	7693.1	173.42
3.268	7692.7	173.4
3.272	7692.4	173.37
3.276	7692.4	173.37
3.28	7692	173.4
3.284	7692	173.42
3.288	7691.9	173.4
3.292	7691.9	173.3
3.296	7691.9	173.3
3.3	7692	173.3
3.304	7692.2	173.28
3.308	7692.5	173.29
3.312	7692.5	173.3
3.316	7692.7	173.32
3.32	7693	173.35
3.324	7693.2	173.35
3.328	7693.2	173.36
3.332	7693.4	173.36
3.336	7693.5	173.36
3.34	7693.5	173.36
3.344	7693.4	173.36
3.348	7693.2	173.32
3.352	7693	173.31
3.356	7693.1	173.35
3.36	7692.8	173.34
3.364	7692.5	173.34
3.368	7692	173.35
3.372	7691.6	173.36
3.376	7691.2	173.36
3.38	7690.7	173.35
3.384	7691.1	173.41
3.388	7691	173.42
3.392	7691	173.42
3.396	7690.9	173.43
3.4	7690.7	173.46
3.404	7690.8	173.48
3.408	7690.8	173.5
3.412	7690.5	173.54
3.416	7690.5	173.58
3.42	7690.5	173.63
3.424	7690.3	173.65
3.428	7690	173.64
3.432	7689.9	173.65
3.436	7689.9	173.66
3.44	7690.1	173.65
3.444	7690	173.67
3.448	7690.2	173.66
3.452	7690.2	173.65
3.456	7689.9	173.64
3.46	7689.8	173.63
3.464	7689.6	173.61
3.468	7689.5	173.57
3.472	7689.5	173.57
3.476	7690.2	173.63
3.48	7690.1	173.62
3.484	7689.9	173.62
3.488	7690.4	173.59
3.492	7690.5	173.61
3.496	7690.9	173.6
3.5	7691	173.55
3.504	7691.3	173.53
3.508	7691.4	173.49
3.512	7691.5	173.46
3.516	7691.5	173.44
3.52	7691.4	173.42
3.524	7691.4	173.41
3.528	7691.4	173.36
3.532	7691.2	173.26
3.536	7691	173.19
3.54	7690.7	173.16
3.544	7690.7	173.1
3.548	7690.6	173.04
3.552	7690.4	172.98
3.556	7690.4	172.93
3.56	7690.7	172.89
3.564	7690.7	172.85
3.568	7691.1	172.8
3.572	7691.3	172.75
3.576	7691.6	172.72
3.58	7692.6	172.66
3.584	7693.5	172.65
3.588	7694.2	172.6
3.592	7695.1	172.63
3.596	7695.9	172.62
3.6	7697	172.63
3.604	7697.9	172.68
3.608	7698.9	172.66
3.612	7699.9	172.61
3.616	7701.1	172.62
3.62	7701.8	172.56
3.624	7702.7	172.53
3.628	7704.1	172.59
3.632	7706	172.64
3.636	7706.9	172.63
3.64	7707.7	172.65
3.644	7708.6	172.69
3.648	7709.3	172.72
3.652	7710.6	172.7
3.656	7711.7	172.71
3.66	7712.3	172.69
3.664	7713.4	172.67
3.668	7714.6	172.59
3.672	7716	172.5
3.676	7716.9	172.45
3.68	7717.6	172.38
3.684	7718	172.3
3.688	7718.9	172.36
3.692	7719	172.38
3.696	7719.3	172.35
3.7	7720.4	172.3
3.704	7721.3	172.27
3.708	7722.2	172.3
3.712	7723.2	172.32
3.716	7724	172.31
3.72	7725.7	172.48
3.724	7726.9	172.43
3.728	7727.9	172.46
3.732	7729.6	172.4
3.736	7730.7	172.41
3.74	7731.3	172.46
3.744	7732	172.52
3.748	7733.5	172.52
3.752	7734.7	172.53
3.756	7735.7	172.55
3.76	7736.3	172.61
3.764	7736.8	172.63
3.768	7738.3	172.61
3.772	7739.1	172.61
3.776	7739.9	172.66
3.78	7740.5	172.73
3.784	7741.3	172.77
3.788	7742	172.79
3.792	7743.5	172.74
3.796	7743.9	172.73
3.8	7744.2	172.73
3.804	7744.5	172.73
3.808	7745.6	172.77
3.812	7745.8	172.77
3.816	7745.9	172.72
3.82	7747.5	172.9
3.824	7747.9	172.93
3.828	7748.1	172.98
3.832	7748.2	173.01
3.836	7748.6	172.94
3.84	7748.5	172.94
3.844	7748.7	172.9
3.848	7749.8	172.98
3.852	7750.8	173.04
3.856	7751.4	173.08
3.86	7752	173.06
3.864	7752.1	173.04
3.868	7752.2	173.02
3.872	7752.8	173.02
3.876	7753	173.02
3.88	7753.1	173
3.884	7753.1	172.99
3.888	7753	173.01
3.892	7754.2	173.12
3.896	7754.5	173.11
3.9	7754.7	173.11
3.904	7754.9	173.11
3.908	7755.1	173.09
3.912	7755.3	173.08
3.916	7755.4	173.06
3.92	7755.3	173.03
3.924	7755	173
3.928	7754.7	172.96
3.932	7754.1	172.9
3.936	7754	172.86
3.94	7754.3	172.9
3.944	7755.5	173.1
3.948	7755.4	173.13
3.952	7756.7	173.13
3.956	7756.6	173.1
3.96	7756.3	173.09
3.964	7756.5	173.11
3.968	7756.4	172.95
3.972	7758.1	173.07
3.976	7758.1	173.09
3.98	7757.8	173.11
3.984	7757.1	173.08
3.988	7757.5	173.19
3.992	7758.1	173.12
3.996	7757.9	173.08
4	7759.1	173.28
4.004	7759.1	173.27
4.008	7759.7	173.28
4.012	7759.9	173.25
4.016	7760.1	173.21
4.02	7762.1	173.42
4.024	7762.7	173.42
4.028	7763.3	173.41
4.032	7763.9	173.4
4.036	7764.9	173.42
4.04	7765.6	173.41
4.044	7766.2	173.4
4.048	7766.7	173.4
4.052	7767.4	173.43
4.056	7767.9	173.42
4.06	7768.7	173.46
4.064	7769.5	173.44
4.068	7769.7	173.4
4.072	7770	173.34
4.076	7770	173.24
4.08	7771.1	173.37
4.084	7771.1	173.34
4.088	7772.3	173.42
4.092	7772.4	173.4
4.096	7773.5	173.47
4.1	7774	173.46
4.104	7774.4	173.47
4.108	7774.7	173.47
4.112	7775	173.45
4.116	7775.1	173.43
4.12	7775.3	173.4
4.124	7775.5	173.33
4.128	7776.8	173.4
4.132	7777.5	173.41
4.136	7777.8	173.42
4.14	7778	173.42
4.144	7778.3	173.4
4.148	7778.9	173.44
4.152	7779.1	173.46
4.156	7779.6	173.49
4.16	7779.9	173.51
4.164	7780	173.54
4.168	7780.1	173.58
4.172	7780.1	173.6
4.176	7779.9	173.6
4.18	7779.8	173.61
4.184	7780.1	173.64
4.188	7780.5	173.67
4.192	7780.7	173.68
4.196	7781.9	173.73
4.2	7782.3	173.77
4.204	7782.8	173.78
4.208	7784.7	173.91
4.212	7785.1	173.94
4.216	7785.9	174
4.22	7786.7	174.03
4.224	7787.5	174.07
4.228	7788.2	174.13
4.232	7788.6	174.17
4.236	7789.2	174.18
4.24	7790	174.2
4.244	7790.6	174.23
4.248	7791.1	174.26
4.252	7791.2	174.31
4.256	7791.8	174.36
4.26	7792.4	174.39
4.264	7793.4	174.46
4.268	7794.1	174.48
4.272	7794.6	174.49
4.276	7795.2	174.52
4.28	7795.9	174.55
4.284	7796.2	174.58
4.288	7796.4	174.61
4.292	7796.9	174.63
4.296	7797.2	174.67
4.3	7797.7	174.7
4.304	7798.1	174.73
4.308	7798.2	174.75
4.312	7798.4	174.76
4.316	7799.1	174.83
4.32	7799.8	174.84
4.324	7800.1	174.87
4.328	7800.4	174.91
4.332	7800.6	174.93
4.336	7800.6	174.94
4.34	7800.3	174.92
4.344	7800	174.91
4.348	7799.6	174.88
4.352	7799.8	174.91
4.356	7800.9	175.04
4.36	7801	175.06
4.364	7801.2	175.07
4.368	7801.2	175.11
4.372	7801.2	175.14
4.376	7801.4	175.19
4.38	7801.7	175.22
4.384	7801.9	175.25
4.388	7802.1	175.27
4.392	7802.2	175.28
4.396	7802.5	175.32
4.4	7802.6	175.32
4.404	7802.7	175.32
4.408	7802.9	175.34
4.412	7803.1	175.36
4.416	7803.1	175.39
4.42	7803.3	175.41
4.424	7803.4	175.44
4.428	7803.2	175.45
4.432	7802.7	175.46
4.436	7802.3	175.4
4.44	7801.7	175.38
4.444	7801.1	175.36
4.448	7801	175.3
4.452	7802.6	175.44
4.456	7802.6	175.46
4.46	7802.7	175.47
4.464	7802.6	175.48
4.468	7802.7	175.49
4.472	7802.6	175.5
4.476	7802.9	175.52
4.48	7802.8	175.5
4.484	7802.8	175.49
4.488	7802.4	175.47
4.492	7802.2	175.46
4.496	7802.6	175.48
4.5	7802.5	175.48
4.504	7802.2	175.48
4.508	7801.9	175.5
4.512	7801.4	175.51
4.516	7800.9	175.56
4.52	7800.4	175.56
4.524	7799.9	175.57
4.528	7799.5	175.58
4.532	7799.2	175.55
4.536	7798.8	175.49
4.54	7798.4	175.39
4.544	7797.8	175.3
4.548	7797.7	175.3
4.552	7798.5	175.43
4.556	7798.2	175.41
4.56	7798	175.4
4.564	7797.9	175.36
4.568	7797.8	175.33
4.572	7797.5	175.32
4.576	7797.2	175.3
4.58	7796.9	175.27
4.584	7796.5	175.24
4.588	7796.3	175.21
4.592	7795.9	175.19
4.596	7795.6	175.17
4.6	7795.2	175.16
4.604	7794.8	175.14
4.608	7794.3	175.15
4.612	7793.9	175.14
4.616	7793.5	175.13
4.62	7793	175.12
4.624	7792.5	175.11
4.628	7792	175.08
4.632	7791.7	175.07
4.636	7791.3	175.06
4.64	7790.9	175.06
4.644	7790.5	175.03
4.648	7789.8	175.02
4.652	7789	175.04
4.656	7788.3	175.03
4.66	7787.6	175.04
4.664	7787.2	174.99
4.668	7786.5	174.98
4.672	7785.7	174.94
4.676	7784.8	174.93
4.68	7784.2	174.94
4.684	7783.7	174.94
4.688	7783.1	174.93
4.692	7782.5	174.91
4.696	7781.7	174.91
4.7	7781.2	174.93
4.704	7780.8	174.92
4.708	7780.2	174.89
4.712	7779.5	174.87
4.716	7778.9	174.87
4.72	7778.3	174.88
4.724	7777.7	174.88
4.728	7776.9	174.87
4.732	7776.2	174.85
4.736	7775.8	174.82
4.74	7775.5	174.8
4.744	7775	174.79
4.748	7774.3	174.78
4.752	7773.8	174.75
4.756	7773	174.76
4.76	7772	174.75
4.764	7771.6	174.74
4.768	7771.1	174.72
4.772	7770.2	174.73
4.776	7769.5	174.72
4.78	7769	174.69
4.784	7768.5	174.68
4.788	7767.8	174.68
4.792	7767.1	174.69
4.796	7766.4	174.69
4.8	7765.9	174.68
4.804	7765.3	174.66
4.808	7764.4	174.64
4.812	7763.4	174.62
4.816	7763.9	174.67
4.82	7763.6	174.67
4.824	7763.1	174.66
4.828	7762.6	174.63
4.832	7762.2	174.62
4.836	7761.8	174.6
4.84	7761.3	174.62
4.844	7760.5	174.64
4.848	7759.8	174.66
4.852	7759.4	174.67
4.856	7758.9	174.69
4.86	7758.1	174.69
4.864	7757.2	174.69
4.868	7756.3	174.71
4.872	7755.8	174.7
4.876	7755.2	174.73
4.88	7754.5	174.75
4.884	7753.8	174.77
4.888	7753.1	174.79
4.892	7752.5	174.83
4.896	7751.7	174.82
4.9	7751	174.81
4.904	7750.1	174.8
4.908	7749.2	174.77
4.912	7748.3	174.78
4.916	7747.2	174.77
4.92	7746	174.77
4.924	7744.6	174.76
4.928	7742.9	174.7
4.932	7741.2	174.61
4.936	7739.4	174.56
4.94	7737.4	174.51
4.944	7735.2	174.49
4.948	7733.1	174.48
4.952	7730.9	174.45
4.956	7728.7	174.41
4.96	7726.5	174.35
4.964	7724.3	174.32
4.968	7721.6	174.31
4.972	7718.9	174.32
4.976	7716	174.32
4.98	7713.2	174.32
4.984	7710.6	174.28
4.988	7708.1	174.24
4.992	7705.5	174.17
4.996	7702.8	174.09
5	7699.9	174.02
5.004	7696.9	173.96
5.008	7694.1	173.96
5.012	7691.1	173.94
5.016	7687.8	173.88
5.02	7684.4	173.86
5.024	7680.9	173.84
5.028	7677.2	173.79
5.032	7673.6	173.73
5.036	7670	173.69
5.04	7666.3	173.63
5.044	7662.4	173.6
5.048	7658.3	173.55
5.052	7654.2	173.49
5.056	7650.4	173.46
5.06	7646.4	173.42
5.064	7642.3	173.38
5.068	7638.3	173.36
5.072	7633.7	173.33
5.076	7629.7	173.25
5.08	7625.4	173.23
5.084	7621.2	173.2
5.088	7617.3	173.22
5.092	7613.2	173.19
5.096	7609.4	173.17
5.1	7605.4	173.13
5.104	7601.1	173.09
5.108	7597.1	173.03
5.112	7593.3	172.99
5.116	7589.1	172.95
5.12	7585.2	172.93
5.124	7581.2	172.87
5.128	7577.6	172.84
5.132	7573.4	172.8
5.136	7569.4	172.75
5.14	7565.7	172.7
5.144	7561.7	172.68
5.148	7558	172.65
5.152	7554.2	172.61
5.156	7550.7	172.6
5.16	7547.1	172.61
5.164	7543.6	172.64
5.168	7539.7	172.65
5.172	7536	172.65
5.176	7532.7	172.66
5.18	7529	172.68
5.184	7525.5	172.68
5.188	7522.1	172.69
5.192	7518.6	172.7
5.196	7515	172.74
5.2	7511.5	172.78
5.204	7507.9	172.82
5.208	7504.6	172.82
5.212	7502	172.78
5.216	7498.8	172.8
5.22	7496	172.83
5.224	7493.6	172.76
5.228	7491	172.7
5.232	7488.5	172.61
5.236	7485.7	172.52
5.24	7482.8	172.41
5.244	7479.8	172.3
5.248	7478	172.39
5.252	7475.5	172.36
5.256	7473.1	172.37
5.26	7470.9	172.38
5.264	7468.5	172.41
5.268	7466.3	172.44
5.272	7464.4	172.43
5.276	7462.7	172.42
5.28	7461.1	172.41
5.284	7459.6	172.37
5.288	7458.4	172.34
5.292	7457.5	172.33
5.296	7456.6	172.32
5.3	7455.8	172.31
5.304	7454.9	172.29
5.308	7454	172.28
5.312	7453.1	172.23
5.316	7452.4	172.25
5.32	7451.9	172.26
5.324	7451.4	172.25
5.328	7450.6	172.24
5.332	7449.6	172.24
5.336	7448.8	172.23
5.34	7448.2	172.22
5.344	7447.4	172.21
5.348	7446.9	172.23
5.352	7446.4	172.23
5.356	7445.9	172.22
5.36	7445.6	172.2
5.364	7445.2	172.16
5.368	7444.7	172.12
5.372	7444	172.11
5.376	7443.4	172.08
5.38	7442.9	172.08
5.384	7442.7	172.06
5.388	7442.3	172.05
5.392	7442	171.98
5.396	7442.1	171.96
5.4	7441.9	171.96
5.404	7441.3	171.96
5.408	7440.8	171.95
5.412	7440.5	171.94
5.416	7440.7	171.93
5.42	7440.7	171.91
5.424	7440.6	171.9
5.428	7440.3	171.93
5.432	7439.9	171.91
5.436	7440	171.96
5.44	7440.2	172
5.444	7440.5	172.03
5.448	7440.9	172.03
5.452	7441.2	172.05
5.456	7441.6	172.07
5.46	7441.9	172.08
5.464	7442.3	172.07
5.468	7443	172.13
5.472	7443.7	172.16
5.476	7444.2	172.19
5.48	7444.6	172.19
5.484	7444.9	172.19
5.488	7445.4	172.2
5.492	7445.8	172.21
5.496	7446	172.24
5.5	7446.3	172.26
5.504	7446.6	172.25
5.508	7447.5	172.25
5.512	7447.9	172.25
5.516	7448.2	172.24
5.52	7448.5	172.21
5.524	7448.6	172.2
5.528	7448.7	172.17
5.532	7449.1	172.14
5.536	7449.3	172.08
5.54	7449.4	172.03
5.544	7450.9	171.91
5.548	7451.4	171.85
5.552	7453	172.03
5.556	7453.5	172.03
5.56	7454.2	172.02
5.564	7454.9	172
5.568	7455.5	171.97
5.572	7455.9	171.93
5.576	7456.3	171.86
5.58	7457.7	171.98
5.584	7458.3	172
5.588	7459.3	172.04
5.592	7460.1	172.04
5.596	7460.5	172.06
5.6	7462	172.1
5.604	7462.6	172.08
5.608	7463.2	172.07
5.612	7463.5	172.01
5.616	7463.9	172.02
5.62	7465.7	172.17
5.624	7466.7	172.23
5.628	7467.4	172.29
5.632	7468	172.37
5.636	7468.6	172.42
5.64	7469.3	172.44
5.644	7470.2	172.45
5.648	7470.8	172.48
5.652	7472.1	172.47
5.656	7473.8	172.49
5.66	7474.8	172.5
5.664	7475.9	172.53
5.668	7477.3	172.54
5.672	7478.6	172.55
5.676	7479.6	172.53
5.68	7480.8	172.48
5.684	7482.1	172.46
5.688	7483.9	172.41
5.692	7485.6	172.4
5.696	7486	172.45
5.7	7487.1	172.46
5.704	7488.3	172.47
5.708	7489.9	172.53
5.712	7491.2	172.58
5.716	7492.5	172.6
5.72	7493.5	172.59
5.724	7494.7	172.58
5.728	7495.8	172.57
5.732	7496.8	172.56
5.736	7497.9	172.55
5.74	7499.1	172.53
5.744	7500.2	172.53
5.748	7501.5	172.54
5.752	7503.1	172.59
5.756	7504.4	172.63
5.76	7505.5	172.66
5.764	7506.7	172.66
5.768	7507.8	172.68
5.772	7509.5	172.67
5.776	7511.5	172.69
5.78	7512.9	172.67
5.784	7514.2	172.64
5.788	7515.5	172.59
5.792	7517.1	172.55
5.796	7518.5	172.51
5.8	7519.6	172.49
5.804	7520.9	172.46
5.808	7522.2	172.42
5.812	7524	172.47
5.816	7525.7	172.51
5.82	7527.3	172.5
5.824	7529.2	172.49
5.828	7530.9	172.47
5.832	7532.3	172.43
5.836	7533.7	172.33
5.84	7535.2	172.31
5.844	7536	172.25
5.848	7537.8	172.36
5.852	7539.1	172.36
5.856	7540	172.35
5.86	7541	172.35
5.864	7542	172.39
5.868	7544.3	172.48
5.872	7545.7	172.5
5.876	7547	172.55
5.88	7548.6	172.51
5.884	7550.4	172.55
5.888	7551.9	172.58
5.892	7553.8	172.59
5.896	7555.2	172.56
5.9	7556.9	172.54
5.904	7558.4	172.57
5.908	7559.8	172.53
5.912	7561.1	172.52
5.916	7562.5	172.49
5.92	7563.6	172.45
5.924	7565.5	172.45
5.928	7567.6	172.6
5.932	7568.8	172.56
5.936	7570.3	172.55
5.94	7571.7	172.57
5.944	7573.3	172.55
5.948	7575	172.58
5.952	7576.5	172.59
5.956	7577.7	172.6
5.96	7578.9	172.62
5.964	7580.2	172.62
5.968	7581.4	172.61
5.972	7582.6	172.62
5.976	7583.5	172.6
5.98	7584.6	172.58
5.984	7586.6	172.65
5.988	7587.8	172.67
5.992	7589	172.67
5.996	7590.1	172.66
6	7591.3	172.67
6.004	7592.5	172.64
6.008	7593.3	172.59
6.012	7594.6	172.65
6.016	7596	172.61
6.02	7598.2	172.66
6.024	7599.5	172.65
6.028	7600.4	172.66
6.032	7601.3	172.63
6.036	7603.4	172.72
6.04	7604.3	172.73
6.044	7605.3	172.73
6.048	7606.2	172.71
6.052	7607.6	172.71
6.056	7608.5	172.72
6.06	7609.5	172.72
6.064	7610.6	172.72
6.068	7611.6	172.71
6.072	7612.8	172.73
6.076	7613.9	172.75
6.08	7614.6	172.77
6.084	7615.3	172.81
6.088	7616.2	172.86
6.092	7616.9	172.83
6.096	7617.7	172.81
6.1	7618.6	172.87
6.104	7619.6	172.9
6.108	7620.7	172.89
6.112	7621.6	172.86
6.116	7622.6	172.84
6.12	7623.5	172.84
6.124	7624.5	172.85
6.128	7625.2	172.87
6.132	7626.8	172.91
6.136	7627.6	172.95
6.14	7628.2	172.99
6.144	7629.2	173.01
6.148	7630	173.04
6.152	7630.6	173.1
6.156	7631.4	173.14
6.16	7632	173.1
6.164	7632.6	173.09
6.168	7633.8	173.16
6.172	7634.6	173.16
6.176	7635.3	173.16
6.18	7635.9	173.15
6.184	7637	173.19
6.188	7637.5	173.2
6.192	7638.2	173.19
6.196	7638.9	173.17
6.2	7639.1	173.14
6.204	7638.9	173.08
6.208	7640	173.1
6.212	7641.1	173.13
6.216	7641.6	173.15
6.22	7642.1	173.17
6.224	7642.9	173.19
6.228	7643.2	173.16
6.232	7643.4	173.12
6.236	7643.4	173.08
6.24	7644.3	173.13
6.244	7644.4	173.14
6.248	7644.2	173.16
6.252	7644.2	173.19
6.256	7643.9	173.24
6.26	7643.5	173.26
6.264	7644.5	173.01
6.268	7646	173.02
6.272	7646.6	173.01
6.276	7647.1	172.97
6.28	7647.6	172.95
6.284	7648	172.91
6.288	7648.2	172.86
6.292	7648.5	172.86
6.296	7648.7	172.83
6.3	7649.4	172.94
6.304	7649.7	172.95
6.308	7650.5	172.97
6.312	7650.2	172.92
6.316	7650.4	172.88
6.32	7650.8	172.9
6.324	7650.8	172.93
6.328	7651.3	172.98
6.332	7651.4	172.98
6.336	7651.3	172.96
6.34	7651.2	172.93
6.344	7651.5	172.87
6.348	7651.4	172.79
6.352	7652.1	172.87
6.356	7652.1	172.84
6.36	7653	172.97
6.364	7653.2	172.94
6.368	7653	172.88
6.372	7653	172.82
6.376	7653.3	172.88
6.38	7653.2	172.86
6.384	7653.2	172.82
6.388	7654	172.89
6.392	7653.9	172.89
6.396	7653.7	172.88
6.4	7653.4	172.89
6.404	7653.4	172.87
6.408	7653.1	172.89
6.412	7653	172.92
6.416	7652.6	172.92
6.42	7651.9	172.87
6.424	7651.8	172.87
6.428	7652.4	172.87
6.432	7652	172.79
6.436	7651.4	172.72
6.44	7650.9	172.65
6.444	7651.3	172.73
6.448	7652.6	172.82
6.452	7652.7	172.83
6.456	7652.2	172.85
6.46	7652.3	172.87
6.464	7652.3	172.87
6.468	7653	172.92
6.472	7653	172.93
6.476	7652.9	172.94
6.48	7652.8	172.93
6.484	7652.5	172.9
6.488	7652.1	172.87
6.492	7651.4	172.84
6.496	7651.2	172.84
6.5	7650.9	172.83
6.504	7649.9	172.8
6.508	7651.7	172.89
6.512	7651.8	172.88
6.516	7651.4	172.89
6.52	7651.2	172.9
6.524	7650.6	172.93
6.528	7650.2	172.95
6.532	7650.7	172.91
6.536	7650.3	172.91
6.54	7649.8	172.94
6.544	7649.5	172.94
6.548	7649.3	172.95
6.552	7648.9	172.95
6.556	7648.8	172.95
6.56	7648.6	172.93
6.564	7648.3	172.91
6.568	7647.9	172.9
6.572	7647.8	172.89
6.576	7647.5	172.84
6.58	7647.1	172.82
6.584	7646.7	172.8
6.588	7646.4	172.79
6.592	7645.8	172.78
6.596	7645.3	172.77
6.6	7644.9	172.75
6.604	7644.4	172.77
6.608	7643.9	172.78
6.612	7643	172.77
6.616	7642.8	172.8
6.62	7642.6	172.82
6.624	7642.3	172.82
6.628	7641.6	172.8
6.632	7641.1	172.77
6.636	7640.4	172.73
6.64	7639.6	172.7
6.644	7638.9	172.61
6.648	7638	172.58
6.652	7639.2	172.73
6.656	7638.6	172.78
6.66	7638.6	172.8
6.664	7638.9	172.69
6.668	7638	172.68
6.672	7637.5	172.69
6.676	7637	172.68
6.68	7637	172.66
6.684	7636.6	172.65
6.688	7635.7	172.61
6.692	7636	172.64
6.696	7636	172.61
6.7	7635.8	172.59
6.704	7635.5	172.59
6.708	7635.2	172.58
6.712	7634.8	172.54
6.716	7634.5	172.49
6.72	7634.2	172.41
6.724	7633.7	172.34
6.728	7633	172.26
6.732	7632	172.19
6.736	7631	172.09
6.74	7630.2	172.02
6.744	7629.2	171.95
6.748	7628.1	171.88
6.752	7626.8	171.8
6.756	7625.7	171.75
6.76	7625.5	171.64
6.764	7625.2	171.67
6.768	7624.4	171.66
6.772	7623.2	171.61
6.776	7623.1	171.61
6.78	7622.1	171.58
6.784	7621.5	171.63
6.788	7620.4	171.62
6.792	7619.2	171.69
6.796	7617.9	171.78
6.8	7617.7	171.97
6.804	7616.4	172.03
6.808	7616.7	171.92
6.812	7615.7	171.94
6.816	7615	171.91
6.82	7613.8	171.89
6.824	7613.1	171.89
6.828	7612.2	171.87
6.832	7612.4	171.91
6.836	7611.8	171.89
6.84	7611.5	171.9
6.844	7611.5	171.91
6.848	7611.7	171.98
6.852	7611.3	171.96
6.856	7610.9	171.96
6.86	7610.5	171.98
6.864	7609.8	172.03
6.868	7609.3	172.01
6.872	7608.4	172.01
6.876	7607.6	172.04
6.88	7606.8	172.06
6.884	7605.7	172.16
6.888	7605	172.26
6.892	7605.5	172.31
6.896	7605.3	172.3
6.9	7604.8	172.3
6.904	7604	172.28
6.908	7603.5	172.28
6.912	7603.2	172.23
6.916	7602.6	172.22
6.92	7602.7	172.39
6.924	7602.1	172.45
6.928	7601.9	172.47
6.932	7602.1	172.47
6.936	7601.8	172.48
6.94	7601.3	172.5
6.944	7600.6	172.58
6.948	7600.3	172.61
6.952	7599.8	172.65
6.956	7599.5	172.66
6.96	7599	172.7
6.964	7598.2	172.75
6.968	7597.3	172.77
6.972	7596.7	172.8
6.976	7596.1	172.79
6.98	7595.5	172.76
6.984	7595.4	172.83
6.988	7595.2	172.82
6.992	7594.8	172.81
6.996	7594.5	172.77
7	7593.7	172.76
7.004	7593.6	172.8
7.008	7593.1	172.8
7.012	7592.8	172.83
7.016	7592.5	172.85
7.02	7592.1	172.84
7.024	7591.7	172.85
7.028	7591.2	172.85
7.032	7590.5	172.86
7.036	7589.7	172.87
7.04	7589.8	172.83
7.044	7589.4	172.83
7.048	7588.9	172.86
7.052	7588.5	172.87
7.056	7588.1	172.87
7.06	7587.5	172.88
7.064	7587.1	172.93
7.068	7586.6	172.95
7.072	7586.2	172.99
7.076	7586	173.01
7.08	7585.5	173.03
7.084	7585	173.06
7.088	7585	173.02
7.092	7584.4	173.02
7.096	7583.8	173.03
7.1	7582.9	173.05
7.104	7582.1	173.06
7.108	7581.3	173.06
7.112	7580.6	173.1
7.116	7579.7	173.12
7.12	7578.6	173.09
7.124	7577.6	173.09
7.128	7576.8	173.11
7.132	7576.2	173.11
7.136	7575.4	173.12
7.14	7574.1	173.12
7.144	7572.9	173.14
7.148	7571.9	173.16
7.152	7571.2	173.18
7.156	7571	173.17
7.16	7570.1	173.17
7.164	7570.1	173.24
7.168	7570	173.27
7.172	7569.8	173.3
7.176	7569.5	173.31
7.18	7569.4	173.3
7.184	7569.1	173.3
7.188	7568.9	173.3
7.192	7568.9	173.31
7.196	7568.8	173.32
7.2	7568.6	173.3
7.204	7568.5	173.28
7.208	7568.2	173.26
7.212	7567.7	173.23
7.216	7567.6	173.27
7.22	7567.5	173.24
7.224	7567.6	173.29
7.228	7567.4	173.3
7.232	7566.9	173.32
7.236	7566.4	173.33
7.24	7565.8	173.34
7.244	7565.1	173.33
7.248	7564.7	173.26
7.252	7563.6	173.2
7.256	7563	173.21
7.26	7562.2	173.18
7.264	7561.2	173.14
7.268	7560.7	173.14
7.272	7560.1	173.12
7.276	7559.5	173.08
7.28	7559.1	173.06
7.284	7558.6	173.06
7.288	7557.7	173.1
7.292	7556.8	173.12
7.296	7556.1	173.16
7.3	7555.4	173.22
7.304	7554.7	173.27
7.308	7555	173.33
7.312	7554.5	173.39
7.316	7553.8	173.42
7.32	7553.7	173.44
7.324	7553.4	173.48
7.328	7552.9	173.52
7.332	7552.6	173.51
7.336	7552.7	173.5
7.34	7552.7	173.51
7.344	7553	173.47
7.348	7553.3	173.51
7.352	7553	173.54
7.356	7553.5	173.55
7.36	7553.7	173.57
7.364	7554.2	173.64
7.368	7554.2	173.63
7.372	7554.1	173.68
7.376	7553.8	173.68
7.38	7553.5	173.69
7.384	7553.7	173.65
7.388	7553.4	173.68
7.392	7552.6	173.67
7.396	7552.7	173.65
7.4	7552.2	173.66
7.404	7551.6	173.66
7.408	7551.1	173.77
7.412	7550.9	173.87
7.416	7551.4	173.82
7.42	7551.2	173.79
7.424	7550.4	173.75
7.428	7549.5	173.73
7.432	7549.3	173.7
7.436	7548.3	173.64
7.44	7548.4	173.75
7.444	7548.1	173.8
7.448	7547.3	173.87
7.452	7545.9	173.93
7.456	7544.8	173.88
7.46	7544	173.87
7.464	7543.4	173.91
7.468	7541.8	173.85
7.472	7540.3	173.79
7.476	7538.9	173.74
7.48	7538.4	173.67
7.484	7537.8	173.68
7.488	7535.9	173.57
7.492	7535.1	173.57
7.496	7534	173.66
7.5	7534.6	173.53
7.504	7533.7	173.52
7.508	7532.2	173.45
7.512	7531.7	173.31
7.516	7531.4	173.35
7.52	7530.9	173.34
7.524	7529.6	173.31
7.528	7528.2	173.29
7.532	7527.4	173.26
7.536	7525.7	173.21
7.54	7525.2	173.15
7.544	7524.2	173.12
7.548	7523	173.08
7.552	7521.7	173.03
7.556	7520.4	172.96
7.56	7518.6	172.88
7.564	7516.7	172.78
7.568	7516.6	172.82
7.572	7516	172.8
7.576	7514.8	172.75
7.58	7514	172.75
7.584	7512.7	172.71
7.588	7511.3	172.66
7.592	7509.9	172.64
7.596	7508.6	172.59
7.6	7506.8	172.53
7.604	7505.4	172.54
7.608	7504.3	172.5
7.612	7502.9	172.46
7.616	7501.2	172.41
7.62	7499.6	172.32
7.624	7497.7	172.2
7.628	7496.6	172.13
7.632	7495.3	172.22
7.636	7495	172.29
7.64	7493.6	172.27
7.644	7492.4	172.22
7.648	7491.1	172.21
7.652	7490.2	172.24
7.656	7489.1	172.24
7.66	7487.6	172.23
7.664	7486.7	172.26
7.668	7485.2	172.3
7.672	7483.7	172.25
7.676	7482.9	172.26
7.68	7481.6	172.2
7.684	7481.1	172.09
7.688	7479.6	171.97
7.692	7478.9	172.03
7.696	7477.4	171.98
7.7	7475.7	171.9
7.704	7475.7	171.96
7.708	7474.2	171.94
7.712	7472.5	171.95
7.716	7470.4	171.94
7.72	7469.1	171.99
7.724	7469.5	171.91
7.728	7468.3	171.88
7.732	7467.1	171.87
7.736	7465.9	171.87
7.74	7465	171.88
7.744	7463.6	171.86
7.748	7462.2	171.85
7.752	7460.9	171.82
7.756	7459.1	171.78
7.76	7457.2	171.73
7.764	7456.5	171.62
7.768	7455	171.58
7.772	7453.6	171.49
7.776	7452	171.43
7.78	7451.2	171.44
7.784	7450.3	171.36
7.788	7449.1	171.28
7.792	7448	171.2
7.796	7447.7	171.29
7.8	7446.9	171.31
7.804	7446.1	171.3
7.808	7445.2	171.29
7.812	7444.7	171.29
7.816	7444	171.28
7.82	7443.1	171.24
7.824	7442.1	171.17
7.828	7441	171.08
7.832	7439.9	171.02
7.836	7439.8	171.03
7.84	7438.8	170.97
7.844	7437.9	170.93
7.848	7437	170.86
7.852	7436.2	170.79
7.856	7435.3	170.7
7.86	7434	170.6
7.864	7432.4	170.51
7.868	7431.7	170.48
7.872	7430.8	170.47
7.876	7430.6	170.44
7.88	7430.8	170.4
7.884	7430.4	170.37
7.888	7430.4	170.38
7.892	7429.9	170.35
7.896	7429.5	170.34
7.9	7428.9	170.31
7.904	7428.7	170.3
7.908	7428.3	170.28
7.912	7428	170.25
7.916	7427.8	170.22
7.92	7427.4	170.16
7.924	7427	170.15
7.928	7426.5	170.12
7.932	7426.6	170.14
7.936	7426.8	170.11
7.94	7427.1	170.07
7.944	7427.1	170.04
7.948	7426.9	170
7.952	7426.7	169.94
7.956	7426.7	169.83
7.96	7426.7	169.72
7.964	7428.1	169.84
7.968	7428.3	169.8
7.972	7428.5	169.8
7.976	7427.9	169.91
7.98	7427.9	169.93
7.984	7427.9	169.91
7.988	7428.3	169.89
7.992	7428.2	169.89
7.996	7428.8	169.84
[truncated: 42,751 more rows]

## Sheet: Fig5c
Sample	ComponentNumber	PupilComponentLoading	TimeS	Time
1	Comp1	-0.099	0.004	4
2	Comp1	-0.098	0.008	8
3	Comp1	-0.098	0.012	12
4	Comp1	-0.096	0.016	16
5	Comp1	-0.094	0.02	20
6	Comp1	-0.094	0.024	24
7	Comp1	-0.094	0.028	28
8	Comp1	-0.093	0.032	32
9	Comp1	-0.094	0.036	36
10	Comp1	-0.095	0.04	40
11	Comp1	-0.096	0.044	44
12	Comp1	-0.101	0.048	48
13	Comp1	-0.108	0.052	52
14	Comp1	-0.111	0.056	56
15	Comp1	-0.098	0.06	60
16	Comp1	-0.093	0.064	64
17	Comp1	-0.093	0.068	68
18	Comp1	-0.093	0.072	72
19	Comp1	-0.095	0.076	76
20	Comp1	-0.095	0.08	80
21	Comp1	-0.096	0.084	84
22	Comp1	-0.097	0.088	88
23	Comp1	-0.096	0.092	92
24	Comp1	-0.101	0.096	96
25	Comp1	-0.103	0.1	100
26	Comp1	-0.104	0.104	104
27	Comp1	-0.099	0.108	108
28	Comp1	-0.095	0.112	112
29	Comp1	-0.093	0.116	116
30	Comp1	-0.091	0.12	120
31	Comp1	-0.093	0.124	124
32	Comp1	-0.093	0.128	128
33	Comp1	-0.092	0.132	132
34	Comp1	-0.092	0.136	136
35	Comp1	-0.092	0.14	140
36	Comp1	-0.093	0.144	144
37	Comp1	-0.095	0.148	148
38	Comp1	-0.095	0.152	152
39	Comp1	-0.095	0.156	156
40	Comp1	-0.095	0.16	160
41	Comp1	-0.095	0.164	164
42	Comp1	-0.095	0.168	168
43	Comp1	-0.093	0.172	172
44	Comp1	-0.088	0.176	176
45	Comp1	-0.088	0.18	180
46	Comp1	-0.086	0.184	184
47	Comp1	-0.083	0.188	188
48	Comp1	-0.081	0.192	192
49	Comp1	-0.078	0.196	196
50	Comp1	-0.078	0.2	200
51	Comp1	-0.077	0.204	204
52	Comp1	-0.075	0.208	208
53	Comp1	-0.074	0.212	212
54	Comp1	-0.077	0.216	216
55	Comp1	-0.076	0.22	220
56	Comp1	-0.074	0.224	224
57	Comp1	-0.07	0.228	228
58	Comp1	-0.069	0.232	232
59	Comp1	-0.069	0.236	236
60	Comp1	-0.07	0.24	240
61	Comp1	-0.07	0.244	244
62	Comp1	-0.071	0.248	248
63	Comp1	-0.07	0.252	252
64	Comp1	-0.071	0.256	256
65	Comp1	-0.072	0.26	260
66	Comp1	-0.073	0.264	264
67	Comp1	-0.073	0.268	268
68	Comp1	-0.075	0.272	272
69	Comp1	-0.078	0.276	276
70	Comp1	-0.074	0.28	280
71	Comp1	-0.074	0.284	284
72	Comp1	-0.072	0.288	288
73	Comp1	-0.071	0.292	292
74	Comp1	-0.069	0.296	296
75	Comp1	-0.068	0.3	300
76	Comp1	-0.067	0.304	304
77	Comp1	-0.067	0.308	308
78	Comp1	-0.065	0.312	312
79	Comp1	-0.062	0.316	316
80	Comp1	-0.06	0.32	320
81	Comp1	-0.059	0.324	324
82	Comp1	-0.057	0.328	328
83	Comp1	-0.056	0.332	332
84	Comp1	-0.055	0.336	336
85	Comp1	-0.051	0.34	340
86	Comp1	-0.049	0.344	344
87	Comp1	-0.049	0.348	348
88	Comp1	-0.049	0.352	352
89	Comp1	-0.047	0.356	356
90	Comp1	-0.043	0.36	360
91	Comp1	-0.041	0.364	364
92	Comp1	-0.038	0.368	368
93	Comp1	-0.034	0.372	372
94	Comp1	-0.03	0.376	376
95	Comp1	-0.033	0.38	380
96	Comp1	-0.03	0.384	384
97	Comp1	-0.028	0.388	388
98	Comp1	-0.025	0.392	392
99	Comp1	-0.022	0.396	396
100	Comp1	-0.018	0.4	400
101	Comp1	-0.016	0.404	404
102	Comp1	-0.013	0.408	408
103	Comp1	-0.009	0.412	412
104	Comp1	-0.004	0.416	416
105	Comp1	-0.002	0.42	420
106	Comp1	0	0.424	424
107	Comp1	0.002	0.428	428
108	Comp1	0.003	0.432	432
109	Comp1	0.008	0.436	436
110	Comp1	0.009	0.44	440
111	Comp1	0.016	0.444	444
112	Comp1	0.021	0.448	448
113	Comp1	0.022	0.452	452
114	Comp1	0.026	0.456	456
115	Comp1	0.028	0.46	460
116	Comp1	0.033	0.464	464
117	Comp1	0.035	0.468	468
118	Comp1	0.038	0.472	472
119	Comp1	0.042	0.476	476
120	Comp1	0.045	0.48	480
121	Comp1	0.048	0.484	484
122	Comp1	0.05	0.488	488
123	Comp1	0.054	0.492	492
124	Comp1	0.056	0.496	496
125	Comp1	0.061	0.5	500
126	Comp1	0.064	0.504	504
127	Comp1	0.066	0.508	508
128	Comp1	0.068	0.512	512
129	Comp1	0.07	0.516	516
130	Comp1	0.072	0.52	520
131	Comp1	0.073	0.524	524
132	Comp1	0.076	0.528	528
133	Comp1	0.078	0.532	532
134	Comp1	0.08	0.536	536
135	Comp1	0.085	0.54	540
136	Comp1	0.088	0.544	544
137	Comp1	0.091	0.548	548
138	Comp1	0.093	0.552	552
139	Comp1	0.095	0.556	556
140	Comp1	0.099	0.56	560
141	Comp1	0.103	0.564	564
142	Comp1	0.105	0.568	568
143	Comp1	0.108	0.572	572
144	Comp1	0.11	0.576	576
145	Comp1	0.113	0.58	580
146	Comp1	0.113	0.584	584
147	Comp1	0.115	0.588	588
148	Comp1	0.119	0.592	592
149	Comp1	0.123	0.596	596
150	Comp1	0.126	0.6	600
151	Comp1	0.128	0.604	604
152	Comp1	0.129	0.608	608
153	Comp1	0.132	0.612	612
154	Comp1	0.134	0.616	616
155	Comp1	0.136	0.62	620
156	Comp1	0.139	0.624	624
157	Comp1	0.142	0.628	628
158	Comp1	0.145	0.632	632
159	Comp1	0.145	0.636	636
160	Comp1	0.145	0.64	640
161	Comp1	0.147	0.644	644
162	Comp1	0.154	0.648	648
163	Comp1	0.155	0.652	652
164	Comp1	0.157	0.656	656
165	Comp1	0.157	0.66	660
166	Comp1	0.159	0.664	664
167	Comp1	0.162	0.668	668
168	Comp1	0.164	0.672	672
169	Comp1	0.165	0.676	676
170	Comp1	0.167	0.68	680
171	Comp1	0.171	0.684	684
172	Comp1	0.174	0.688	688
173	Comp1	0.177	0.692	692
174	Comp1	0.181	0.696	696
175	Comp1	0.177	0.7	700
176	Comp1	0.179	0.704	704
177	Comp1	0.181	0.708	708
178	Comp1	0.183	0.712	712
179	Comp1	0.185	0.716	716
180	Comp1	0.185	0.72	720
181	Comp1	0.186	0.724	724
182	Comp1	0.187	0.728	728
183	Comp1	0.188	0.732	732
184	Comp1	0.187	0.736	736
185	Comp1	0.189	0.74	740
186	Comp1	0.191	0.744	744
187	Comp1	0.189	0.748	748
188	Comp1	0.19	0.752	752
189	Comp1	0.193	0.756	756
190	Comp1	0.194	0.76	760
191	Comp1	0.195	0.764	764
192	Comp1	0.197	0.768	768
193	Comp1	0.2	0.772	772
194	Comp1	0.203	0.776	776
195	Comp1	0.204	0.78	780
196	Comp1	0.205	0.784	784
197	Comp1	0.199	0.788	788
198	Comp1	0.2	0.792	792
199	Comp1	0.2	0.796	796
200	Comp1	0.201	0.8	800
201	Comp1	0.208	0.804	804
202	Comp1	0.212	0.808	808
203	Comp1	0.215	0.812	812
204	Comp1	0.22	0.816	816
205	Comp1	0.224	0.82	820
206	Comp1	0.227	0.824	824
207	Comp1	0.233	0.828	828
208	Comp1	0.23	0.832	832
209	Comp1	0.233	0.836	836
210	Comp1	0.237	0.84	840
211	Comp1	0.241	0.844	844
212	Comp1	0.245	0.848	848
213	Comp1	0.251	0.852	852
214	Comp1	0.243	0.856	856
215	Comp1	0.244	0.86	860
216	Comp1	0.245	0.864	864
217	Comp1	0.246	0.868	868
218	Comp1	0.246	0.872	872
219	Comp1	0.247	0.876	876
220	Comp1	0.248	0.88	880
221	Comp1	0.248	0.884	884
222	Comp1	0.249	0.888	888
223	Comp1	0.251	0.892	892
224	Comp1	0.254	0.896	896
225	Comp1	0.256	0.9	900
226	Comp1	0.256	0.904	904
227	Comp1	0.257	0.908	908
228	Comp1	0.259	0.912	912
229	Comp1	0.259	0.916	916
230	Comp1	0.26	0.92	920
231	Comp1	0.262	0.924	924
232	Comp1	0.263	0.928	928
233	Comp1	0.264	0.932	932
234	Comp1	0.265	0.936	936
235	Comp1	0.267	0.94	940
236	Comp1	0.269	0.944	944
237	Comp1	0.271	0.948	948
238	Comp1	0.274	0.952	952
239	Comp1	0.277	0.956	956
240	Comp1	0.28	0.96	960
241	Comp1	0.277	0.964	964
242	Comp1	0.278	0.968	968
243	Comp1	0.279	0.972	972
244	Comp1	0.28	0.976	976
245	Comp1	0.282	0.98	980
246	Comp1	0.284	0.984	984
247	Comp1	0.284	0.988	988
248	Comp1	0.285	0.992	992
249	Comp1	0.283	0.996	996
250	Comp1	0.285	1	1000
251	Comp1	0.285	1.004	1004
252	Comp1	0.286	1.008	1008
253	Comp1	0.287	1.012	1012
254	Comp1	0.288	1.016	1016
255	Comp1	0.289	1.02	1020
256	Comp1	0.29	1.024	1024
257	Comp1	0.29	1.028	1028
258	Comp1	0.291	1.032	1032
259	Comp1	0.292	1.036	1036
260	Comp1	0.293	1.04	1040
261	Comp1	0.294	1.044	1044
262	Comp1	0.294	1.048	1048
263	Comp1	0.296	1.052	1052
264	Comp1	0.297	1.056	1056
265	Comp1	0.298	1.06	1060
266	Comp1	0.299	1.064	1064
267	Comp1	0.3	1.068	1068
268	Comp1	0.3	1.072	1072
269	Comp1	0.301	1.076	1076
270	Comp1	0.304	1.08	1080
271	Comp1	0.304	1.084	1084
272	Comp1	0.306	1.088	1088
273	Comp1	0.307	1.092	1092
274	Comp1	0.309	1.096	1096
275	Comp1	0.31	1.1	1100
276	Comp1	0.311	1.104	1104
277	Comp1	0.312	1.108	1108
278	Comp1	0.313	1.112	1112
279	Comp1	0.314	1.116	1116
280	Comp1	0.316	1.12	1120
281	Comp1	0.316	1.124	1124
282	Comp1	0.316	1.128	1128
283	Comp1	0.317	1.132	1132
284	Comp1	0.318	1.136	1136
285	Comp1	0.318	1.14	1140
286	Comp1	0.319	1.144	1144
287	Comp1	0.32	1.148	1148
288	Comp1	0.321	1.152	1152
289	Comp1	0.321	1.156	1156
290	Comp1	0.322	1.16	1160
291	Comp1	0.323	1.164	1164
292	Comp1	0.324	1.168	1168
293	Comp1	0.325	1.172	1172
294	Comp1	0.326	1.176	1176
295	Comp1	0.326	1.18	1180
296	Comp1	0.326	1.184	1184
297	Comp1	0.326	1.188	1188
298	Comp1	0.329	1.192	1192
299	Comp1	0.33	1.196	1196
300	Comp1	0.33	1.2	1200
301	Comp1	0.33	1.204	1204
302	Comp1	0.332	1.208	1208
303	Comp1	0.334	1.212	1212
304	Comp1	0.335	1.216	1216
305	Comp1	0.336	1.22	1220
306	Comp1	0.337	1.224	1224
307	Comp1	0.337	1.228	1228
308	Comp1	0.339	1.232	1232
309	Comp1	0.34	1.236	1236
310	Comp1	0.34	1.24	1240
311	Comp1	0.341	1.244	1244
312	Comp1	0.342	1.248	1248
313	Comp1	0.344	1.252	1252
314	Comp1	0.345	1.256	1256
315	Comp1	0.346	1.26	1260
316	Comp1	0.347	1.264	1264
317	Comp1	0.348	1.268	1268
318	Comp1	0.349	1.272	1272
319	Comp1	0.35	1.276	1276
320	Comp1	0.351	1.28	1280
321	Comp1	0.352	1.284	1284
322	Comp1	0.353	1.288	1288
323	Comp1	0.355	1.292	1292
324	Comp1	0.356	1.296	1296
325	Comp1	0.357	1.3	1300
326	Comp1	0.358	1.304	1304
327	Comp1	0.36	1.308	1308
328	Comp1	0.361	1.312	1312
329	Comp1	0.361	1.316	1316
330	Comp1	0.362	1.32	1320
331	Comp1	0.363	1.324	1324
332	Comp1	0.365	1.328	1328
333	Comp1	0.366	1.332	1332
334	Comp1	0.368	1.336	1336
335	Comp1	0.369	1.34	1340
336	Comp1	0.37	1.344	1344
337	Comp1	0.372	1.348	1348
338	Comp1	0.373	1.352	1352
339	Comp1	0.374	1.356	1356
340	Comp1	0.376	1.36	1360
341	Comp1	0.378	1.364	1364
342	Comp1	0.379	1.368	1368
343	Comp1	0.381	1.372	1372
344	Comp1	0.383	1.376	1376
345	Comp1	0.384	1.38	1380
346	Comp1	0.386	1.384	1384
347	Comp1	0.387	1.388	1388
348	Comp1	0.389	1.392	1392
349	Comp1	0.391	1.396	1396
350	Comp1	0.392	1.4	1400
351	Comp1	0.394	1.404	1404
352	Comp1	0.396	1.408	1408
353	Comp1	0.397	1.412	1412
354	Comp1	0.398	1.416	1416
355	Comp1	0.399	1.42	1420
356	Comp1	0.401	1.424	1424
357	Comp1	0.402	1.428	1428
358	Comp1	0.403	1.432	1432
359	Comp1	0.404	1.436	1436
360	Comp1	0.405	1.44	1440
361	Comp1	0.407	1.444	1444
362	Comp1	0.409	1.448	1448
363	Comp1	0.41	1.452	1452
364	Comp1	0.412	1.456	1456
365	Comp1	0.414	1.46	1460
366	Comp1	0.415	1.464	1464
367	Comp1	0.416	1.468	1468
368	Comp1	0.418	1.472	1472
369	Comp1	0.419	1.476	1476
370	Comp1	0.42	1.48	1480
371	Comp1	0.422	1.484	1484
372	Comp1	0.424	1.488	1488
373	Comp1	0.425	1.492	1492
374	Comp1	0.428	1.496	1496
375	Comp1	0.429	1.5	1500
376	Comp1	0.431	1.504	1504
377	Comp1	0.433	1.508	1508
378	Comp1	0.434	1.512	1512
379	Comp1	0.436	1.516	1516
380	Comp1	0.438	1.52	1520
381	Comp1	0.44	1.524	1524
382	Comp1	0.442	1.528	1528
383	Comp1	0.444	1.532	1532
384	Comp1	0.445	1.536	1536
385	Comp1	0.447	1.54	1540
386	Comp1	0.449	1.544	1544
387	Comp1	0.451	1.548	1548
388	Comp1	0.453	1.552	1552
389	Comp1	0.454	1.556	1556
390	Comp1	0.456	1.56	1560
391	Comp1	0.457	1.564	1564
392	Comp1	0.459	1.568	1568
393	Comp1	0.46	1.572	1572
394	Comp1	0.462	1.576	1576
395	Comp1	0.464	1.58	1580
396	Comp1	0.465	1.584	1584
397	Comp1	0.467	1.588	1588
398	Comp1	0.468	1.592	1592
399	Comp1	0.47	1.596	1596
400	Comp1	0.471	1.6	1600
401	Comp1	0.473	1.604	1604
402	Comp1	0.474	1.608	1608
403	Comp1	0.476	1.612	1612
404	Comp1	0.477	1.616	1616
405	Comp1	0.478	1.62	1620
406	Comp1	0.479	1.624	1624
407	Comp1	0.482	1.628	1628
408	Comp1	0.483	1.632	1632
409	Comp1	0.485	1.636	1636
410	Comp1	0.486	1.64	1640
411	Comp1	0.488	1.644	1644
412	Comp1	0.49	1.648	1648
413	Comp1	0.491	1.652	1652
414	Comp1	0.493	1.656	1656
415	Comp1	0.495	1.66	1660
416	Comp1	0.497	1.664	1664
417	Comp1	0.499	1.668	1668
418	Comp1	0.501	1.672	1672
419	Comp1	0.502	1.676	1676
420	Comp1	0.504	1.68	1680
421	Comp1	0.505	1.684	1684
422	Comp1	0.507	1.688	1688
423	Comp1	0.508	1.692	1692
424	Comp1	0.51	1.696	1696
425	Comp1	0.512	1.7	1700
426	Comp1	0.514	1.704	1704
427	Comp1	0.516	1.708	1708
428	Comp1	0.517	1.712	1712
429	Comp1	0.519	1.716	1716
430	Comp1	0.52	1.72	1720
431	Comp1	0.522	1.724	1724
432	Comp1	0.524	1.728	1728
433	Comp1	0.526	1.732	1732
434	Comp1	0.528	1.736	1736
435	Comp1	0.53	1.74	1740
436	Comp1	0.532	1.744	1744
437	Comp1	0.534	1.748	1748
438	Comp1	0.536	1.752	1752
439	Comp1	0.538	1.756	1756
440	Comp1	0.539	1.76	1760
441	Comp1	0.541	1.764	1764
442	Comp1	0.543	1.768	1768
443	Comp1	0.545	1.772	1772
444	Comp1	0.547	1.776	1776
445	Comp1	0.549	1.78	1780
446	Comp1	0.552	1.784	1784
447	Comp1	0.555	1.788	1788
448	Comp1	0.557	1.792	1792
449	Comp1	0.56	1.796	1796
450	Comp1	0.564	1.8	1800
451	Comp1	0.567	1.804	1804
452	Comp1	0.571	1.808	1808
453	Comp1	0.575	1.812	1812
454	Comp1	0.578	1.816	1816
455	Comp1	0.582	1.82	1820
456	Comp1	0.586	1.824	1824
457	Comp1	0.59	1.828	1828
458	Comp1	0.595	1.832	1832
459	Comp1	0.6	1.836	1836
460	Comp1	0.605	1.84	1840
461	Comp1	0.61	1.844	1844
462	Comp1	0.615	1.848	1848
463	Comp1	0.621	1.852	1852
464	Comp1	0.627	1.856	1856
465	Comp1	0.632	1.86	1860
466	Comp1	0.638	1.864	1864
467	Comp1	0.643	1.868	1868
468	Comp1	0.649	1.872	1872
469	Comp1	0.655	1.876	1876
470	Comp1	0.661	1.88	1880
471	Comp1	0.667	1.884	1884
472	Comp1	0.674	1.888	1888
473	Comp1	0.679	1.892	1892
474	Comp1	0.685	1.896	1896
475	Comp1	0.691	1.9	1900
476	Comp1	0.699	1.904	1904
477	Comp1	0.705	1.908	1908
478	Comp1	0.711	1.912	1912
479	Comp1	0.717	1.916	1916
480	Comp1	0.725	1.92	1920
481	Comp1	0.731	1.924	1924
482	Comp1	0.737	1.928	1928
483	Comp1	0.743	1.932	1932
484	Comp1	0.749	1.936	1936
485	Comp1	0.755	1.94	1940
486	Comp1	0.761	1.944	1944
487	Comp1	0.767	1.948	1948
488	Comp1	0.771	1.952	1952
489	Comp1	0.776	1.956	1956
490	Comp1	0.782	1.96	1960
491	Comp1	0.787	1.964	1964
492	Comp1	0.793	1.968	1968
493	Comp1	0.798	1.972	1972
494	Comp1	0.803	1.976	1976
495	Comp1	0.807	1.98	1980
496	Comp1	0.812	1.984	1984
497	Comp1	0.817	1.988	1988
498	Comp1	0.821	1.992	1992
499	Comp1	0.825	1.996	1996
500	Comp1	0.83	2	2000
501	Comp1	0.834	2.004	2004
502	Comp1	0.838	2.008	2008
503	Comp1	0.841	2.012	2012
504	Comp1	0.845	2.016	2016
505	Comp1	0.849	2.02	2020
506	Comp1	0.852	2.024	2024
507	Comp1	0.856	2.028	2028
508	Comp1	0.859	2.032	2032
509	Comp1	0.862	2.036	2036
510	Comp1	0.866	2.04	2040
511	Comp1	0.868	2.044	2044
512	Comp1	0.871	2.048	2048
513	Comp1	0.874	2.052	2052
514	Comp1	0.877	2.056	2056
515	Comp1	0.879	2.06	2060
516	Comp1	0.882	2.064	2064
517	Comp1	0.885	2.068	2068
518	Comp1	0.887	2.072	2072
519	Comp1	0.89	2.076	2076
520	Comp1	0.892	2.08	2080
521	Comp1	0.894	2.084	2084
522	Comp1	0.897	2.088	2088
523	Comp1	0.899	2.092	2092
524	Comp1	0.901	2.096	2096
525	Comp1	0.904	2.1	2100
526	Comp1	0.906	2.104	2104
527	Comp1	0.908	2.108	2108
528	Comp1	0.91	2.112	2112
529	Comp1	0.912	2.116	2116
530	Comp1	0.914	2.12	2120
531	Comp1	0.916	2.124	2124
532	Comp1	0.918	2.128	2128
533	Comp1	0.919	2.132	2132
534	Comp1	0.921	2.136	2136
535	Comp1	0.923	2.14	2140
536	Comp1	0.925	2.144	2144
537	Comp1	0.926	2.148	2148
538	Comp1	0.928	2.152	2152
539	Comp1	0.929	2.156	2156
540	Comp1	0.931	2.16	2160
541	Comp1	0.932	2.164	2164
542	Comp1	0.934	2.168	2168
543	Comp1	0.935	2.172	2172
544	Comp1	0.936	2.176	2176
545	Comp1	0.937	2.18	2180
546	Comp1	0.939	2.184	2184
547	Comp1	0.94	2.188	2188
548	Comp1	0.941	2.192	2192
549	Comp1	0.942	2.196	2196
550	Comp1	0.943	2.2	2200
551	Comp1	0.944	2.204	2204
552	Comp1	0.945	2.208	2208
553	Comp1	0.946	2.212	2212
554	Comp1	0.947	2.216	2216
555	Comp1	0.948	2.22	2220
556	Comp1	0.949	2.224	2224
557	Comp1	0.95	2.228	2228
558	Comp1	0.951	2.232	2232
559	Comp1	0.951	2.236	2236
560	Comp1	0.952	2.24	2240
561	Comp1	0.953	2.244	2244
562	Comp1	0.954	2.248	2248
563	Comp1	0.955	2.252	2252
564	Comp1	0.955	2.256	2256
565	Comp1	0.956	2.26	2260
566	Comp1	0.957	2.264	2264
567	Comp1	0.958	2.268	2268
568	Comp1	0.958	2.272	2272
569	Comp1	0.959	2.276	2276
570	Comp1	0.96	2.28	2280
571	Comp1	0.96	2.284	2284
572	Comp1	0.961	2.288	2288
573	Comp1	0.961	2.292	2292
574	Comp1	0.962	2.296	2296
575	Comp1	0.962	2.3	2300
576	Comp1	0.962	2.304	2304
577	Comp1	0.963	2.308	2308
578	Comp1	0.963	2.312	2312
579	Comp1	0.963	2.316	2316
580	Comp1	0.963	2.32	2320
581	Comp1	0.964	2.324	2324
582	Comp1	0.964	2.328	2328
583	Comp1	0.964	2.332	2332
584	Comp1	0.964	2.336	2336
585	Comp1	0.964	2.34	2340
586	Comp1	0.965	2.344	2344
587	Comp1	0.965	2.348	2348
588	Comp1	0.965	2.352	2352
589	Comp1	0.965	2.356	2356
590	Comp1	0.966	2.36	2360
591	Comp1	0.966	2.364	2364
592	Comp1	0.966	2.368	2368
593	Comp1	0.966	2.372	2372
594	Comp1	0.966	2.376	2376
595	Comp1	0.966	2.38	2380
596	Comp1	0.966	2.384	2384
597	Comp1	0.967	2.388	2388
598	Comp1	0.967	2.392	2392
599	Comp1	0.967	2.396	2396
600	Comp1	0.967	2.4	2400
601	Comp1	0.967	2.404	2404
602	Comp1	0.967	2.408	2408
603	Comp1	0.967	2.412	2412
604	Comp1	0.967	2.416	2416
605	Comp1	0.967	2.42	2420
606	Comp1	0.968	2.424	2424
607	Comp1	0.968	2.428	2428
608	Comp1	0.968	2.432	2432
609	Comp1	0.968	2.436	2436
610	Comp1	0.968	2.44	2440
611	Comp1	0.968	2.444	2444
612	Comp1	0.968	2.448	2448
613	Comp1	0.968	2.452	2452
614	Comp1	0.968	2.456	2456
615	Comp1	0.968	2.46	2460
616	Comp1	0.968	2.464	2464
617	Comp1	0.968	2.468	2468
618	Comp1	0.968	2.472	2472
619	Comp1	0.968	2.476	2476
620	Comp1	0.968	2.48	2480
621	Comp1	0.967	2.484	2484
622	Comp1	0.967	2.488	2488
623	Comp1	0.967	2.492	2492
624	Comp1	0.966	2.496	2496
625	Comp1	0.966	2.5	2500
626	Comp1	0.965	2.504	2504
627	Comp1	0.965	2.508	2508
628	Comp1	0.965	2.512	2512
629	Comp1	0.964	2.516	2516
630	Comp1	0.964	2.52	2520
631	Comp1	0.963	2.524	2524
632	Comp1	0.962	2.528	2528
633	Comp1	0.962	2.532	2532
634	Comp1	0.961	2.536	2536
635	Comp1	0.962	2.54	2540
636	Comp1	0.961	2.544	2544
637	Comp1	0.961	2.548	2548
638	Comp1	0.961	2.552	2552
639	Comp1	0.96	2.556	2556
640	Comp1	0.961	2.56	2560
641	Comp1	0.96	2.564	2564
642	Comp1	0.96	2.568	2568
643	Comp1	0.96	2.572	2572
644	Comp1	0.96	2.576	2576
645	Comp1	0.959	2.58	2580
646	Comp1	0.958	2.584	2584
647	Comp1	0.958	2.588	2588
648	Comp1	0.957	2.592	2592
649	Comp1	0.957	2.596	2596
650	Comp1	0.956	2.6	2600
651	Comp1	0.956	2.604	2604
652	Comp1	0.955	2.608	2608
653	Comp1	0.954	2.612	2612
654	Comp1	0.954	2.616	2616
655	Comp1	0.953	2.62	2620
656	Comp1	0.953	2.624	2624
657	Comp1	0.952	2.628	2628
658	Comp1	0.952	2.632	2632
659	Comp1	0.951	2.636	2636
660	Comp1	0.95	2.64	2640
661	Comp1	0.949	2.644	2644
662	Comp1	0.948	2.648	2648
663	Comp1	0.947	2.652	2652
664	Comp1	0.947	2.656	2656
665	Comp1	0.946	2.66	2660
666	Comp1	0.945	2.664	2664
667	Comp1	0.944	2.668	2668
668	Comp1	0.943	2.672	2672
669	Comp1	0.942	2.676	2676
670	Comp1	0.941	2.68	2680
671	Comp1	0.941	2.684	2684
672	Comp1	0.94	2.688	2688
673	Comp1	0.939	2.692	2692
674	Comp1	0.938	2.696	2696
675	Comp1	0.937	2.7	2700
676	Comp1	0.936	2.704	2704
677	Comp1	0.936	2.708	2708
678	Comp1	0.935	2.712	2712
679	Comp1	0.934	2.716	2716
680	Comp1	0.933	2.72	2720
681	Comp1	0.932	2.724	2724
682	Comp1	0.931	2.728	2728
683	Comp1	0.929	2.732	2732
684	Comp1	0.928	2.736	2736
685	Comp1	0.927	2.74	2740
686	Comp1	0.926	2.744	2744
687	Comp1	0.925	2.748	2748
688	Comp1	0.924	2.752	2752
689	Comp1	0.924	2.756	2756
690	Comp1	0.923	2.76	2760
691	Comp1	0.922	2.764	2764
692	Comp1	0.921	2.768	2768
693	Comp1	0.919	2.772	2772
694	Comp1	0.918	2.776	2776
695	Comp1	0.918	2.78	2780
696	Comp1	0.917	2.784	2784
697	Comp1	0.916	2.788	2788
698	Comp1	0.915	2.792	2792
699	Comp1	0.914	2.796	2796
700	Comp1	0.913	2.8	2800
701	Comp1	0.913	2.804	2804
702	Comp1	0.911	2.808	2808
703	Comp1	0.91	2.812	2812
704	Comp1	0.909	2.816	2816
705	Comp1	0.908	2.82	2820
706	Comp1	0.907	2.824	2824
707	Comp1	0.906	2.828	2828
708	Comp1	0.904	2.832	2832
709	Comp1	0.904	2.836	2836
710	Comp1	0.902	2.84	2840
711	Comp1	0.901	2.844	2844
712	Comp1	0.9	2.848	2848
713	Comp1	0.899	2.852	2852
714	Comp1	0.899	2.856	2856
715	Comp1	0.896	2.86	2860
716	Comp1	0.896	2.864	2864
717	Comp1	0.895	2.868	2868
718	Comp1	0.893	2.872	2872
719	Comp1	0.892	2.876	2876
720	Comp1	0.892	2.88	2880
721	Comp1	0.891	2.884	2884
722	Comp1	0.89	2.888	2888
723	Comp1	0.889	2.892	2892
724	Comp1	0.888	2.896	2896
725	Comp1	0.887	2.9	2900
726	Comp1	0.886	2.904	2904
727	Comp1	0.885	2.908	2908
728	Comp1	0.884	2.912	2912
729	Comp1	0.883	2.916	2916
730	Comp1	0.883	2.92	2920
731	Comp1	0.882	2.924	2924
732	Comp1	0.881	2.928	2928
733	Comp1	0.88	2.932	2932
734	Comp1	0.879	2.936	2936
735	Comp1	0.878	2.94	2940
736	Comp1	0.878	2.944	2944
737	Comp1	0.877	2.948	2948
738	Comp1	0.876	2.952	2952
739	Comp1	0.875	2.956	2956
740	Comp1	0.875	2.96	2960
741	Comp1	0.874	2.964	2964
742	Comp1	0.873	2.968	2968
743	Comp1	0.873	2.972	2972
744	Comp1	0.872	2.976	2976
745	Comp1	0.871	2.98	2980
746	Comp1	0.87	2.984	2984
747	Comp1	0.87	2.988	2988
748	Comp1	0.869	2.992	2992
749	Comp1	0.869	2.996	2996
750	Comp1	0.868	3	3000
1	Comp2	0.076	0.004	4
2	Comp2	0.078	0.008	8
3	Comp2	0.079	0.012	12
4	Comp2	0.08	0.016	16
5	Comp2	0.082	0.02	20
6	Comp2	0.082	0.024	24
7	Comp2	0.084	0.028	28
8	Comp2	0.087	0.032	32
9	Comp2	0.087	0.036	36
10	Comp2	0.087	0.04	40
11	Comp2	0.085	0.044	44
12	Comp2	0.081	0.048	48
13	Comp2	0.078	0.052	52
14	Comp2	0.082	0.056	56
15	Comp2	0.085	0.06	60
16	Comp2	0.087	0.064	64
17	Comp2	0.091	0.068	68
18	Comp2	0.091	0.072	72
19	Comp2	0.092	0.076	76
20	Comp2	0.092	0.08	80
21	Comp2	0.089	0.084	84
22	Comp2	0.087	0.088	88
23	Comp2	0.089	0.092	92
24	Comp2	0.075	0.096	96
25	Comp2	0.074	0.1	100
26	Comp2	0.074	0.104	104
27	Comp2	0.086	0.108	108
28	Comp2	0.088	0.112	112
29	Comp2	0.088	0.116	116
30	Comp2	0.091	0.12	120
31	Comp2	0.096	0.124	124
32	Comp2	0.099	0.128	128
33	Comp2	0.101	0.132	132
34	Comp2	0.104	0.136	136
35	Comp2	0.106	0.14	140
36	Comp2	0.108	0.144	144
37	Comp2	0.11	0.148	148
38	Comp2	0.112	0.152	152
39	Comp2	0.116	0.156	156
40	Comp2	0.119	0.16	160
41	Comp2	0.123	0.164	164
42	Comp2	0.125	0.168	168
43	Comp2	0.127	0.172	172
44	Comp2	0.13	0.176	176
45	Comp2	0.133	0.18	180
46	Comp2	0.133	0.184	184
47	Comp2	0.137	0.188	188
48	Comp2	0.138	0.192	192
49	Comp2	0.14	0.196	196
50	Comp2	0.141	0.2	200
51	Comp2	0.143	0.204	204
52	Comp2	0.145	0.208	208
53	Comp2	0.148	0.212	212
54	Comp2	0.153	0.216	216
55	Comp2	0.156	0.22	220
56	Comp2	0.159	0.224	224
57	Comp2	0.158	0.228	228
58	Comp2	0.16	0.232	232
59	Comp2	0.164	0.236	236
60	Comp2	0.169	0.24	240
61	Comp2	0.173	0.244	244
62	Comp2	0.177	0.248	248
63	Comp2	0.181	0.252	252
64	Comp2	0.184	0.256	256
65	Comp2	0.187	0.26	260
66	Comp2	0.189	0.264	264
67	Comp2	0.192	0.268	268
68	Comp2	0.192	0.272	272
69	Comp2	0.192	0.276	276
70	Comp2	0.196	0.28	280
71	Comp2	0.198	0.284	284
72	Comp2	0.198	0.288	288
73	Comp2	0.196	0.292	292
74	Comp2	0.197	0.296	296
75	Comp2	0.197	0.3	300
76	Comp2	0.198	0.304	304
77	Comp2	0.199	0.308	308
78	Comp2	0.2	0.312	312
79	Comp2	0.202	0.316	316
80	Comp2	0.204	0.32	320
81	Comp2	0.207	0.324	324
82	Comp2	0.209	0.328	328
83	Comp2	0.212	0.332	332
84	Comp2	0.217	0.336	336
85	Comp2	0.221	0.34	340
86	Comp2	0.222	0.344	344
87	Comp2	0.224	0.348	348
88	Comp2	0.225	0.352	352
89	Comp2	0.228	0.356	356
90	Comp2	0.232	0.36	360
91	Comp2	0.235	0.364	364
92	Comp2	0.236	0.368	368
93	Comp2	0.239	0.372	372
94	Comp2	0.24	0.376	376
95	Comp2	0.248	0.38	380
96	Comp2	0.251	0.384	384
97	Comp2	0.254	0.388	388
98	Comp2	0.257	0.392	392
99	Comp2	0.261	0.396	396
100	Comp2	0.264	0.4	400
101	Comp2	0.269	0.404	404
102	Comp2	0.273	0.408	408
103	Comp2	0.275	0.412	412
104	Comp2	0.275	0.416	416
105	Comp2	0.274	0.42	420
106	Comp2	0.279	0.424	424
107	Comp2	0.28	0.428	428
108	Comp2	0.28	0.432	432
109	Comp2	0.292	0.436	436
110	Comp2	0.296	0.44	440
111	Comp2	0.301	0.444	444
112	Comp2	0.306	0.448	448
113	Comp2	0.314	0.452	452
114	Comp2	0.322	0.456	456
115	Comp2	0.327	0.46	460
116	Comp2	0.334	0.464	464
117	Comp2	0.338	0.468	468
118	Comp2	0.343	0.472	472
119	Comp2	0.348	0.476	476
120	Comp2	0.353	0.48	480
121	Comp2	0.358	0.484	484
122	Comp2	0.364	0.488	488
123	Comp2	0.369	0.492	492
124	Comp2	0.372	0.496	496
125	Comp2	0.379	0.5	500
126	Comp2	0.385	0.504	504
127	Comp2	0.39	0.508	508
128	Comp2	0.396	0.512	512
129	Comp2	0.399	0.516	516
130	Comp2	0.401	0.52	520
131	Comp2	0.406	0.524	524
132	Comp2	0.41	0.528	528
133	Comp2	0.414	0.532	532
134	Comp2	0.418	0.536	536
135	Comp2	0.425	0.54	540
136	Comp2	0.429	0.544	544
137	Comp2	0.433	0.548	548
138	Comp2	0.438	0.552	552
139	Comp2	0.446	0.556	556
140	Comp2	0.453	0.56	560
141	Comp2	0.461	0.564	564
142	Comp2	0.461	0.568	568
143	Comp2	0.465	0.572	572
144	Comp2	0.469	0.576	576
145	Comp2	0.473	0.58	580
146	Comp2	0.478	0.584	584
147	Comp2	0.484	0.588	588
148	Comp2	0.489	0.592	592
149	Comp2	0.494	0.596	596
150	Comp2	0.5	0.6	600
151	Comp2	0.505	0.604	604
152	Comp2	0.508	0.608	608
153	Comp2	0.513	0.612	612
154	Comp2	0.516	0.616	616
155	Comp2	0.519	0.62	620
156	Comp2	0.522	0.624	624
157	Comp2	0.529	0.628	628
158	Comp2	0.533	0.632	632
159	Comp2	0.535	0.636	636
160	Comp2	0.539	0.64	640
161	Comp2	0.542	0.644	644
162	Comp2	0.548	0.648	648
163	Comp2	0.552	0.652	652
164	Comp2	0.559	0.656	656
165	Comp2	0.563	0.66	660
166	Comp2	0.567	0.664	664
167	Comp2	0.57	0.668	668
168	Comp2	0.574	0.672	672
169	Comp2	0.578	0.676	676
170	Comp2	0.582	0.68	680
171	Comp2	0.585	0.684	684
172	Comp2	0.587	0.688	688
173	Comp2	0.589	0.692	692
174	Comp2	0.592	0.696	696
175	Comp2	0.599	0.7	700
176	Comp2	0.603	0.704	704
177	Comp2	0.606	0.708	708
178	Comp2	0.61	0.712	712
179	Comp2	0.616	0.716	716
180	Comp2	0.619	0.72	720
181	Comp2	0.622	0.724	724
182	Comp2	0.625	0.728	728
183	Comp2	0.628	0.732	732
184	Comp2	0.63	0.736	736
185	Comp2	0.631	0.74	740
186	Comp2	0.633	0.744	744
187	Comp2	0.635	0.748	748
188	Comp2	0.639	0.752	752
189	Comp2	0.643	0.756	756
190	Comp2	0.646	0.76	760
191	Comp2	0.648	0.764	764
192	Comp2	0.651	0.768	768
193	Comp2	0.652	0.772	772
194	Comp2	0.654	0.776	776
195	Comp2	0.656	0.78	780
196	Comp2	0.656	0.784	784
197	Comp2	0.662	0.788	788
198	Comp2	0.664	0.792	792
199	Comp2	0.666	0.796	796
200	Comp2	0.668	0.8	800
201	Comp2	0.672	0.804	804
202	Comp2	0.675	0.808	808
203	Comp2	0.676	0.812	812
204	Comp2	0.678	0.816	816
205	Comp2	0.68	0.82	820
206	Comp2	0.682	0.824	824
207	Comp2	0.683	0.828	828
208	Comp2	0.689	0.832	832
209	Comp2	0.691	0.836	836
210	Comp2	0.693	0.84	840
211	Comp2	0.696	0.844	844
212	Comp2	0.697	0.848	848
213	Comp2	0.697	0.852	852
214	Comp2	0.709	0.856	856
215	Comp2	0.712	0.86	860
216	Comp2	0.715	0.864	864
217	Comp2	0.718	0.868	868
218	Comp2	0.721	0.872	872
219	Comp2	0.724	0.876	876
220	Comp2	0.726	0.88	880
221	Comp2	0.728	0.884	884
222	Comp2	0.731	0.888	888
223	Comp2	0.734	0.892	892
224	Comp2	0.737	0.896	896
225	Comp2	0.74	0.9	900
226	Comp2	0.743	0.904	904
227	Comp2	0.746	0.908	908
228	Comp2	0.748	0.912	912
229	Comp2	0.751	0.916	916
230	Comp2	0.753	0.92	920
231	Comp2	0.755	0.924	924
232	Comp2	0.757	0.928	928
233	Comp2	0.759	0.932	932
234	Comp2	0.762	0.936	936
235	Comp2	0.764	0.94	940
236	Comp2	0.764	0.944	944
237	Comp2	0.765	0.948	948
238	Comp2	0.766	0.952	952
239	Comp2	0.768	0.956	956
240	Comp2	0.769	0.96	960
241	Comp2	0.775	0.964	964
242	Comp2	0.779	0.968	968
243	Comp2	0.781	0.972	972
244	Comp2	0.784	0.976	976
245	Comp2	0.787	0.98	980
246	Comp2	0.79	0.984	984
247	Comp2	0.794	0.988	988
248	Comp2	0.796	0.992	992
249	Comp2	0.799	0.996	996
250	Comp2	0.802	1	1000
251	Comp2	0.805	1.004	1004
252	Comp2	0.807	1.008	1008
253	Comp2	0.81	1.012	1012
254	Comp2	0.813	1.016	1016
255	Comp2	0.816	1.02	1020
256	Comp2	0.818	1.024	1024
257	Comp2	0.821	1.028	1028
258	Comp2	0.824	1.032	1032
259	Comp2	0.826	1.036	1036
260	Comp2	0.828	1.04	1040
261	Comp2	0.83	1.044	1044
262	Comp2	0.832	1.048	1048
263	Comp2	0.834	1.052	1052
264	Comp2	0.836	1.056	1056
265	Comp2	0.838	1.06	1060
266	Comp2	0.839	1.064	1064
267	Comp2	0.842	1.068	1068
268	Comp2	0.843	1.072	1072
269	Comp2	0.845	1.076	1076
270	Comp2	0.846	1.08	1080
271	Comp2	0.848	1.084	1084
272	Comp2	0.85	1.088	1088
273	Comp2	0.851	1.092	1092
274	Comp2	0.853	1.096	1096
275	Comp2	0.854	1.1	1100
276	Comp2	0.855	1.104	1104
277	Comp2	0.857	1.108	1108
278	Comp2	0.858	1.112	1112
279	Comp2	0.859	1.116	1116
280	Comp2	0.861	1.12	1120
281	Comp2	0.863	1.124	1124
282	Comp2	0.864	1.128	1128
283	Comp2	0.866	1.132	1132
284	Comp2	0.867	1.136	1136
285	Comp2	0.868	1.14	1140
286	Comp2	0.87	1.144	1144
287	Comp2	0.871	1.148	1148
288	Comp2	0.872	1.152	1152
289	Comp2	0.874	1.156	1156
290	Comp2	0.875	1.16	1160
291	Comp2	0.877	1.164	1164
292	Comp2	0.877	1.168	1168
293	Comp2	0.878	1.172	1172
294	Comp2	0.879	1.176	1176
295	Comp2	0.881	1.18	1180
296	Comp2	0.882	1.184	1184
297	Comp2	0.883	1.188	1188
298	Comp2	0.884	1.192	1192
299	Comp2	0.885	1.196	1196
300	Comp2	0.886	1.2	1200
301	Comp2	0.887	1.204	1204
302	Comp2	0.887	1.208	1208
303	Comp2	0.888	1.212	1212
304	Comp2	0.889	1.216	1216
305	Comp2	0.889	1.22	1220
306	Comp2	0.89	1.224	1224
307	Comp2	0.891	1.228	1228
308	Comp2	0.892	1.232	1232
309	Comp2	0.892	1.236	1236
310	Comp2	0.893	1.24	1240
311	Comp2	0.894	1.244	1244
312	Comp2	0.894	1.248	1248
313	Comp2	0.894	1.252	1252
314	Comp2	0.894	1.256	1256
315	Comp2	0.895	1.26	1260
316	Comp2	0.895	1.264	1264
317	Comp2	0.896	1.268	1268
318	Comp2	0.896	1.272	1272
319	Comp2	0.896	1.276	1276
320	Comp2	0.896	1.28	1280
321	Comp2	0.897	1.284	1284
322	Comp2	0.897	1.288	1288
323	Comp2	0.897	1.292	1292
324	Comp2	0.897	1.296	1296
325	Comp2	0.897	1.3	1300
326	Comp2	0.897	1.304	1304
327	Comp2	0.897	1.308	1308
328	Comp2	0.897	1.312	1312
329	Comp2	0.898	1.316	1316
330	Comp2	0.898	1.32	1320
331	Comp2	0.898	1.324	1324
332	Comp2	0.898	1.328	1328
333	Comp2	0.898	1.332	1332
334	Comp2	0.897	1.336	1336
335	Comp2	0.897	1.34	1340
336	Comp2	0.897	1.344	1344
337	Comp2	0.896	1.348	1348
338	Comp2	0.896	1.352	1352
339	Comp2	0.896	1.356	1356
340	Comp2	0.895	1.36	1360
341	Comp2	0.894	1.364	1364
342	Comp2	0.894	1.368	1368
343	Comp2	0.893	1.372	1372
344	Comp2	0.893	1.376	1376
345	Comp2	0.892	1.38	1380
346	Comp2	0.892	1.384	1384
347	Comp2	0.891	1.388	1388
348	Comp2	0.89	1.392	1392
349	Comp2	0.889	1.396	1396
350	Comp2	0.888	1.4	1400
351	Comp2	0.888	1.404	1404
352	Comp2	0.887	1.408	1408
353	Comp2	0.886	1.412	1412
354	Comp2	0.886	1.416	1416
355	Comp2	0.885	1.42	1420
356	Comp2	0.885	1.424	1424
357	Comp2	0.884	1.428	1428
358	Comp2	0.884	1.432	1432
359	Comp2	0.883	1.436	1436
360	Comp2	0.882	1.44	1440
361	Comp2	0.881	1.444	1444
362	Comp2	0.88	1.448	1448
363	Comp2	0.879	1.452	1452
364	Comp2	0.879	1.456	1456
365	Comp2	0.878	1.46	1460
366	Comp2	0.877	1.464	1464
367	Comp2	0.876	1.468	1468
368	Comp2	0.875	1.472	1472
369	Comp2	0.874	1.476	1476
370	Comp2	0.873	1.48	1480
371	Comp2	0.872	1.484	1484
372	Comp2	0.871	1.488	1488
373	Comp2	0.87	1.492	1492
374	Comp2	0.868	1.496	1496
375	Comp2	0.867	1.5	1500
376	Comp2	0.866	1.504	1504
377	Comp2	0.865	1.508	1508
378	Comp2	0.864	1.512	1512
379	Comp2	0.862	1.516	1516
380	Comp2	0.861	1.52	1520
381	Comp2	0.86	1.524	1524
382	Comp2	0.858	1.528	1528
383	Comp2	0.857	1.532	1532
384	Comp2	0.856	1.536	1536
385	Comp2	0.854	1.54	1540
386	Comp2	0.853	1.544	1544
387	Comp2	0.851	1.548	1548
388	Comp2	0.85	1.552	1552
389	Comp2	0.848	1.556	1556
390	Comp2	0.847	1.56	1560
391	Comp2	0.846	1.564	1564
392	Comp2	0.845	1.568	1568
393	Comp2	0.843	1.572	1572
394	Comp2	0.842	1.576	1576
395	Comp2	0.84	1.58	1580
396	Comp2	0.839	1.584	1584
397	Comp2	0.837	1.588	1588
398	Comp2	0.835	1.592	1592
399	Comp2	0.834	1.596	1596
400	Comp2	0.833	1.6	1600
401	Comp2	0.831	1.604	1604
402	Comp2	0.83	1.608	1608
403	Comp2	0.828	1.612	1612
404	Comp2	0.827	1.616	1616
405	Comp2	0.826	1.62	1620
406	Comp2	0.824	1.624	1624
407	Comp2	0.823	1.628	1628
408	Comp2	0.821	1.632	1632
409	Comp2	0.82	1.636	1636
410	Comp2	0.818	1.64	1640
411	Comp2	0.816	1.644	1644
412	Comp2	0.815	1.648	1648
413	Comp2	0.813	1.652	1652
414	Comp2	0.811	1.656	1656
415	Comp2	0.809	1.66	1660
416	Comp2	0.808	1.664	1664
417	Comp2	0.806	1.668	1668
418	Comp2	0.804	1.672	1672
419	Comp2	0.802	1.676	1676
420	Comp2	0.8	1.68	1680
421	Comp2	0.798	1.684	1684
422	Comp2	0.797	1.688	1688
423	Comp2	0.795	1.692	1692
424	Comp2	0.792	1.696	1696
425	Comp2	0.79	1.7	1700
426	Comp2	0.788	1.704	1704
427	Comp2	0.786	1.708	1708
428	Comp2	0.784	1.712	1712
429	Comp2	0.782	1.716	1716
430	Comp2	0.78	1.72	1720
431	Comp2	0.778	1.724	1724
432	Comp2	0.776	1.728	1728
433	Comp2	0.774	1.732	1732
434	Comp2	0.772	1.736	1736
435	Comp2	0.77	1.74	1740
436	Comp2	0.767	1.744	1744
437	Comp2	0.765	1.748	1748
438	Comp2	0.763	1.752	1752
439	Comp2	0.761	1.756	1756
440	Comp2	0.759	1.76	1760
441	Comp2	0.757	1.764	1764
442	Comp2	0.755	1.768	1768
443	Comp2	0.753	1.772	1772
444	Comp2	0.751	1.776	1776
445	Comp2	0.749	1.78	1780
446	Comp2	0.746	1.784	1784
447	Comp2	0.744	1.788	1788
448	Comp2	0.741	1.792	1792
449	Comp2	0.739	1.796	1796
450	Comp2	0.736	1.8	1800
451	Comp2	0.733	1.804	1804
452	Comp2	0.73	1.808	1808
453	Comp2	0.727	1.812	1812
454	Comp2	0.724	1.816	1816
455	Comp2	0.721	1.82	1820
456	Comp2	0.718	1.824	1824
457	Comp2	0.715	1.828	1828
458	Comp2	0.711	1.832	1832
459	Comp2	0.708	1.836	1836
460	Comp2	0.704	1.84	1840
461	Comp2	0.7	1.844	1844
462	Comp2	0.695	1.848	1848
463	Comp2	0.691	1.852	1852
464	Comp2	0.686	1.856	1856
465	Comp2	0.682	1.86	1860
466	Comp2	0.677	1.864	1864
467	Comp2	0.672	1.868	1868
468	Comp2	0.667	1.872	1872
469	Comp2	0.661	1.876	1876
470	Comp2	0.656	1.88	1880
471	Comp2	0.65	1.884	1884
472	Comp2	0.644	1.888	1888
473	Comp2	0.638	1.892	1892
474	Comp2	0.632	1.896	1896
475	Comp2	0.625	1.9	1900
476	Comp2	0.617	1.904	1904
477	Comp2	0.609	1.908	1908
478	Comp2	0.602	1.912	1912
479	Comp2	0.594	1.916	1916
480	Comp2	0.587	1.92	1920
481	Comp2	0.58	1.924	1924
482	Comp2	0.573	1.928	1928
483	Comp2	0.566	1.932	1932
484	Comp2	0.558	1.936	1936
485	Comp2	0.55	1.94	1940
486	Comp2	0.542	1.944	1944
487	Comp2	0.535	1.948	1948
488	Comp2	0.529	1.952	1952
489	Comp2	0.521	1.956	1956
490	Comp2	0.514	1.96	1960
491	Comp2	0.506	1.964	1964
492	Comp2	0.499	1.968	1968
493	Comp2	0.491	1.972	1972
494	Comp2	0.484	1.976	1976
495	Comp2	0.477	1.98	1980
496	Comp2	0.47	1.984	1984
497	Comp2	0.462	1.988	1988
498	Comp2	0.456	1.992	1992
499	Comp2	0.449	1.996	1996
500	Comp2	0.443	2	2000
501	Comp2	0.436	2.004	2004
502	Comp2	0.43	2.008	2008
503	Comp2	0.424	2.012	2012
504	Comp2	0.418	2.016	2016
505	Comp2	0.412	2.02	2020
506	Comp2	0.406	2.024	2024
507	Comp2	0.402	2.028	2028
508	Comp2	0.395	2.032	2032
509	Comp2	0.39	2.036	2036
510	Comp2	0.385	2.04	2040
511	Comp2	0.38	2.044	2044
512	Comp2	0.376	2.048	2048
513	Comp2	0.372	2.052	2052
514	Comp2	0.367	2.056	2056
515	Comp2	0.362	2.06	2060
516	Comp2	0.357	2.064	2064
517	Comp2	0.352	2.068	2068
518	Comp2	0.349	2.072	2072
519	Comp2	0.345	2.076	2076
520	Comp2	0.342	2.08	2080
521	Comp2	0.338	2.084	2084
522	Comp2	0.333	2.088	2088
523	Comp2	0.329	2.092	2092
524	Comp2	0.326	2.096	2096
525	Comp2	0.322	2.1	2100
526	Comp2	0.318	2.104	2104
527	Comp2	0.314	2.108	2108
528	Comp2	0.311	2.112	2112
529	Comp2	0.307	2.116	2116
530	Comp2	0.304	2.12	2120
531	Comp2	0.301	2.124	2124
532	Comp2	0.298	2.128	2128
533	Comp2	0.295	2.132	2132
534	Comp2	0.292	2.136	2136
535	Comp2	0.289	2.14	2140
536	Comp2	0.286	2.144	2144
537	Comp2	0.284	2.148	2148
538	Comp2	0.28	2.152	2152
539	Comp2	0.278	2.156	2156
540	Comp2	0.275	2.16	2160
541	Comp2	0.273	2.164	2164
542	Comp2	0.27	2.168	2168
543	Comp2	0.268	2.172	2172
544	Comp2	0.266	2.176	2176
545	Comp2	0.263	2.18	2180
546	Comp2	0.26	2.184	2184
547	Comp2	0.258	2.188	2188
548	Comp2	0.257	2.192	2192
549	Comp2	0.254	2.196	2196
550	Comp2	0.252	2.2	2200
551	Comp2	0.25	2.204	2204
552	Comp2	0.247	2.208	2208
553	Comp2	0.244	2.212	2212
554	Comp2	0.242	2.216	2216
555	Comp2	0.241	2.22	2220
556	Comp2	0.24	2.224	2224
557	Comp2	0.238	2.228	2228
558	Comp2	0.237	2.232	2232
559	Comp2	0.236	2.236	2236
560	Comp2	0.234	2.24	2240
561	Comp2	0.232	2.244	2244
562	Comp2	0.231	2.248	2248
563	Comp2	0.229	2.252	2252
564	Comp2	0.228	2.256	2256
565	Comp2	0.226	2.26	2260
566	Comp2	0.224	2.264	2264
567	Comp2	0.222	2.268	2268
568	Comp2	0.22	2.272	2272
569	Comp2	0.219	2.276	2276
570	Comp2	0.217	2.28	2280
571	Comp2	0.217	2.284	2284
572	Comp2	0.216	2.288	2288
573	Comp2	0.215	2.292	2292
574	Comp2	0.214	2.296	2296
575	Comp2	0.214	2.3	2300
576	Comp2	0.213	2.304	2304
577	Comp2	0.213	2.308	2308
578	Comp2	0.213	2.312	2312
579	Comp2	0.215	2.316	2316
580	Comp2	0.215	2.32	2320
581	Comp2	0.214	2.324	2324
582	Comp2	0.214	2.328	2328
583	Comp2	0.215	2.332	2332
584	Comp2	0.216	2.336	2336
585	Comp2	0.216	2.34	2340
586	Comp2	0.216	2.344	2344
587	Comp2	0.216	2.348	2348
588	Comp2	0.216	2.352	2352
589	Comp2	0.216	2.356	2356
590	Comp2	0.216	2.36	2360
591	Comp2	0.216	2.364	2364
592	Comp2	0.217	2.368	2368
593	Comp2	0.216	2.372	2372
594	Comp2	0.216	2.376	2376
595	Comp2	0.216	2.38	2380
596	Comp2	0.216	2.384	2384
597	Comp2	0.216	2.388	2388
598	Comp2	0.216	2.392	2392
599	Comp2	0.217	2.396	2396
600	Comp2	0.216	2.4	2400
601	Comp2	0.216	2.404	2404
602	Comp2	0.216	2.408	2408
603	Comp2	0.215	2.412	2412
604	Comp2	0.215	2.416	2416
605	Comp2	0.216	2.42	2420
606	Comp2	0.217	2.424	2424
607	Comp2	0.218	2.428	2428
608	Comp2	0.218	2.432	2432
609	Comp2	0.219	2.436	2436
610	Comp2	0.219	2.44	2440
611	Comp2	0.219	2.444	2444
612	Comp2	0.22	2.448	2448
613	Comp2	0.22	2.452	2452
614	Comp2	0.221	2.456	2456
615	Comp2	0.221	2.46	2460
616	Comp2	0.221	2.464	2464
617	Comp2	0.221	2.468	2468
618	Comp2	0.221	2.472	2472
619	Comp2	0.22	2.476	2476
620	Comp2	0.22	2.48	2480
621	Comp2	0.221	2.484	2484
622	Comp2	0.221	2.488	2488
623	Comp2	0.222	2.492	2492
624	Comp2	0.226	2.496	2496
625	Comp2	0.228	2.5	2500
626	Comp2	0.23	2.504	2504
627	Comp2	0.231	2.508	2508
628	Comp2	0.232	2.512	2512
629	Comp2	0.232	2.516	2516
630	Comp2	0.235	2.52	2520
631	Comp2	0.238	2.524	2524
632	Comp2	0.24	2.528	2528
633	Comp2	0.241	2.532	2532
634	Comp2	0.242	2.536	2536
635	Comp2	0.242	2.54	2540
636	Comp2	0.242	2.544	2544
637	Comp2	0.242	2.548	2548
638	Comp2	0.243	2.552	2552
639	Comp2	0.242	2.556	2556
640	Comp2	0.243	2.56	2560
641	Comp2	0.244	2.564	2564
642	Comp2	0.244	2.568	2568
643	Comp2	0.246	2.572	2572
644	Comp2	0.246	2.576	2576
645	Comp2	0.247	2.58	2580
646	Comp2	0.248	2.584	2584
647	Comp2	0.251	2.588	2588
648	Comp2	0.252	2.592	2592
649	Comp2	0.252	2.596	2596
650	Comp2	0.254	2.6	2600
651	Comp2	0.256	2.604	2604
652	Comp2	0.257	2.608	2608
653	Comp2	0.258	2.612	2612
654	Comp2	0.259	2.616	2616
655	Comp2	0.26	2.62	2620
656	Comp2	0.26	2.624	2624
657	Comp2	0.261	2.628	2628
658	Comp2	0.262	2.632	2632
659	Comp2	0.264	2.636	2636
660	Comp2	0.265	2.64	2640
661	Comp2	0.269	2.644	2644
662	Comp2	0.27	2.648	2648
663	Comp2	0.272	2.652	2652
664	Comp2	0.273	2.656	2656
665	Comp2	0.274	2.66	2660
666	Comp2	0.275	2.664	2664
667	Comp2	0.277	2.668	2668
668	Comp2	0.28	2.672	2672
669	Comp2	0.282	2.676	2676
670	Comp2	0.283	2.68	2680
671	Comp2	0.285	2.684	2684
672	Comp2	0.286	2.688	2688
673	Comp2	0.288	2.692	2692
674	Comp2	0.289	2.696	2696
675	Comp2	0.29	2.7	2700
676	Comp2	0.292	2.704	2704
677	Comp2	0.293	2.708	2708
678	Comp2	0.294	2.712	2712
679	Comp2	0.295	2.716	2716
680	Comp2	0.295	2.72	2720
681	Comp2	0.299	2.724	2724
682	Comp2	0.301	2.728	2728
683	Comp2	0.303	2.732	2732
684	Comp2	0.304	2.736	2736
685	Comp2	0.305	2.74	2740
686	Comp2	0.307	2.744	2744
687	Comp2	0.308	2.748	2748
688	Comp2	0.308	2.752	2752
689	Comp2	0.309	2.756	2756
690	Comp2	0.31	2.76	2760
691	Comp2	0.312	2.764	2764
692	Comp2	0.313	2.768	2768
693	Comp2	0.314	2.772	2772
694	Comp2	0.315	2.776	2776
695	Comp2	0.316	2.78	2780
696	Comp2	0.315	2.784	2784
697	Comp2	0.317	2.788	2788
698	Comp2	0.318	2.792	2792
699	Comp2	0.318	2.796	2796
700	Comp2	0.318	2.8	2800
701	Comp2	0.319	2.804	2804
702	Comp2	0.323	2.808	2808
703	Comp2	0.324	2.812	2812
704	Comp2	0.326	2.816	2816
705	Comp2	0.328	2.82	2820
706	Comp2	0.329	2.824	2824
707	Comp2	0.331	2.828	2828
708	Comp2	0.334	2.832	2832
709	Comp2	0.334	2.836	2836
710	Comp2	0.336	2.84	2840
711	Comp2	0.337	2.844	2844
712	Comp2	0.339	2.848	2848
713	Comp2	0.34	2.852	2852
714	Comp2	0.341	2.856	2856
715	Comp2	0.345	2.86	2860
716	Comp2	0.345	2.864	2864
717	Comp2	0.346	2.868	2868
718	Comp2	0.347	2.872	2872
719	Comp2	0.349	2.876	2876
720	Comp2	0.35	2.88	2880
721	Comp2	0.352	2.884	2884
722	Comp2	0.353	2.888	2888
723	Comp2	0.354	2.892	2892
724	Comp2	0.355	2.896	2896
725	Comp2	0.356	2.9	2900
726	Comp2	0.357	2.904	2904
727	Comp2	0.358	2.908	2908
728	Comp2	0.359	2.912	2912
729	Comp2	0.359	2.916	2916
730	Comp2	0.359	2.92	2920
731	Comp2	0.36	2.924	2924
732	Comp2	0.36	2.928	2928
733	Comp2	0.361	2.932	2932
734	Comp2	0.362	2.936	2936
735	Comp2	0.362	2.94	2940
736	Comp2	0.362	2.944	2944
737	Comp2	0.364	2.948	2948
738	Comp2	0.364	2.952	2952
739	Comp2	0.365	2.956	2956
740	Comp2	0.365	2.96	2960
741	Comp2	0.366	2.964	2964
742	Comp2	0.366	2.968	2968
743	Comp2	0.366	2.972	2972
744	Comp2	0.366	2.976	2976
745	Comp2	0.367	2.98	2980
746	Comp2	0.367	2.984	2984
747	Comp2	0.367	2.988	2988
748	Comp2	0.367	2.992	2992
749	Comp2	0.366	2.996	2996
750	Comp2	0.366	3	3000
1	Comp3	0.885	0.004	4
2	Comp3	0.888	0.008	8
3	Comp3	0.891	0.012	12
4	Comp3	0.894	0.016	16
5	Comp3	0.897	0.02	20
6	Comp3	0.9	0.024	24
7	Comp3	0.903	0.028	28
8	Comp3	0.905	0.032	32
9	Comp3	0.908	0.036	36
10	Comp3	0.911	0.04	40
11	Comp3	0.914	0.044	44
12	Comp3	0.918	0.048	48
13	Comp3	0.923	0.052	52
14	Comp3	0.928	0.056	56
15	Comp3	0.927	0.06	60
16	Comp3	0.927	0.064	64
17	Comp3	0.927	0.068	68
18	Comp3	0.928	0.072	72
19	Comp3	0.929	0.076	76
20	Comp3	0.93	0.08	80
21	Comp3	0.93	0.084	84
22	Comp3	0.93	0.088	88
23	Comp3	0.93	0.092	92
24	Comp3	0.929	0.096	96
25	Comp3	0.93	0.1	100
26	Comp3	0.931	0.104	104
27	Comp3	0.936	0.108	108
28	Comp3	0.938	0.112	112
29	Comp3	0.94	0.116	116
30	Comp3	0.942	0.12	120
31	Comp3	0.943	0.124	124
32	Comp3	0.944	0.128	128
33	Comp3	0.945	0.132	132
34	Comp3	0.946	0.136	136
35	Comp3	0.946	0.14	140
36	Comp3	0.947	0.144	144
37	Comp3	0.948	0.148	148
38	Comp3	0.948	0.152	152
39	Comp3	0.948	0.156	156
40	Comp3	0.951	0.16	160
41	Comp3	0.952	0.164	164
42	Comp3	0.953	0.168	168
43	Comp3	0.953	0.172	172
44	Comp3	0.955	0.176	176
45	Comp3	0.956	0.18	180
46	Comp3	0.957	0.184	184
47	Comp3	0.957	0.188	188
48	Comp3	0.959	0.192	192
49	Comp3	0.96	0.196	196
50	Comp3	0.961	0.2	200
51	Comp3	0.961	0.204	204
52	Comp3	0.962	0.208	208
53	Comp3	0.962	0.212	212
54	Comp3	0.962	0.216	216
55	Comp3	0.962	0.22	220
56	Comp3	0.962	0.224	224
57	Comp3	0.963	0.228	228
58	Comp3	0.963	0.232	232
59	Comp3	0.963	0.236	236
60	Comp3	0.962	0.24	240
61	Comp3	0.962	0.244	244
62	Comp3	0.96	0.248	248
63	Comp3	0.957	0.252	252
64	Comp3	0.955	0.256	256
65	Comp3	0.955	0.26	260
66	Comp3	0.955	0.264	264
67	Comp3	0.954	0.268	268
68	Comp3	0.954	0.272	272
69	Comp3	0.955	0.276	276
70	Comp3	0.957	0.28	280
71	Comp3	0.958	0.284	284
72	Comp3	0.96	0.288	288
73	Comp3	0.963	0.292	292
74	Comp3	0.964	0.296	296
75	Comp3	0.965	0.3	300
76	Comp3	0.965	0.304	304
77	Comp3	0.966	0.308	308
78	Comp3	0.966	0.312	312
79	Comp3	0.966	0.316	316
80	Comp3	0.966	0.32	320
81	Comp3	0.966	0.324	324
82	Comp3	0.965	0.328	328
83	Comp3	0.965	0.332	332
84	Comp3	0.965	0.336	336
85	Comp3	0.964	0.34	340
86	Comp3	0.965	0.344	344
87	Comp3	0.965	0.348	348
88	Comp3	0.965	0.352	352
89	Comp3	0.965	0.356	356
90	Comp3	0.963	0.36	360
91	Comp3	0.963	0.364	364
92	Comp3	0.963	0.368	368
93	Comp3	0.962	0.372	372
94	Comp3	0.962	0.376	376
95	Comp3	0.96	0.38	380
96	Comp3	0.959	0.384	384
97	Comp3	0.959	0.388	388
98	Comp3	0.958	0.392	392
99	Comp3	0.956	0.396	396
100	Comp3	0.955	0.4	400
101	Comp3	0.954	0.404	404
102	Comp3	0.952	0.408	408
103	Comp3	0.952	0.412	412
104	Comp3	0.951	0.416	416
105	Comp3	0.951	0.42	420
106	Comp3	0.95	0.424	424
107	Comp3	0.948	0.428	428
108	Comp3	0.947	0.432	432
109	Comp3	0.944	0.436	436
110	Comp3	0.942	0.44	440
111	Comp3	0.94	0.444	444
112	Comp3	0.938	0.448	448
113	Comp3	0.935	0.452	452
114	Comp3	0.931	0.456	456
115	Comp3	0.929	0.46	460
116	Comp3	0.926	0.464	464
117	Comp3	0.923	0.468	468
118	Comp3	0.921	0.472	472
119	Comp3	0.918	0.476	476
120	Comp3	0.915	0.48	480
121	Comp3	0.912	0.484	484
122	Comp3	0.909	0.488	488
123	Comp3	0.907	0.492	492
124	Comp3	0.904	0.496	496
125	Comp3	0.9	0.5	500
126	Comp3	0.897	0.504	504
127	Comp3	0.894	0.508	508
128	Comp3	0.89	0.512	512
129	Comp3	0.887	0.516	516
130	Comp3	0.885	0.52	520
131	Comp3	0.881	0.524	524
132	Comp3	0.877	0.528	528
133	Comp3	0.873	0.532	532
134	Comp3	0.869	0.536	536
135	Comp3	0.865	0.54	540
136	Comp3	0.861	0.544	544
137	Comp3	0.857	0.548	548
138	Comp3	0.853	0.552	552
139	Comp3	0.849	0.556	556
140	Comp3	0.843	0.56	560
141	Comp3	0.838	0.564	564
142	Comp3	0.837	0.568	568
143	Comp3	0.834	0.572	572
144	Comp3	0.831	0.576	576
145	Comp3	0.827	0.58	580
146	Comp3	0.823	0.584	584
147	Comp3	0.819	0.588	588
148	Comp3	0.815	0.592	592
149	Comp3	0.811	0.596	596
150	Comp3	0.807	0.6	600
151	Comp3	0.803	0.604	604
152	Comp3	0.8	0.608	608
153	Comp3	0.795	0.612	612
154	Comp3	0.792	0.616	616
155	Comp3	0.788	0.62	620
156	Comp3	0.785	0.624	624
157	Comp3	0.779	0.628	628
158	Comp3	0.774	0.632	632
159	Comp3	0.771	0.636	636
160	Comp3	0.766	0.64	640
161	Comp3	0.761	0.644	644
162	Comp3	0.758	0.648	648
163	Comp3	0.754	0.652	652
164	Comp3	0.749	0.656	656
165	Comp3	0.745	0.66	660
166	Comp3	0.741	0.664	664
167	Comp3	0.738	0.668	668
168	Comp3	0.734	0.672	672
169	Comp3	0.73	0.676	676
170	Comp3	0.726	0.68	680
171	Comp3	0.723	0.684	684
172	Comp3	0.72	0.688	688
173	Comp3	0.717	0.692	692
174	Comp3	0.714	0.696	696
175	Comp3	0.707	0.7	700
176	Comp3	0.704	0.704	704
177	Comp3	0.7	0.708	708
178	Comp3	0.696	0.712	712
179	Comp3	0.689	0.716	716
180	Comp3	0.686	0.72	720
181	Comp3	0.681	0.724	724
182	Comp3	0.677	0.728	728
183	Comp3	0.673	0.732	732
184	Comp3	0.67	0.736	736
185	Comp3	0.667	0.74	740
186	Comp3	0.665	0.744	744
187	Comp3	0.663	0.748	748
188	Comp3	0.658	0.752	752
189	Comp3	0.654	0.756	756
190	Comp3	0.65	0.76	760
191	Comp3	0.648	0.764	764
192	Comp3	0.644	0.768	768
193	Comp3	0.641	0.772	772
194	Comp3	0.638	0.776	776
195	Comp3	0.635	0.78	780
196	Comp3	0.632	0.784	784
197	Comp3	0.627	0.788	788
198	Comp3	0.622	0.792	792
199	Comp3	0.619	0.796	796
200	Comp3	0.615	0.8	800
201	Comp3	0.613	0.804	804
202	Comp3	0.61	0.808	808
203	Comp3	0.606	0.812	812
204	Comp3	0.602	0.816	816
205	Comp3	0.599	0.82	820
206	Comp3	0.596	0.824	824
207	Comp3	0.592	0.828	828
208	Comp3	0.587	0.832	832
209	Comp3	0.584	0.836	836
210	Comp3	0.579	0.84	840
211	Comp3	0.574	0.844	844
212	Comp3	0.571	0.848	848
213	Comp3	0.567	0.852	852
214	Comp3	0.561	0.856	856
215	Comp3	0.557	0.86	860
216	Comp3	0.554	0.864	864
217	Comp3	0.549	0.868	868
218	Comp3	0.545	0.872	872
219	Comp3	0.542	0.876	876
220	Comp3	0.541	0.88	880
221	Comp3	0.538	0.884	884
222	Comp3	0.535	0.888	888
223	Comp3	0.533	0.892	892
224	Comp3	0.53	0.896	896
225	Comp3	0.526	0.9	900
226	Comp3	0.524	0.904	904
227	Comp3	0.521	0.908	908
228	Comp3	0.519	0.912	912
229	Comp3	0.516	0.916	916
230	Comp3	0.513	0.92	920
231	Comp3	0.51	0.924	924
232	Comp3	0.507	0.928	928
233	Comp3	0.505	0.932	932
234	Comp3	0.501	0.936	936
235	Comp3	0.498	0.94	940
236	Comp3	0.497	0.944	944
237	Comp3	0.495	0.948	948
238	Comp3	0.492	0.952	952
239	Comp3	0.489	0.956	956
240	Comp3	0.487	0.96	960
241	Comp3	0.481	0.964	964
242	Comp3	0.476	0.968	968
243	Comp3	0.472	0.972	972
244	Comp3	0.468	0.976	976
245	Comp3	0.464	0.98	980
246	Comp3	0.461	0.984	984
247	Comp3	0.456	0.988	988
248	Comp3	0.452	0.992	992
249	Comp3	0.45	0.996	996
250	Comp3	0.446	1	1000
251	Comp3	0.442	1.004	1004
252	Comp3	0.439	1.008	1008
253	Comp3	0.435	1.012	1012
254	Comp3	0.431	1.016	1016
255	Comp3	0.426	1.02	1020
256	Comp3	0.422	1.024	1024
257	Comp3	0.418	1.028	1028
258	Comp3	0.413	1.032	1032
259	Comp3	0.409	1.036	1036
260	Comp3	0.404	1.04	1040
261	Comp3	0.4	1.044	1044
262	Comp3	0.4	1.048	1048
263	Comp3	0.397	1.052	1052
264	Comp3	0.393	1.056	1056
265	Comp3	0.39	1.06	1060
266	Comp3	0.387	1.064	1064
267	Comp3	0.384	1.068	1068
268	Comp3	0.381	1.072	1072
269	Comp3	0.378	1.076	1076
270	Comp3	0.375	1.08	1080
271	Comp3	0.372	1.084	1084
272	Comp3	0.368	1.088	1088
273	Comp3	0.365	1.092	1092
274	Comp3	0.362	1.096	1096
275	Comp3	0.359	1.1	1100
276	Comp3	0.357	1.104	1104
277	Comp3	0.355	1.108	1108
278	Comp3	0.352	1.112	1112
279	Comp3	0.35	1.116	1116
280	Comp3	0.346	1.12	1120
281	Comp3	0.343	1.124	1124
282	Comp3	0.34	1.128	1128
283	Comp3	0.337	1.132	1132
284	Comp3	0.335	1.136	1136
285	Comp3	0.332	1.14	1140
286	Comp3	0.329	1.144	1144
287	Comp3	0.326	1.148	1148
288	Comp3	0.324	1.152	1152
289	Comp3	0.321	1.156	1156
290	Comp3	0.318	1.16	1160
291	Comp3	0.314	1.164	1164
292	Comp3	0.312	1.168	1168
293	Comp3	0.31	1.172	1172
294	Comp3	0.308	1.176	1176
295	Comp3	0.305	1.18	1180
296	Comp3	0.302	1.184	1184
297	Comp3	0.3	1.188	1188
298	Comp3	0.297	1.192	1192
299	Comp3	0.295	1.196	1196
300	Comp3	0.292	1.2	1200
301	Comp3	0.29	1.204	1204
302	Comp3	0.288	1.208	1208
303	Comp3	0.285	1.212	1212
304	Comp3	0.283	1.216	1216
305	Comp3	0.281	1.22	1220
306	Comp3	0.279	1.224	1224
307	Comp3	0.276	1.228	1228
308	Comp3	0.273	1.232	1232
309	Comp3	0.271	1.236	1236
310	Comp3	0.269	1.24	1240
311	Comp3	0.266	1.244	1244
312	Comp3	0.265	1.248	1248
313	Comp3	0.264	1.252	1252
314	Comp3	0.262	1.256	1256
315	Comp3	0.26	1.26	1260
316	Comp3	0.258	1.264	1264
317	Comp3	0.256	1.268	1268
318	Comp3	0.255	1.272	1272
319	Comp3	0.253	1.276	1276
320	Comp3	0.251	1.28	1280
321	Comp3	0.249	1.284	1284
322	Comp3	0.248	1.288	1288
323	Comp3	0.246	1.292	1292
324	Comp3	0.244	1.296	1296
325	Comp3	0.242	1.3	1300
326	Comp3	0.24	1.304	1304
327	Comp3	0.239	1.308	1308
328	Comp3	0.237	1.312	1312
329	Comp3	0.236	1.316	1316
330	Comp3	0.234	1.32	1320
331	Comp3	0.232	1.324	1324
332	Comp3	0.231	1.328	1328
333	Comp3	0.229	1.332	1332
334	Comp3	0.228	1.336	1336
335	Comp3	0.227	1.34	1340
336	Comp3	0.226	1.344	1344
337	Comp3	0.225	1.348	1348
338	Comp3	0.224	1.352	1352
339	Comp3	0.223	1.356	1356
340	Comp3	0.222	1.36	1360
341	Comp3	0.222	1.364	1364
342	Comp3	0.221	1.368	1368
343	Comp3	0.221	1.372	1372
344	Comp3	0.22	1.376	1376
345	Comp3	0.22	1.38	1380
346	Comp3	0.219	1.384	1384
347	Comp3	0.22	1.388	1388
348	Comp3	0.22	1.392	1392
349	Comp3	0.219	1.396	1396
350	Comp3	0.219	1.4	1400
351	Comp3	0.219	1.404	1404
352	Comp3	0.219	1.408	1408
353	Comp3	0.218	1.412	1412
354	Comp3	0.217	1.416	1416
355	Comp3	0.216	1.42	1420
356	Comp3	0.216	1.424	1424
357	Comp3	0.215	1.428	1428
358	Comp3	0.215	1.432	1432
359	Comp3	0.214	1.436	1436
360	Comp3	0.213	1.44	1440
361	Comp3	0.214	1.444	1444
362	Comp3	0.213	1.448	1448
363	Comp3	0.213	1.452	1452
364	Comp3	0.213	1.456	1456
365	Comp3	0.212	1.46	1460
366	Comp3	0.212	1.464	1464
367	Comp3	0.213	1.468	1468
368	Comp3	0.213	1.472	1472
369	Comp3	0.213	1.476	1476
370	Comp3	0.213	1.48	1480
371	Comp3	0.214	1.484	1484
372	Comp3	0.214	1.488	1488
373	Comp3	0.214	1.492	1492
374	Comp3	0.214	1.496	1496
375	Comp3	0.214	1.5	1500
376	Comp3	0.214	1.504	1504
377	Comp3	0.215	1.508	1508
378	Comp3	0.215	1.512	1512
379	Comp3	0.215	1.516	1516
380	Comp3	0.215	1.52	1520
381	Comp3	0.215	1.524	1524
382	Comp3	0.215	1.528	1528
383	Comp3	0.215	1.532	1532
384	Comp3	0.215	1.536	1536
385	Comp3	0.216	1.54	1540
386	Comp3	0.216	1.544	1544
387	Comp3	0.217	1.548	1548
388	Comp3	0.217	1.552	1552
389	Comp3	0.217	1.556	1556
390	Comp3	0.217	1.56	1560
391	Comp3	0.217	1.564	1564
392	Comp3	0.218	1.568	1568
393	Comp3	0.218	1.572	1572
394	Comp3	0.218	1.576	1576
395	Comp3	0.218	1.58	1580
396	Comp3	0.218	1.584	1584
397	Comp3	0.219	1.588	1588
398	Comp3	0.22	1.592	1592
399	Comp3	0.22	1.596	1596
400	Comp3	0.22	1.6	1600
401	Comp3	0.22	1.604	1604
402	Comp3	0.221	1.608	1608
403	Comp3	0.221	1.612	1612
404	Comp3	0.222	1.616	1616
405	Comp3	0.223	1.62	1620
406	Comp3	0.222	1.624	1624
407	Comp3	0.221	1.628	1628
408	Comp3	0.221	1.632	1632
409	Comp3	0.221	1.636	1636
410	Comp3	0.221	1.64	1640
411	Comp3	0.221	1.644	1644
412	Comp3	0.221	1.648	1648
413	Comp3	0.221	1.652	1652
414	Comp3	0.221	1.656	1656
415	Comp3	0.222	1.66	1660
416	Comp3	0.222	1.664	1664
417	Comp3	0.222	1.668	1668
418	Comp3	0.223	1.672	1672
419	Comp3	0.223	1.676	1676
420	Comp3	0.224	1.68	1680
421	Comp3	0.225	1.684	1684
422	Comp3	0.225	1.688	1688
423	Comp3	0.227	1.692	1692
424	Comp3	0.227	1.696	1696
425	Comp3	0.227	1.7	1700
426	Comp3	0.228	1.704	1704
427	Comp3	0.228	1.708	1708
428	Comp3	0.229	1.712	1712
429	Comp3	0.23	1.716	1716
430	Comp3	0.23	1.72	1720
431	Comp3	0.231	1.724	1724
432	Comp3	0.231	1.728	1728
433	Comp3	0.232	1.732	1732
434	Comp3	0.231	1.736	1736
435	Comp3	0.232	1.74	1740
436	Comp3	0.232	1.744	1744
437	Comp3	0.232	1.748	1748
438	Comp3	0.232	1.752	1752
439	Comp3	0.231	1.756	1756
440	Comp3	0.231	1.76	1760
441	Comp3	0.231	1.764	1764
442	Comp3	0.231	1.768	1768
443	Comp3	0.231	1.772	1772
444	Comp3	0.231	1.776	1776
445	Comp3	0.231	1.78	1780
446	Comp3	0.231	1.784	1784
447	Comp3	0.231	1.788	1788
448	Comp3	0.231	1.792	1792
449	Comp3	0.23	1.796	1796
450	Comp3	0.23	1.8	1800
451	Comp3	0.23	1.804	1804
452	Comp3	0.229	1.808	1808
453	Comp3	0.227	1.812	1812
454	Comp3	0.225	1.816	1816
455	Comp3	0.223	1.82	1820
456	Comp3	0.221	1.824	1824
457	Comp3	0.219	1.828	1828
458	Comp3	0.217	1.832	1832
459	Comp3	0.214	1.836	1836
460	Comp3	0.211	1.84	1840
461	Comp3	0.209	1.844	1844
462	Comp3	0.206	1.848	1848
463	Comp3	0.203	1.852	1852
464	Comp3	0.2	1.856	1856
465	Comp3	0.197	1.86	1860
466	Comp3	0.193	1.864	1864
467	Comp3	0.19	1.868	1868
468	Comp3	0.186	1.872	1872
469	Comp3	0.183	1.876	1876
470	Comp3	0.179	1.88	1880
471	Comp3	0.175	1.884	1884
472	Comp3	0.171	1.888	1888
473	Comp3	0.167	1.892	1892
474	Comp3	0.163	1.896	1896
475	Comp3	0.159	1.9	1900
476	Comp3	0.155	1.904	1904
477	Comp3	0.151	1.908	1908
478	Comp3	0.147	1.912	1912
479	Comp3	0.143	1.916	1916
480	Comp3	0.14	1.92	1920
481	Comp3	0.136	1.924	1924
482	Comp3	0.132	1.928	1928
483	Comp3	0.127	1.932	1932
484	Comp3	0.123	1.936	1936
485	Comp3	0.12	1.94	1940
486	Comp3	0.117	1.944	1944
487	Comp3	0.114	1.948	1948
488	Comp3	0.109	1.952	1952
489	Comp3	0.106	1.956	1956
490	Comp3	0.103	1.96	1960
491	Comp3	0.1	1.964	1964
492	Comp3	0.096	1.968	1968
493	Comp3	0.093	1.972	1972
494	Comp3	0.09	1.976	1976
495	Comp3	0.087	1.98	1980
496	Comp3	0.084	1.984	1984
497	Comp3	0.082	1.988	1988
498	Comp3	0.079	1.992	1992
499	Comp3	0.076	1.996	1996
[truncated: 1,001 more rows]

## Sheet: Fig5d
Subject	Experiment	Condition	Comp	Value
121	Study1	Boundary	Comp1	1.11274
126	Study1	Boundary	Comp1	0.21974
127	Study1	Boundary	Comp1	1.40609
128	Study1	Boundary	Comp1	-0.79822
129	Study1	Boundary	Comp1	0.02553
130	Study1	Boundary	Comp1	0.65275
131	Study1	Boundary	Comp1	0.98472
132	Study1	Boundary	Comp1	1.4137
133	Study1	Boundary	Comp1	-0.61341
134	Study1	Boundary	Comp1	0.07545
135	Study1	Boundary	Comp1	0.08138
136	Study1	Boundary	Comp1	1.09447
137	Study1	Boundary	Comp1	-0.23086
138	Study1	Boundary	Comp1	1.32023
139	Study1	Boundary	Comp1	0.39718
142	Study1	Boundary	Comp1	0.86954
143	Study1	Boundary	Comp1	1.1643
144	Study1	Boundary	Comp1	0.57168
145	Study1	Boundary	Comp1	-1.48419
147	Study1	Boundary	Comp1	1.90377
148	Study1	Boundary	Comp1	-0.7748
151	Study1	Boundary	Comp1	1.10611
153	Study1	Boundary	Comp1	0.78288
154	Study1	Boundary	Comp1	-2.99171
156	Study1	Boundary	Comp1	0.01047
157	Study1	Boundary	Comp1	0.05173
158	Study1	Boundary	Comp1	2.04048
160	Study1	Boundary	Comp1	-0.448
161	Study1	Boundary	Comp1	1.80197
163	Study1	Boundary	Comp1	0.74843
164	Study1	Boundary	Comp1	1.55619
176	Study1	Boundary	Comp1	1.81657
177	Study1	Boundary	Comp1	-0.96296
178	Study1	Boundary	Comp1	0.09236
179	Study1	Boundary	Comp1	-0.59213
201	Study2	Boundary	Comp1	1.23941
204	Study2	Boundary	Comp1	-1.05171
205	Study2	Boundary	Comp1	-0.99326
206	Study2	Boundary	Comp1	0.52345
207	Study2	Boundary	Comp1	0.27787
208	Study2	Boundary	Comp1	1.21761
209	Study2	Boundary	Comp1	0.47687
210	Study2	Boundary	Comp1	0.4831
211	Study2	Boundary	Comp1	-1.11878
213	Study2	Boundary	Comp1	-0.8048
214	Study2	Boundary	Comp1	-0.63015
215	Study2	Boundary	Comp1	1.30185
216	Study2	Boundary	Comp1	-0.15583
217	Study2	Boundary	Comp1	-1.11809
219	Study2	Boundary	Comp1	0.39757
221	Study2	Boundary	Comp1	-0.59556
222	Study2	Boundary	Comp1	0.63682
224	Study2	Boundary	Comp1	0.20455
225	Study2	Boundary	Comp1	0.14364
226	Study2	Boundary	Comp1	-1.01085
227	Study2	Boundary	Comp1	4.52146
229	Study2	Boundary	Comp1	-1.21508
230	Study2	Boundary	Comp1	0.29727
231	Study2	Boundary	Comp1	0.34173
233	Study2	Boundary	Comp1	0.75065
234	Study2	Boundary	Comp1	-0.07416
235	Study2	Boundary	Comp1	1.38398
236	Study2	Boundary	Comp1	0.10223
237	Study2	Boundary	Comp1	0.46622
239	Study2	Boundary	Comp1	-0.24941
121	Study1	Same-Context	Comp1	-0.59542
126	Study1	Same-Context	Comp1	0.51124
127	Study1	Same-Context	Comp1	0.75336
128	Study1	Same-Context	Comp1	-2.02541
129	Study1	Same-Context	Comp1	0.32408
130	Study1	Same-Context	Comp1	0.31438
131	Study1	Same-Context	Comp1	0.73275
132	Study1	Same-Context	Comp1	0.58066
133	Study1	Same-Context	Comp1	-0.27059
134	Study1	Same-Context	Comp1	-0.72269
135	Study1	Same-Context	Comp1	-0.1193
136	Study1	Same-Context	Comp1	-0.29266
137	Study1	Same-Context	Comp1	-0.79115
138	Study1	Same-Context	Comp1	0.21039
139	Study1	Same-Context	Comp1	0.22245
142	Study1	Same-Context	Comp1	0.70089
143	Study1	Same-Context	Comp1	-0.08836
144	Study1	Same-Context	Comp1	0.27168
145	Study1	Same-Context	Comp1	-1.31067
147	Study1	Same-Context	Comp1	0.19584
148	Study1	Same-Context	Comp1	-0.52657
151	Study1	Same-Context	Comp1	0.5081
153	Study1	Same-Context	Comp1	-0.56521
154	Study1	Same-Context	Comp1	-2.86409
156	Study1	Same-Context	Comp1	-0.0838
157	Study1	Same-Context	Comp1	0.10611
158	Study1	Same-Context	Comp1	0.91512
160	Study1	Same-Context	Comp1	-0.68964
161	Study1	Same-Context	Comp1	0.71354
163	Study1	Same-Context	Comp1	0.43731
164	Study1	Same-Context	Comp1	1.16916
176	Study1	Same-Context	Comp1	-0.2344
177	Study1	Same-Context	Comp1	-1.41675
178	Study1	Same-Context	Comp1	0.31906
179	Study1	Same-Context	Comp1	-0.54529
201	Study2	Same-Context	Comp1	0.25344
204	Study2	Same-Context	Comp1	-1.84499
205	Study2	Same-Context	Comp1	-1.23537
206	Study2	Same-Context	Comp1	-0.52149
207	Study2	Same-Context	Comp1	-0.37278
208	Study2	Same-Context	Comp1	-0.02043
209	Study2	Same-Context	Comp1	-0.45438
210	Study2	Same-Context	Comp1	-0.70574
211	Study2	Same-Context	Comp1	-1.63449
213	Study2	Same-Context	Comp1	-0.69742
214	Study2	Same-Context	Comp1	-1.15629
215	Study2	Same-Context	Comp1	-0.62066
216	Study2	Same-Context	Comp1	-0.55553
217	Study2	Same-Context	Comp1	-2.10832
219	Study2	Same-Context	Comp1	0.32603
221	Study2	Same-Context	Comp1	-0.94889
222	Study2	Same-Context	Comp1	-0.02635
224	Study2	Same-Context	Comp1	-0.26193
225	Study2	Same-Context	Comp1	-0.30302
226	Study2	Same-Context	Comp1	-0.87095
227	Study2	Same-Context	Comp1	0.02976
229	Study2	Same-Context	Comp1	-0.98482
230	Study2	Same-Context	Comp1	0.46826
231	Study2	Same-Context	Comp1	-0.25301
233	Study2	Same-Context	Comp1	-0.00066
234	Study2	Same-Context	Comp1	-0.9996
235	Study2	Same-Context	Comp1	0.19254
236	Study2	Same-Context	Comp1	-0.03582
237	Study2	Same-Context	Comp1	-0.46135
239	Study2	Same-Context	Comp1	-0.19264
121	Study1	Boundary	Comp2	-1.47298
126	Study1	Boundary	Comp2	1.78068
127	Study1	Boundary	Comp2	0.88271
128	Study1	Boundary	Comp2	1.97895
129	Study1	Boundary	Comp2	0.98897
130	Study1	Boundary	Comp2	-0.04236
131	Study1	Boundary	Comp2	-0.74747
132	Study1	Boundary	Comp2	-0.77231
133	Study1	Boundary	Comp2	0.99008
134	Study1	Boundary	Comp2	-0.43231
135	Study1	Boundary	Comp2	0.04814
136	Study1	Boundary	Comp2	1.61971
137	Study1	Boundary	Comp2	0.08803
138	Study1	Boundary	Comp2	1.40066
139	Study1	Boundary	Comp2	0.14552
142	Study1	Boundary	Comp2	-0.37364
143	Study1	Boundary	Comp2	0.87143
144	Study1	Boundary	Comp2	-0.18624
145	Study1	Boundary	Comp2	1.6701
147	Study1	Boundary	Comp2	0.94427
148	Study1	Boundary	Comp2	0.52382
151	Study1	Boundary	Comp2	0.13416
153	Study1	Boundary	Comp2	-1.08651
154	Study1	Boundary	Comp2	3.02492
156	Study1	Boundary	Comp2	0.36915
157	Study1	Boundary	Comp2	0.06004
158	Study1	Boundary	Comp2	0.91739
160	Study1	Boundary	Comp2	0.57977
161	Study1	Boundary	Comp2	0.83018
163	Study1	Boundary	Comp2	-0.2814
164	Study1	Boundary	Comp2	-0.30334
176	Study1	Boundary	Comp2	3.38252
177	Study1	Boundary	Comp2	1.51912
178	Study1	Boundary	Comp2	0.22539
179	Study1	Boundary	Comp2	1.73709
201	Study2	Boundary	Comp2	0.71052
204	Study2	Boundary	Comp2	0.64384
205	Study2	Boundary	Comp2	-2.11724
206	Study2	Boundary	Comp2	0.71859
207	Study2	Boundary	Comp2	0.18617
208	Study2	Boundary	Comp2	1.25773
209	Study2	Boundary	Comp2	-1.06486
210	Study2	Boundary	Comp2	2.21756
211	Study2	Boundary	Comp2	1.2743
213	Study2	Boundary	Comp2	0.34918
214	Study2	Boundary	Comp2	0.21409
215	Study2	Boundary	Comp2	1.14061
216	Study2	Boundary	Comp2	2.69483
217	Study2	Boundary	Comp2	-0.05406
219	Study2	Boundary	Comp2	-0.63677
221	Study2	Boundary	Comp2	1.1816
222	Study2	Boundary	Comp2	0.4189
224	Study2	Boundary	Comp2	-0.23483
225	Study2	Boundary	Comp2	-0.84412
226	Study2	Boundary	Comp2	0.44254
227	Study2	Boundary	Comp2	1.73559
229	Study2	Boundary	Comp2	1.25414
230	Study2	Boundary	Comp2	-0.80906
231	Study2	Boundary	Comp2	-0.44432
233	Study2	Boundary	Comp2	1.26382
234	Study2	Boundary	Comp2	0.08888
235	Study2	Boundary	Comp2	-1.0818
236	Study2	Boundary	Comp2	0.0394
237	Study2	Boundary	Comp2	-0.82328
239	Study2	Boundary	Comp2	0.69385
121	Study1	Same-Context	Comp2	-1.20646
126	Study1	Same-Context	Comp2	0.10996
127	Study1	Same-Context	Comp2	-0.53234
128	Study1	Same-Context	Comp2	-0.8637
129	Study1	Same-Context	Comp2	-0.46625
130	Study1	Same-Context	Comp2	-0.44749
131	Study1	Same-Context	Comp2	-1.33997
132	Study1	Same-Context	Comp2	-0.53793
133	Study1	Same-Context	Comp2	0.29161
134	Study1	Same-Context	Comp2	-1.02833
135	Study1	Same-Context	Comp2	-1.07199
136	Study1	Same-Context	Comp2	-0.75848
137	Study1	Same-Context	Comp2	-0.33393
138	Study1	Same-Context	Comp2	-0.88193
139	Study1	Same-Context	Comp2	-1.54423
142	Study1	Same-Context	Comp2	-0.89033
143	Study1	Same-Context	Comp2	-0.03698
144	Study1	Same-Context	Comp2	-0.47471
145	Study1	Same-Context	Comp2	1.09539
147	Study1	Same-Context	Comp2	-1.3398
148	Study1	Same-Context	Comp2	-0.30397
151	Study1	Same-Context	Comp2	-0.55218
153	Study1	Same-Context	Comp2	0.78923
154	Study1	Same-Context	Comp2	0.92787
156	Study1	Same-Context	Comp2	-0.89042
157	Study1	Same-Context	Comp2	-0.90769
158	Study1	Same-Context	Comp2	-0.91107
160	Study1	Same-Context	Comp2	0.08155
161	Study1	Same-Context	Comp2	-0.58406
163	Study1	Same-Context	Comp2	-0.45479
164	Study1	Same-Context	Comp2	-0.06376
176	Study1	Same-Context	Comp2	0.05654
177	Study1	Same-Context	Comp2	0.53214
178	Study1	Same-Context	Comp2	-0.2908
179	Study1	Same-Context	Comp2	0.45818
201	Study2	Same-Context	Comp2	-1.08018
204	Study2	Same-Context	Comp2	-0.06994
205	Study2	Same-Context	Comp2	-0.96415
206	Study2	Same-Context	Comp2	-0.30633
207	Study2	Same-Context	Comp2	-0.92055
208	Study2	Same-Context	Comp2	-0.36472
209	Study2	Same-Context	Comp2	-0.45684
210	Study2	Same-Context	Comp2	-0.23315
211	Study2	Same-Context	Comp2	0.84812
213	Study2	Same-Context	Comp2	-0.055
214	Study2	Same-Context	Comp2	-0.56796
215	Study2	Same-Context	Comp2	-0.36514
216	Study2	Same-Context	Comp2	1.00602
217	Study2	Same-Context	Comp2	-0.82894
219	Study2	Same-Context	Comp2	-1.44989
221	Study2	Same-Context	Comp2	-0.65284
222	Study2	Same-Context	Comp2	-0.81727
224	Study2	Same-Context	Comp2	-1.27958
225	Study2	Same-Context	Comp2	-1.07949
226	Study2	Same-Context	Comp2	-0.16554
227	Study2	Same-Context	Comp2	-1.36115
229	Study2	Same-Context	Comp2	-0.01557
230	Study2	Same-Context	Comp2	-1.34978
231	Study2	Same-Context	Comp2	-0.48509
233	Study2	Same-Context	Comp2	0.1183
234	Study2	Same-Context	Comp2	-0.63835
235	Study2	Same-Context	Comp2	-1.14419
236	Study2	Same-Context	Comp2	-0.79723
237	Study2	Same-Context	Comp2	-0.61656
239	Study2	Same-Context	Comp2	-0.96592
121	Study1	Boundary	Comp3	-0.24714
126	Study1	Boundary	Comp3	0.89051
127	Study1	Boundary	Comp3	-0.35832
128	Study1	Boundary	Comp3	-1.33096
129	Study1	Boundary	Comp3	-1.37187
130	Study1	Boundary	Comp3	1.57966
131	Study1	Boundary	Comp3	-1.61849
132	Study1	Boundary	Comp3	1.8849
133	Study1	Boundary	Comp3	0.03091
134	Study1	Boundary	Comp3	-0.75089
135	Study1	Boundary	Comp3	0.46814
136	Study1	Boundary	Comp3	0.42874
137	Study1	Boundary	Comp3	1.09834
138	Study1	Boundary	Comp3	-0.71262
139	Study1	Boundary	Comp3	-1.15393
142	Study1	Boundary	Comp3	0.62732
143	Study1	Boundary	Comp3	1.07295
144	Study1	Boundary	Comp3	0.12167
145	Study1	Boundary	Comp3	1.58045
147	Study1	Boundary	Comp3	-3.17058
148	Study1	Boundary	Comp3	0.64255
151	Study1	Boundary	Comp3	-0.15939
153	Study1	Boundary	Comp3	2.38497
154	Study1	Boundary	Comp3	-0.88785
156	Study1	Boundary	Comp3	0.93893
157	Study1	Boundary	Comp3	1.14595
158	Study1	Boundary	Comp3	1.33076
160	Study1	Boundary	Comp3	0.42194
161	Study1	Boundary	Comp3	1.10341
163	Study1	Boundary	Comp3	0.87754
164	Study1	Boundary	Comp3	1.71716
176	Study1	Boundary	Comp3	0.36283
177	Study1	Boundary	Comp3	0.73017
178	Study1	Boundary	Comp3	1.20961
179	Study1	Boundary	Comp3	-0.17282
201	Study2	Boundary	Comp3	0.24556
204	Study2	Boundary	Comp3	0.49423
205	Study2	Boundary	Comp3	1.75394
206	Study2	Boundary	Comp3	1.01124
207	Study2	Boundary	Comp3	-0.29696
208	Study2	Boundary	Comp3	0.60178
209	Study2	Boundary	Comp3	1.2959
210	Study2	Boundary	Comp3	0.4975
211	Study2	Boundary	Comp3	0.56928
213	Study2	Boundary	Comp3	0.4075
214	Study2	Boundary	Comp3	0.05695
215	Study2	Boundary	Comp3	-0.05626
216	Study2	Boundary	Comp3	-1.04133
217	Study2	Boundary	Comp3	1.24616
219	Study2	Boundary	Comp3	-0.09909
221	Study2	Boundary	Comp3	-0.52822
222	Study2	Boundary	Comp3	1.08525
224	Study2	Boundary	Comp3	-0.60212
225	Study2	Boundary	Comp3	0.85102
226	Study2	Boundary	Comp3	-2.92602
227	Study2	Boundary	Comp3	-2.15026
229	Study2	Boundary	Comp3	-0.94759
230	Study2	Boundary	Comp3	-0.43024
231	Study2	Boundary	Comp3	0.35105
233	Study2	Boundary	Comp3	0.21419
234	Study2	Boundary	Comp3	-0.12079
235	Study2	Boundary	Comp3	0.52583
236	Study2	Boundary	Comp3	-0.50256
237	Study2	Boundary	Comp3	1.59238
239	Study2	Boundary	Comp3	-2.24448
121	Study1	Same-Context	Comp3	0.20286
126	Study1	Same-Context	Comp3	0.16537
127	Study1	Same-Context	Comp3	0.07175
128	Study1	Same-Context	Comp3	-1.37183
129	Study1	Same-Context	Comp3	-1.64674
130	Study1	Same-Context	Comp3	0.8644
131	Study1	Same-Context	Comp3	-0.82527
132	Study1	Same-Context	Comp3	0.50145
133	Study1	Same-Context	Comp3	-0.56453
134	Study1	Same-Context	Comp3	-0.74717
135	Study1	Same-Context	Comp3	0.06604
136	Study1	Same-Context	Comp3	0.14102
137	Study1	Same-Context	Comp3	0.40499
138	Study1	Same-Context	Comp3	-0.42697
139	Study1	Same-Context	Comp3	-1.6629
142	Study1	Same-Context	Comp3	0.28287
143	Study1	Same-Context	Comp3	-0.9117
144	Study1	Same-Context	Comp3	-0.0823
145	Study1	Same-Context	Comp3	1.2346
147	Study1	Same-Context	Comp3	-2.81199
148	Study1	Same-Context	Comp3	0.1083
151	Study1	Same-Context	Comp3	-0.7295
153	Study1	Same-Context	Comp3	1.19766
154	Study1	Same-Context	Comp3	0.41836
156	Study1	Same-Context	Comp3	0.49555
157	Study1	Same-Context	Comp3	0.38957
158	Study1	Same-Context	Comp3	-0.79683
160	Study1	Same-Context	Comp3	0.16956
161	Study1	Same-Context	Comp3	-0.02962
163	Study1	Same-Context	Comp3	-0.55983
164	Study1	Same-Context	Comp3	1.10474
176	Study1	Same-Context	Comp3	-0.10329
177	Study1	Same-Context	Comp3	0.14176
178	Study1	Same-Context	Comp3	0.86843
179	Study1	Same-Context	Comp3	-0.36425
201	Study2	Same-Context	Comp3	-0.45401
204	Study2	Same-Context	Comp3	0.0938
205	Study2	Same-Context	Comp3	0.20007
206	Study2	Same-Context	Comp3	0.70113
207	Study2	Same-Context	Comp3	-0.88038
208	Study2	Same-Context	Comp3	0.09532
209	Study2	Same-Context	Comp3	0.38093
210	Study2	Same-Context	Comp3	-0.12497
211	Study2	Same-Context	Comp3	0.78147
213	Study2	Same-Context	Comp3	0.11521
214	Study2	Same-Context	Comp3	-0.31725
215	Study2	Same-Context	Comp3	0.34396
216	Study2	Same-Context	Comp3	-0.9842
217	Study2	Same-Context	Comp3	1.18604
219	Study2	Same-Context	Comp3	-0.07752
221	Study2	Same-Context	Comp3	-0.14954
222	Study2	Same-Context	Comp3	0.7794
224	Study2	Same-Context	Comp3	-0.80321
225	Study2	Same-Context	Comp3	-0.14234
226	Study2	Same-Context	Comp3	-1.88268
227	Study2	Same-Context	Comp3	-0.93142
229	Study2	Same-Context	Comp3	-0.99605
230	Study2	Same-Context	Comp3	-0.35285
231	Study2	Same-Context	Comp3	0.05823
233	Study2	Same-Context	Comp3	-0.29057
234	Study2	Same-Context	Comp3	-0.44593
235	Study2	Same-Context	Comp3	-0.29693
236	Study2	Same-Context	Comp3	-0.33239
237	Study2	Same-Context	Comp3	0.34645
239	Study2	Same-Context	Comp3	-2.38272
121	Study1	Boundary	Comp4	-1.0374
126	Study1	Boundary	Comp4	1.89115
127	Study1	Boundary	Comp4	0.32427
128	Study1	Boundary	Comp4	-3.77484
129	Study1	Boundary	Comp4	-2.05439
130	Study1	Boundary	Comp4	0.08647
131	Study1	Boundary	Comp4	0.61237
132	Study1	Boundary	Comp4	-0.22191
133	Study1	Boundary	Comp4	-1.32861
134	Study1	Boundary	Comp4	-0.92093
135	Study1	Boundary	Comp4	-0.56696
136	Study1	Boundary	Comp4	1.05963
137	Study1	Boundary	Comp4	0.43292
138	Study1	Boundary	Comp4	0.46643
139	Study1	Boundary	Comp4	0.99099
142	Study1	Boundary	Comp4	0.19972
143	Study1	Boundary	Comp4	-3.05049
144	Study1	Boundary	Comp4	0.00753
145	Study1	Boundary	Comp4	0.79595
147	Study1	Boundary	Comp4	2.17357
148	Study1	Boundary	Comp4	0.23918
151	Study1	Boundary	Comp4	0.02916
153	Study1	Boundary	Comp4	2.97413
154	Study1	Boundary	Comp4	-0.0757
156	Study1	Boundary	Comp4	1.89842
157	Study1	Boundary	Comp4	0.33363
158	Study1	Boundary	Comp4	0.15167
160	Study1	Boundary	Comp4	0.80376
161	Study1	Boundary	Comp4	2.32262
163	Study1	Boundary	Comp4	-1.56689
164	Study1	Boundary	Comp4	-2.25576
176	Study1	Boundary	Comp4	0.28773
177	Study1	Boundary	Comp4	-1.55686
178	Study1	Boundary	Comp4	0.03447
179	Study1	Boundary	Comp4	1.4597
201	Study2	Boundary	Comp4	-0.62394
204	Study2	Boundary	Comp4	-0.11854
205	Study2	Boundary	Comp4	-0.73438
206	Study2	Boundary	Comp4	1.14472
207	Study2	Boundary	Comp4	1.88348
208	Study2	Boundary	Comp4	0.66881
209	Study2	Boundary	Comp4	-0.50221
210	Study2	Boundary	Comp4	-1.03925
211	Study2	Boundary	Comp4	0.54274
213	Study2	Boundary	Comp4	0.52929
214	Study2	Boundary	Comp4	0.29277
215	Study2	Boundary	Comp4	-0.33097
216	Study2	Boundary	Comp4	1.43748
217	Study2	Boundary	Comp4	0.35128
219	Study2	Boundary	Comp4	1.34635
221	Study2	Boundary	Comp4	0.54017
222	Study2	Boundary	Comp4	2.13271
224	Study2	Boundary	Comp4	0.33831
225	Study2	Boundary	Comp4	0.9373
226	Study2	Boundary	Comp4	-2.05037
227	Study2	Boundary	Comp4	-1.2895
229	Study2	Boundary	Comp4	0.70676
230	Study2	Boundary	Comp4	0.65771
231	Study2	Boundary	Comp4	-1.41457
233	Study2	Boundary	Comp4	-1.00904
234	Study2	Boundary	Comp4	-1.08469
235	Study2	Boundary	Comp4	0.46138
236	Study2	Boundary	Comp4	-0.35187
237	Study2	Boundary	Comp4	-2.04898
239	Study2	Boundary	Comp4	-0.30468
121	Study1	Same-Context	Comp4	-0.52955
126	Study1	Same-Context	Comp4	0.03224
127	Study1	Same-Context	Comp4	-0.37917
128	Study1	Same-Context	Comp4	0.41166
129	Study1	Same-Context	Comp4	0.7517
130	Study1	Same-Context	Comp4	-0.50284
131	Study1	Same-Context	Comp4	0.16523
132	Study1	Same-Context	Comp4	-0.55518
133	Study1	Same-Context	Comp4	0.17778
134	Study1	Same-Context	Comp4	-0.35485
135	Study1	Same-Context	Comp4	0.4789
136	Study1	Same-Context	Comp4	-0.08641
137	Study1	Same-Context	Comp4	-0.12463
138	Study1	Same-Context	Comp4	-0.05144
139	Study1	Same-Context	Comp4	1.06064
142	Study1	Same-Context	Comp4	-0.24092
143	Study1	Same-Context	Comp4	-0.21805
144	Study1	Same-Context	Comp4	-0.43436
145	Study1	Same-Context	Comp4	-0.36686
147	Study1	Same-Context	Comp4	1.70659
148	Study1	Same-Context	Comp4	-0.25008
151	Study1	Same-Context	Comp4	-0.35059
153	Study1	Same-Context	Comp4	0.05327
154	Study1	Same-Context	Comp4	0.68338
156	Study1	Same-Context	Comp4	1.14197
157	Study1	Same-Context	Comp4	0.05175
158	Study1	Same-Context	Comp4	0.13385
160	Study1	Same-Context	Comp4	0.06985
161	Study1	Same-Context	Comp4	-0.70876
163	Study1	Same-Context	Comp4	-1.06987
164	Study1	Same-Context	Comp4	-0.61411
176	Study1	Same-Context	Comp4	-0.43368
177	Study1	Same-Context	Comp4	-0.78782
178	Study1	Same-Context	Comp4	-0.33241
179	Study1	Same-Context	Comp4	0.13572
201	Study2	Same-Context	Comp4	-0.02757
204	Study2	Same-Context	Comp4	-0.08591
205	Study2	Same-Context	Comp4	1.53981
206	Study2	Same-Context	Comp4	-0.38163
207	Study2	Same-Context	Comp4	0.74174
208	Study2	Same-Context	Comp4	0.29246
209	Study2	Same-Context	Comp4	-1.06168
210	Study2	Same-Context	Comp4	-0.99335
211	Study2	Same-Context	Comp4	-0.37658
213	Study2	Same-Context	Comp4	-0.04144
214	Study2	Same-Context	Comp4	0.11803
215	Study2	Same-Context	Comp4	-0.25154
216	Study2	Same-Context	Comp4	0.96899
217	Study2	Same-Context	Comp4	-0.20589
219	Study2	Same-Context	Comp4	0.05244
221	Study2	Same-Context	Comp4	0.11635
222	Study2	Same-Context	Comp4	0.65892
224	Study2	Same-Context	Comp4	0.19912
225	Study2	Same-Context	Comp4	0.11132
226	Study2	Same-Context	Comp4	0.11884
227	Study2	Same-Context	Comp4	-0.36489
229	Study2	Same-Context	Comp4	0.27662
230	Study2	Same-Context	Comp4	-0.3524
231	Study2	Same-Context	Comp4	-1.06922
233	Study2	Same-Context	Comp4	-0.49379
234	Study2	Same-Context	Comp4	0.29097
235	Study2	Same-Context	Comp4	-0.27141
236	Study2	Same-Context	Comp4	-0.13123
237	Study2	Same-Context	Comp4	-0.21928
239	Study2	Same-Context	Comp4	-0.05373

## Sheet: Fig6,c,d
Sample	ComponentNumber	Boundary_PupilSize	TimeS	SameContext_PupilSize	ALL_Size	Time
1	Comp1	-2.279	0.004	-7.312	-3.876	4
2	Comp1	-2.454	0.008	-7.285	-3.897	8
3	Comp1	-2.543	0.012	-7.306	-3.93	12
4	Comp1	-2.563	0.016	-7.269	-3.897	16
5	Comp1	-2.582	0.02	-7.254	-3.868	20
6	Comp1	-2.767	0.024	-7.23	-3.941	24
7	Comp1	-2.838	0.028	-7.257	-3.981	28
8	Comp1	-2.896	0.032	-7.253	-3.976	32
9	Comp1	-2.983	0.036	-7.268	-4.038	36
10	Comp1	-3.123	0.04	-7.347	-4.134	40
11	Comp1	-3.294	0.044	-7.403	-4.236	44
12	Comp1	-3.674	0.048	-7.528	-4.519	48
13	Comp1	-4.275	0.052	-7.579	-4.873	52
14	Comp1	-4.601	0.056	-7.711	-5.063	56
15	Comp1	-3.675	0.06	-7.759	-4.545	60
16	Comp1	-3.294	0.064	-7.838	-4.355	64
17	Comp1	-3.401	0.068	-7.913	-4.358	68
18	Comp1	-3.519	0.072	-7.937	-4.407	72
19	Comp1	-3.678	0.076	-8.008	-4.536	76
20	Comp1	-3.689	0.08	-8.082	-4.576	80
21	Comp1	-3.724	0.084	-8.095	-4.642	84
22	Comp1	-3.8	0.088	-8.161	-4.728	88
23	Comp1	-3.833	0.092	-8.189	-4.753	92
24	Comp1	-4.208	0.096	-8.211	-5.029	96
25	Comp1	-4.398	0.1	-8.31	-5.172	100
26	Comp1	-4.623	0.104	-8.362	-5.276	104
27	Comp1	-4.352	0.108	-8.428	-5.066	108
28	Comp1	-4.099	0.112	-8.449	-4.876	112
29	Comp1	-4.083	0.116	-8.447	-4.842	116
30	Comp1	-4.096	0.12	-8.43	-4.792	120
31	Comp1	-4.369	0.124	-8.5	-4.917	124
32	Comp1	-4.483	0.128	-8.558	-4.926	128
33	Comp1	-4.52	0.132	-8.593	-4.919	132
34	Comp1	-4.61	0.136	-8.639	-4.96	136
35	Comp1	-4.596	0.14	-8.793	-5.005	140
36	Comp1	-4.677	0.144	-8.861	-5.073	144
37	Comp1	-4.843	0.148	-9.019	-5.215	148
38	Comp1	-4.912	0.152	-9.129	-5.287	152
39	Comp1	-4.941	0.156	-9.24	-5.32	156
40	Comp1	-5.082	0.16	-9.335	-5.355	160
41	Comp1	-5.184	0.164	-9.38	-5.397	164
42	Comp1	-5.271	0.168	-9.446	-5.429	168
43	Comp1	-5.205	0.172	-9.506	-5.385	172
44	Comp1	-4.951	0.176	-9.422	-5.161	176
45	Comp1	-5.161	0.18	-9.322	-5.184	180
46	Comp1	-5.07	0.184	-9.338	-5.095	184
47	Comp1	-5.082	0.188	-9.223	-4.973	188
48	Comp1	-4.993	0.192	-9.159	-4.857	192
49	Comp1	-4.936	0.196	-9.019	-4.73	196
50	Comp1	-5.043	0.2	-8.913	-4.711	200
51	Comp1	-5.06	0.204	-8.977	-4.705	204
52	Comp1	-5.057	0.208	-8.84	-4.61	208
53	Comp1	-5.151	0.212	-8.724	-4.589	212
54	Comp1	-5.477	0.216	-8.887	-4.787	216
55	Comp1	-5.479	0.22	-8.939	-4.77	220
56	Comp1	-5.545	0.224	-8.929	-4.74	224
57	Comp1	-5.246	0.228	-8.96	-4.511	228
58	Comp1	-5.155	0.232	-8.97	-4.432	232
59	Comp1	-5.271	0.236	-9.014	-4.458	236
60	Comp1	-5.43	0.24	-9.059	-4.535	240
61	Comp1	-5.572	0.244	-9.031	-4.58	244
62	Comp1	-5.718	0.248	-9.015	-4.629	248
63	Comp1	-5.741	0.252	-8.956	-4.636	252
64	Comp1	-5.873	0.256	-8.913	-4.694	256
65	Comp1	-6.053	0.26	-8.932	-4.79	260
66	Comp1	-6.284	0.264	-8.913	-4.896	264
67	Comp1	-6.412	0.268	-8.89	-4.925	268
68	Comp1	-6.712	0.272	-8.922	-5.107	272
69	Comp1	-7.111	0.276	-8.937	-5.323	276
70	Comp1	-6.941	0.28	-8.956	-5.11	280
71	Comp1	-7.074	0.284	-8.932	-5.097	284
72	Comp1	-7.118	0.288	-8.948	-5.024	288
73	Comp1	-7.124	0.292	-9.06	-4.945	292
74	Comp1	-7.185	0.296	-9.004	-4.892	296
75	Comp1	-7.247	0.3	-8.941	-4.839	300
76	Comp1	-7.335	0.304	-8.881	-4.794	304
77	Comp1	-7.493	0.308	-8.813	-4.779	308
78	Comp1	-7.569	0.312	-8.676	-4.668	312
79	Comp1	-7.56	0.316	-8.555	-4.513	316
80	Comp1	-7.533	0.32	-8.394	-4.378	320
81	Comp1	-7.522	0.324	-8.436	-4.295	324
82	Comp1	-7.598	0.328	-8.306	-4.201	328
83	Comp1	-7.649	0.332	-8.121	-4.113	332
84	Comp1	-7.611	0.336	-8.159	-4.061	336
85	Comp1	-7.449	0.34	-7.948	-3.816	340
86	Comp1	-7.618	0.344	-7.778	-3.713	344
87	Comp1	-7.736	0.348	-7.695	-3.685	348
88	Comp1	-7.951	0.352	-7.651	-3.734	352
89	Comp1	-7.923	0.356	-7.543	-3.604	356
90	Comp1	-7.759	0.36	-7.408	-3.322	360
91	Comp1	-7.718	0.364	-7.213	-3.137	364
92	Comp1	-7.54	0.368	-7.188	-2.941	368
93	Comp1	-7.216	0.372	-7.054	-2.619	372
94	Comp1	-6.928	0.376	-7.01	-2.361	376
95	Comp1	-7.675	0.38	-6.843	-2.599	380
96	Comp1	-7.672	0.384	-6.537	-2.379	384
97	Comp1	-7.601	0.388	-6.579	-2.235	388
98	Comp1	-7.507	0.392	-6.36	-2.018	392
99	Comp1	-7.411	0.396	-6.221	-1.753	396
100	Comp1	-7.207	0.4	-6.163	-1.483	400
101	Comp1	-7.064	0.404	-6.171	-1.274	404
102	Comp1	-6.963	0.408	-6.18	-1.07	408
103	Comp1	-6.75	0.412	-6.061	-0.784	412
104	Comp1	-6.302	0.416	-5.78	-0.294	416
105	Comp1	-6.295	0.42	-5.723	-0.207	420
106	Comp1	-6.313	0.424	-5.643	-0.009	424
107	Comp1	-6.354	0.428	-5.527	0.155	428
108	Comp1	-6.462	0.432	-5.407	0.251	432
109	Comp1	-6.08	0.436	-5.359	0.648	436
110	Comp1	-5.913	0.44	-5.441	0.802	440
111	Comp1	-5.331	0.444	-5.318	1.379	444
112	Comp1	-4.866	0.448	-5.327	1.843	448
113	Comp1	-5.154	0.452	-5.289	1.93	452
114	Comp1	-5.059	0.456	-5.117	2.273	456
115	Comp1	-4.946	0.46	-5.083	2.507	460
116	Comp1	-4.642	0.464	-4.986	2.93	464
117	Comp1	-4.459	0.468	-5.06	3.201	468
118	Comp1	-4.415	0.472	-4.945	3.436	472
119	Comp1	-4.067	0.476	-4.942	3.814	476
120	Comp1	-3.875	0.48	-4.807	4.14	480
121	Comp1	-3.573	0.484	-4.728	4.468	484
122	Comp1	-3.4	0.488	-4.678	4.712	488
123	Comp1	-3.285	0.492	-4.548	5.048	492
124	Comp1	-3.131	0.496	-4.449	5.318	496
125	Comp1	-2.682	0.5	-4.399	5.836	500
126	Comp1	-2.475	0.504	-4.366	6.157	504
127	Comp1	-2.231	0.508	-4.4	6.376	508
128	Comp1	-2.122	0.512	-4.419	6.601	512
129	Comp1	-1.836	0.516	-4.458	6.882	516
130	Comp1	-1.639	0.52	-4.47	7.147	520
131	Comp1	-1.71	0.524	-4.452	7.289	524
132	Comp1	-1.531	0.528	-4.274	7.602	528
133	Comp1	-1.291	0.532	-4.225	7.859	532
134	Comp1	-1.136	0.536	-4.155	8.123	536
135	Comp1	-0.52	0.54	-4.041	8.725	540
136	Comp1	-0.128	0.544	-3.994	9.116	544
137	Comp1	0.174	0.548	-4.017	9.437	548
138	Comp1	0.402	0.552	-3.984	9.702	552
139	Comp1	0.494	0.556	-3.899	9.951	556
140	Comp1	0.963	0.56	-3.838	10.391	560
141	Comp1	1.506	0.564	-3.817	10.889	564
142	Comp1	1.707	0.568	-3.841	11.222	568
143	Comp1	1.977	0.572	-3.757	11.592	572
144	Comp1	2.143	0.576	-3.619	11.894	576
145	Comp1	2.524	0.58	-3.479	12.289	580
146	Comp1	2.427	0.584	-3.576	12.319	584
147	Comp1	2.634	0.588	-3.585	12.569	588
148	Comp1	3.245	0.592	-3.511	13.116	592
149	Comp1	3.844	0.596	-3.423	13.637	596
150	Comp1	4.215	0.6	-3.425	13.981	600
151	Comp1	4.349	0.604	-3.388	14.217	604
152	Comp1	4.612	0.608	-3.349	14.478	608
153	Comp1	4.94	0.612	-3.278	14.848	612
154	Comp1	5.255	0.616	-3.286	15.126	616
155	Comp1	5.619	0.62	-3.259	15.417	620
156	Comp1	5.919	0.624	-3.181	15.779	624
157	Comp1	6.427	0.628	-3.099	16.257	628
158	Comp1	6.991	0.632	-3.106	16.631	632
159	Comp1	6.783	0.636	-2.985	16.68	636
160	Comp1	6.822	0.64	-2.909	16.789	640
161	Comp1	7.13	0.644	-2.873	17.039	644
162	Comp1	8.4	0.648	-2.879	18.024	648
163	Comp1	8.563	0.652	-2.832	18.273	652
164	Comp1	8.602	0.656	-2.767	18.476	656
165	Comp1	8.688	0.66	-2.743	18.608	660
166	Comp1	8.894	0.664	-2.704	18.868	664
167	Comp1	9.466	0.668	-2.655	19.344	668
168	Comp1	9.773	0.672	-2.608	19.615	672
169	Comp1	10.088	0.676	-2.681	19.873	676
170	Comp1	10.458	0.68	-2.717	20.125	680
171	Comp1	11.06	0.684	-2.724	20.58	684
172	Comp1	11.81	0.688	-2.7	21.087	688
173	Comp1	12.501	0.692	-2.708	21.583	692
174	Comp1	13.294	0.696	-2.719	22.119	696
175	Comp1	12.366	0.7	-2.69	21.775	700
176	Comp1	12.799	0.704	-2.674	22.093	704
177	Comp1	13.346	0.708	-2.669	22.466	708
178	Comp1	13.675	0.712	-2.589	22.791	712
179	Comp1	13.918	0.716	-2.545	23.069	716
180	Comp1	13.927	0.72	-2.562	23.17	720
181	Comp1	14.118	0.724	-2.566	23.338	724
182	Comp1	14.448	0.728	-2.556	23.585	728
183	Comp1	14.823	0.732	-2.577	23.826	732
184	Comp1	14.884	0.736	-2.65	23.826	736
185	Comp1	15.139	0.74	-2.716	23.994	740
186	Comp1	15.483	0.744	-2.68	24.32	744
187	Comp1	15.282	0.748	-2.666	24.225	748
188	Comp1	15.463	0.752	-2.65	24.376	752
189	Comp1	16.064	0.756	-2.596	24.903	756
190	Comp1	16.145	0.76	-2.534	24.986	760
191	Comp1	16.466	0.764	-2.521	25.209	764
192	Comp1	16.972	0.768	-2.491	25.537	768
193	Comp1	17.718	0.772	-2.576	25.958	772
194	Comp1	18.437	0.776	-2.56	26.391	776
195	Comp1	18.696	0.78	-2.523	26.6	780
196	Comp1	19.085	0.784	-2.498	26.877	784
197	Comp1	17.668	0.788	-2.494	26.232	788
198	Comp1	17.723	0.792	-2.412	26.323	792
199	Comp1	17.817	0.796	-2.313	26.397	796
200	Comp1	18.024	0.8	-2.249	26.541	800
201	Comp1	19.751	0.804	-2.224	27.616	804
202	Comp1	20.595	0.808	-2.074	28.177	808
203	Comp1	21.476	0.812	-1.945	28.745	812
204	Comp1	22.797	0.816	-1.809	29.499	816
205	Comp1	23.526	0.82	-1.803	30.017	820
206	Comp1	24.496	0.824	-1.748	30.634	824
207	Comp1	25.969	0.828	-1.639	31.488	828
208	Comp1	25.494	0.832	-1.49	31.329	832
209	Comp1	26.264	0.836	-1.367	31.851	836
210	Comp1	27.414	0.84	-1.278	32.542	840
211	Comp1	28.195	0.844	-1.18	33.095	844
212	Comp1	29.266	0.848	-1.12	33.799	848
213	Comp1	30.655	0.852	-0.987	34.624	852
214	Comp1	28.577	0.856	-0.941	33.703	856
215	Comp1	28.79	0.86	-0.757	33.89	860
216	Comp1	28.818	0.864	-0.654	34.015	864
217	Comp1	28.994	0.868	-0.521	34.224	868
218	Comp1	29.016	0.872	-0.419	34.333	872
219	Comp1	29.083	0.876	-0.323	34.481	876
220	Comp1	29.146	0.88	-0.227	34.741	880
221	Comp1	29.139	0.884	-0.174	34.82	884
222	Comp1	29.195	0.888	-0.049	34.986	888
223	Comp1	29.465	0.892	0.072	35.316	892
224	Comp1	30.094	0.896	0.222	35.898	896
225	Comp1	30.325	0.9	0.34	36.194	900
226	Comp1	30.281	0.904	0.499	36.384	904
227	Comp1	30.398	0.908	0.618	36.605	908
228	Comp1	30.576	0.912	0.757	36.856	912
229	Comp1	30.627	0.916	0.895	37.056	916
230	Comp1	30.879	0.92	0.907	37.301	920
231	Comp1	31.182	0.924	0.993	37.584	924
232	Comp1	31.46	0.928	1.084	37.876	928
233	Comp1	31.789	0.932	1.213	38.189	932
234	Comp1	31.975	0.936	1.367	38.46	936
235	Comp1	32.508	0.94	1.524	38.875	940
236	Comp1	32.702	0.944	1.688	39.192	944
237	Comp1	33.232	0.948	1.769	39.592	948
238	Comp1	33.962	0.952	1.926	40.13	952
239	Comp1	34.838	0.956	2.048	40.698	956
240	Comp1	35.347	0.96	2.14	41.104	960
241	Comp1	34.337	0.964	2.281	40.764	964
242	Comp1	34.336	0.968	2.397	40.992	968
243	Comp1	34.621	0.972	2.51	41.307	972
244	Comp1	34.873	0.976	2.595	41.637	976
245	Comp1	35.235	0.98	2.644	41.957	980
246	Comp1	35.674	0.984	2.707	42.343	984
247	Comp1	35.673	0.988	2.774	42.486	988
248	Comp1	35.834	0.992	2.921	42.697	992
249	Comp1	35.214	0.996	3.081	42.572	996
250	Comp1	35.449	1	3.203	42.919	1000
251	Comp1	35.443	1.004	3.312	43.092	1004
252	Comp1	35.58	1.008	3.392	43.308	1008
253	Comp1	35.79	1.012	3.543	43.627	1012
254	Comp1	35.874	1.016	3.696	43.863	1016
255	Comp1	36.038	1.02	3.753	44.095	1020
256	Comp1	36.238	1.024	3.871	44.37	1024
257	Comp1	36.389	1.028	4.024	44.6	1028
258	Comp1	36.606	1.032	4.168	44.86	1032
259	Comp1	36.944	1.036	4.214	45.14	1036
260	Comp1	37.416	1.04	4.318	45.534	1040
261	Comp1	37.605	1.044	4.439	45.806	1044
262	Comp1	37.127	1.048	4.604	45.799	1048
263	Comp1	37.396	1.052	4.734	46.139	1052
264	Comp1	37.707	1.056	4.855	46.512	1056
265	Comp1	37.875	1.06	5.012	46.795	1060
266	Comp1	38.077	1.064	5.103	47.054	1064
267	Comp1	38.293	1.068	5.145	47.328	1068
268	Comp1	38.486	1.072	5.304	47.614	1072
269	Comp1	38.632	1.076	5.466	47.864	1076
270	Comp1	39.056	1.08	5.589	48.335	1080
271	Comp1	39.208	1.084	5.718	48.62	1084
272	Comp1	39.459	1.088	5.88	48.974	1088
273	Comp1	39.875	1.092	6.007	49.394	1092
274	Comp1	40.276	1.096	6.173	49.812	1096
275	Comp1	40.475	1.1	6.383	50.142	1100
276	Comp1	40.746	1.104	6.543	50.486	1104
277	Comp1	40.992	1.108	6.712	50.798	1108
278	Comp1	41.226	1.112	6.934	51.135	1112
279	Comp1	41.426	1.116	7.131	51.458	1116
280	Comp1	41.572	1.12	7.335	51.803	1120
281	Comp1	41.621	1.124	7.551	52.036	1124
282	Comp1	41.614	1.128	7.722	52.229	1128
283	Comp1	41.699	1.132	7.844	52.444	1132
284	Comp1	41.84	1.136	8.052	52.76	1136
285	Comp1	41.938	1.14	8.236	53.007	1140
286	Comp1	42.041	1.144	8.372	53.222	1144
287	Comp1	42.444	1.148	8.569	53.665	1148
288	Comp1	42.528	1.152	8.788	53.91	1152
289	Comp1	42.462	1.156	8.973	54.085	1156
290	Comp1	42.604	1.16	9.12	54.349	1160
291	Comp1	42.859	1.164	9.319	54.7	1164
292	Comp1	43.123	1.168	9.518	55.031	1168
293	Comp1	43.332	1.172	9.781	55.383	1172
294	Comp1	43.44	1.176	10.06	55.677	1176
295	Comp1	43.418	1.18	10.265	55.869	1180
296	Comp1	43.376	1.184	10.52	56.063	1184
297	Comp1	43.454	1.188	10.651	56.252	1188
298	Comp1	43.889	1.192	10.884	56.718	1192
299	Comp1	44.196	1.196	11.111	57.064	1196
300	Comp1	44.428	1.2	11.318	57.337	1200
301	Comp1	44.429	1.204	11.554	57.544	1204
302	Comp1	44.849	1.208	11.833	58.049	1208
303	Comp1	45.1	1.212	12.098	58.388	1212
304	Comp1	45.408	1.216	12.374	58.777	1216
305	Comp1	45.526	1.22	12.622	59.035	1220
306	Comp1	45.762	1.224	12.853	59.366	1224
307	Comp1	45.932	1.228	13.061	59.617	1228
308	Comp1	46.219	1.232	13.377	59.967	1232
309	Comp1	46.458	1.236	13.671	60.268	1236
310	Comp1	46.689	1.24	13.884	60.502	1240
311	Comp1	46.807	1.244	14.082	60.721	1244
312	Comp1	47.075	1.248	14.316	61.037	1248
313	Comp1	47.807	1.252	14.554	61.69	1252
314	Comp1	48.007	1.256	14.745	61.952	1256
315	Comp1	48.363	1.26	14.944	62.313	1260
316	Comp1	48.705	1.264	15.142	62.654	1264
317	Comp1	49.042	1.268	15.364	62.985	1268
318	Comp1	49.376	1.272	15.514	63.333	1272
319	Comp1	49.721	1.276	15.758	63.704	1276
320	Comp1	50.098	1.28	16.001	64.052	1280
321	Comp1	50.335	1.284	16.262	64.325	1284
322	Comp1	50.672	1.288	16.508	64.664	1288
323	Comp1	51.226	1.292	16.786	65.177	1292
324	Comp1	51.616	1.296	16.941	65.507	1296
325	Comp1	52.066	1.3	17.182	65.901	1300
326	Comp1	52.453	1.304	17.441	66.249	1304
327	Comp1	52.8	1.308	17.654	66.561	1308
328	Comp1	53.229	1.312	17.872	66.915	1312
329	Comp1	53.501	1.316	18.102	67.167	1316
330	Comp1	53.854	1.32	18.279	67.445	1320
331	Comp1	54.318	1.324	18.465	67.802	1324
332	Comp1	54.891	1.328	18.701	68.258	1328
333	Comp1	55.249	1.332	18.903	68.544	1332
334	Comp1	55.791	1.336	19.152	68.976	1336
335	Comp1	56.371	1.34	19.411	69.434	1340
336	Comp1	56.826	1.344	19.69	69.822	1344
337	Comp1	57.299	1.348	19.907	70.199	1348
338	Comp1	57.764	1.352	20.178	70.616	1352
339	Comp1	58.191	1.356	20.397	70.963	1356
340	Comp1	58.612	1.36	20.651	71.334	1360
341	Comp1	59.166	1.364	20.961	71.834	1364
342	Comp1	59.708	1.368	21.285	72.304	1368
343	Comp1	60.258	1.372	21.592	72.755	1372
344	Comp1	60.804	1.376	21.84	73.157	1376
345	Comp1	61.162	1.38	22.103	73.473	1380
346	Comp1	61.768	1.384	22.382	73.947	1384
347	Comp1	62.397	1.388	22.613	74.424	1388
348	Comp1	62.973	1.392	22.893	74.868	1392
349	Comp1	63.558	1.396	23.126	75.298	1396
350	Comp1	64.221	1.4	23.368	75.758	1400
351	Comp1	64.803	1.404	23.672	76.17	1404
352	Comp1	65.336	1.408	23.91	76.536	1408
353	Comp1	65.896	1.412	24.202	76.942	1412
354	Comp1	66.401	1.416	24.407	77.286	1416
355	Comp1	66.893	1.42	24.565	77.594	1420
356	Comp1	67.446	1.424	24.813	77.934	1424
357	Comp1	67.992	1.428	25.049	78.282	1428
358	Comp1	68.449	1.432	25.318	78.588	1432
359	Comp1	68.718	1.436	25.624	78.744	1436
360	Comp1	69.253	1.44	25.863	79.099	1440
361	Comp1	69.754	1.444	26.093	79.411	1444
362	Comp1	70.468	1.448	26.354	79.888	1448
363	Comp1	70.957	1.452	26.558	80.155	1452
364	Comp1	71.971	1.456	26.767	80.787	1456
365	Comp1	72.569	1.46	27.015	81.139	1460
366	Comp1	73.141	1.464	27.25	81.469	1464
367	Comp1	73.56	1.468	27.503	81.734	1468
368	Comp1	74.213	1.472	27.771	82.173	1472
369	Comp1	74.858	1.476	28.038	82.565	1476
370	Comp1	75.422	1.48	28.272	82.908	1480
371	Comp1	76.002	1.484	28.575	83.296	1484
372	Comp1	76.663	1.488	28.853	83.72	1488
373	Comp1	77.216	1.492	29.144	84.061	1492
374	Comp1	78.128	1.496	29.424	84.652	1496
375	Comp1	78.765	1.5	29.637	85.023	1500
376	Comp1	79.425	1.504	29.88	85.442	1504
377	Comp1	80.021	1.508	30.14	85.81	1508
378	Comp1	80.681	1.512	30.401	86.21	1512
379	Comp1	81.409	1.516	30.7	86.673	1516
380	Comp1	82.055	1.52	30.976	87.058	1520
381	Comp1	82.823	1.524	31.246	87.512	1524
382	Comp1	83.704	1.528	31.519	88.028	1528
383	Comp1	84.248	1.532	31.811	88.387	1532
384	Comp1	84.855	1.536	32.064	88.751	1536
385	Comp1	85.673	1.54	32.314	89.223	1540
386	Comp1	86.406	1.544	32.58	89.665	1544
387	Comp1	87.125	1.548	32.875	90.113	1548
388	Comp1	87.84	1.552	33.126	90.525	1552
389	Comp1	88.565	1.556	33.405	90.959	1556
390	Comp1	89.299	1.56	33.675	91.385	1560
391	Comp1	89.887	1.564	33.962	91.725	1564
392	Comp1	90.4	1.568	34.251	92.027	1568
393	Comp1	90.967	1.572	34.5	92.339	1572
394	Comp1	91.612	1.576	34.762	92.691	1576
395	Comp1	92.337	1.58	35.023	93.132	1580
396	Comp1	92.968	1.584	35.296	93.482	1584
397	Comp1	93.623	1.588	35.668	93.865	1588
398	Comp1	94.092	1.592	35.898	94.109	1592
399	Comp1	94.606	1.596	36.184	94.434	1596
400	Comp1	95.29	1.6	36.457	94.834	1600
401	Comp1	95.825	1.604	36.717	95.128	1604
402	Comp1	96.471	1.608	36.979	95.525	1608
403	Comp1	97.088	1.612	37.243	95.887	1612
404	Comp1	97.629	1.616	37.521	96.211	1616
405	Comp1	97.849	1.62	37.753	96.329	1620
406	Comp1	98.579	1.624	37.99	96.749	1624
407	Comp1	99.775	1.628	38.24	97.419	1628
408	Comp1	100.253	1.632	38.486	97.675	1632
409	Comp1	100.806	1.636	38.718	97.95	1636
410	Comp1	101.461	1.64	38.917	98.3	1640
411	Comp1	102.06	1.644	39.208	98.646	1644
412	Comp1	102.682	1.648	39.491	99.031	1648
413	Comp1	103.294	1.652	39.747	99.399	1652
414	Comp1	104.054	1.656	39.988	99.839	1656
415	Comp1	104.854	1.66	40.213	100.309	1660
416	Comp1	105.466	1.664	40.442	100.665	1664
417	Comp1	106.268	1.668	40.685	101.129	1668
418	Comp1	107.003	1.672	40.952	101.588	1672
419	Comp1	107.693	1.676	41.23	102.024	1676
420	Comp1	108.331	1.68	41.428	102.387	1680
421	Comp1	108.858	1.684	41.687	102.703	1684
422	Comp1	109.347	1.688	41.956	103.022	1688
423	Comp1	109.811	1.692	42.179	103.289	1692
424	Comp1	110.948	1.696	42.458	103.989	1696
425	Comp1	111.641	1.7	42.741	104.438	1700
426	Comp1	112.461	1.704	42.992	104.95	1704
427	Comp1	113.171	1.708	43.284	105.428	1708
428	Comp1	113.82	1.712	43.587	105.862	1712
429	Comp1	114.431	1.716	43.833	106.239	1716
430	Comp1	114.958	1.72	44.158	106.599	1720
431	Comp1	115.653	1.724	44.489	107.057	1724
432	Comp1	116.439	1.728	44.803	107.572	1728
433	Comp1	117.112	1.732	45.098	108.021	1732
434	Comp1	117.851	1.736	45.415	108.532	1736
435	Comp1	118.534	1.74	45.665	108.961	1740
436	Comp1	119.336	1.744	45.999	109.507	1744
437	Comp1	120.128	1.748	46.353	110.054	1748
438	Comp1	120.719	1.752	46.699	110.478	1752
439	Comp1	121.377	1.756	46.949	110.875	1756
440	Comp1	122.172	1.76	47.238	111.351	1760
441	Comp1	122.705	1.764	47.573	111.731	1764
442	Comp1	123.334	1.768	47.884	112.139	1768
443	Comp1	124.048	1.772	48.176	112.608	1772
444	Comp1	124.567	1.776	48.516	112.99	1776
445	Comp1	125.112	1.78	48.854	113.38	1780
446	Comp1	125.697	1.784	49.159	113.794	1784
447	Comp1	126.215	1.788	49.549	114.197	1788
448	Comp1	126.771	1.792	49.962	114.62	1792
449	Comp1	127.55	1.796	50.39	115.199	1796
450	Comp1	128.356	1.8	50.878	115.841	1800
451	Comp1	129.176	1.804	51.397	116.507	1804
452	Comp1	129.922	1.808	51.934	117.135	1808
453	Comp1	130.705	1.812	52.526	117.8	1812
454	Comp1	131.291	1.816	53.078	118.369	1816
455	Comp1	131.957	1.82	53.645	118.98	1820
456	Comp1	132.647	1.824	54.211	119.599	1824
457	Comp1	133.341	1.828	54.825	120.225	1828
458	Comp1	134.134	1.832	55.505	120.942	1832
459	Comp1	134.894	1.836	56.181	121.671	1836
460	Comp1	135.819	1.84	56.858	122.504	1840
461	Comp1	136.824	1.844	57.549	123.359	1844
462	Comp1	137.782	1.848	58.308	124.226	1848
463	Comp1	138.753	1.852	59.078	125.121	1852
464	Comp1	139.768	1.856	59.865	126.033	1856
465	Comp1	140.71	1.86	60.666	126.917	1860
466	Comp1	141.78	1.864	61.548	127.936	1864
467	Comp1	142.777	1.868	62.435	128.898	1868
468	Comp1	143.832	1.872	63.339	129.88	1872
469	Comp1	144.921	1.876	64.224	130.887	1876
470	Comp1	146.01	1.88	65.187	131.926	1880
471	Comp1	147.161	1.884	66.246	133.025	1884
472	Comp1	148.235	1.888	67.337	134.087	1888
473	Comp1	149.322	1.892	68.336	135.121	1892
474	Comp1	150.441	1.896	69.427	136.2	1896
475	Comp1	151.651	1.9	70.518	137.326	1900
476	Comp1	153.183	1.904	71.625	138.682	1904
477	Comp1	154.401	1.908	72.722	139.814	1908
478	Comp1	155.616	1.912	73.849	140.956	1912
479	Comp1	156.764	1.916	74.933	142.053	1916
480	Comp1	158.893	1.92	76.053	143.692	1920
481	Comp1	160.316	1.924	77.249	144.987	1924
482	Comp1	161.681	1.928	78.331	146.22	1928
483	Comp1	162.826	1.932	79.572	147.448	1932
484	Comp1	164.234	1.936	80.737	148.7	1936
485	Comp1	165.611	1.94	81.941	149.96	1940
486	Comp1	167.178	1.944	83.131	151.298	1944
487	Comp1	168.523	1.948	84.336	152.536	1948
488	Comp1	169.417	1.952	85.494	153.581	1952
489	Comp1	170.926	1.956	86.693	154.912	1956
490	Comp1	172.386	1.96	87.938	156.229	1960
491	Comp1	173.856	1.964	89.146	157.524	1964
492	Comp1	175.234	1.968	90.417	158.799	1968
493	Comp1	176.769	1.972	91.706	160.158	1972
494	Comp1	178.109	1.976	92.961	161.393	1976
495	Comp1	179.383	1.98	94.218	162.599	1980
496	Comp1	180.669	1.984	95.467	163.816	1984
497	Comp1	182.203	1.988	96.742	165.174	1988
498	Comp1	183.441	1.992	97.932	166.353	1992
499	Comp1	184.869	1.996	99.131	167.618	1996
500	Comp1	186.301	2	100.399	168.918	2000
501	Comp1	187.629	2.004	101.618	170.149	2004
502	Comp1	188.72	2.008	102.949	171.269	2008
503	Comp1	189.775	2.012	104.284	172.384	2012
504	Comp1	190.721	2.016	105.4	173.343	2016
505	Comp1	191.901	2.02	106.589	174.44	2020
506	Comp1	193.265	2.024	107.773	175.67	2024
507	Comp1	194.206	2.028	108.935	176.66	2028
508	Comp1	195.289	2.032	110.129	177.737	2032
509	Comp1	196.266	2.036	111.39	178.716	2036
510	Comp1	197.241	2.04	112.696	179.736	2040
511	Comp1	198.264	2.044	113.809	180.744	2044
512	Comp1	199.12	2.048	114.969	181.626	2048
513	Comp1	200.213	2.052	116.212	182.711	2052
514	Comp1	201.227	2.056	117.447	183.725	2056
515	Comp1	202.579	2.06	118.617	184.925	2060
516	Comp1	203.535	2.064	119.809	185.861	2064
517	Comp1	204.535	2.068	120.923	186.793	2068
518	Comp1	205.368	2.072	122.015	187.704	2072
519	Comp1	206.731	2.076	122.941	188.831	2076
520	Comp1	207.09	2.08	123.92	189.497	2080
521	Comp1	207.942	2.084	124.947	190.374	2084
522	Comp1	208.887	2.088	125.889	191.262	2088
523	Comp1	209.947	2.092	126.913	192.257	2092
524	Comp1	210.858	2.096	127.76	193.119	2096
525	Comp1	211.783	2.1	128.678	193.968	2100
526	Comp1	212.596	2.104	129.68	194.773	2104
527	Comp1	213.233	2.108	130.587	195.46	2108
528	Comp1	214.251	2.112	131.4	196.342	2112
529	Comp1	215.241	2.116	132.209	197.176	2116
530	Comp1	216.185	2.12	133.053	198.008	2120
531	Comp1	217.07	2.124	133.871	198.771	2124
532	Comp1	217.902	2.128	134.79	199.563	2128
533	Comp1	218.765	2.132	135.607	200.347	2132
534	Comp1	219.652	2.136	136.318	201.064	2136
535	Comp1	220.541	2.14	137.163	201.844	2140
536	Comp1	221.348	2.144	137.979	202.56	2144
537	Comp1	221.865	2.148	138.744	203.092	2148
538	Comp1	222.621	2.152	139.519	203.737	2152
539	Comp1	223.418	2.156	140.296	204.486	2156
540	Comp1	224.005	2.16	141.082	205.068	2160
541	Comp1	224.716	2.164	141.817	205.717	2164
542	Comp1	225.461	2.168	142.412	206.342	2168
543	Comp1	226.291	2.172	143.198	207.076	2172
544	Comp1	226.968	2.176	143.921	207.704	2176
545	Comp1	227.66	2.18	144.645	208.315	2180
546	Comp1	228.461	2.184	145.235	208.934	2184
547	Comp1	229.236	2.188	145.839	209.551	2188
548	Comp1	229.905	2.192	146.429	210.145	2192
549	Comp1	230.471	2.196	147.099	210.689	2196
550	Comp1	231.039	2.2	147.676	211.155	2200
551	Comp1	231.853	2.204	148.116	211.694	2204
552	Comp1	232.542	2.208	148.665	212.256	2208
553	Comp1	233.183	2.212	149.189	212.728	2212
554	Comp1	233.692	2.216	149.796	213.183	2216
555	Comp1	234.005	2.22	150.384	213.539	2220
556	Comp1	234.619	2.224	150.977	214.064	2224
557	Comp1	234.917	2.228	151.455	214.37	2228
558	Comp1	235.265	2.232	151.967	214.698	2232
559	Comp1	236.194	2.236	152.543	215.497	2236
560	Comp1	236.577	2.24	153.125	215.908	2240
561	Comp1	236.976	2.244	153.624	216.265	2244
562	Comp1	237.386	2.248	154.076	216.635	2248
563	Comp1	237.709	2.252	154.654	217.016	2252
564	Comp1	238.245	2.256	155.086	217.5	2256
565	Comp1	238.466	2.26	155.63	217.792	2260
566	Comp1	238.705	2.264	156.053	218.041	2264
567	Comp1	239.01	2.268	156.59	218.388	2268
568	Comp1	239.15	2.272	157.102	218.619	2272
569	Comp1	239.465	2.276	157.587	218.92	2276
570	Comp1	239.611	2.28	158.099	219.142	2280
571	Comp1	240.069	2.284	158.612	219.582	2284
572	Comp1	240.233	2.288	159.085	219.903	2288
573	Comp1	240.501	2.292	159.608	220.21	2292
574	Comp1	240.836	2.296	160.118	220.579	2296
575	Comp1	241.126	2.3	160.642	220.926	2300
576	Comp1	241.369	2.304	161.125	221.234	2304
577	Comp1	241.769	2.308	161.675	221.692	2308
578	Comp1	241.837	2.312	162.164	221.953	2312
579	Comp1	242.194	2.316	162.687	222.423	2316
580	Comp1	242.199	2.32	163.237	222.63	2320
581	Comp1	242.885	2.324	163.804	223.343	2324
582	Comp1	243.486	2.328	164.397	223.971	2328
583	Comp1	243.843	2.332	164.952	224.42	2332
584	Comp1	244.262	2.336	165.337	224.881	2336
585	Comp1	244.69	2.34	165.703	225.284	2340
586	Comp1	245.031	2.344	166.177	225.739	2344
587	Comp1	245.434	2.348	166.639	226.219	2348
588	Comp1	245.774	2.352	167.174	226.678	2352
589	Comp1	246.112	2.356	167.476	227.052	2356
590	Comp1	246.204	2.36	167.738	227.256	2360
591	Comp1	246.473	2.364	168.159	227.658	2364
592	Comp1	247.022	2.368	168.465	228.13	2368
593	Comp1	247.299	2.372	168.909	228.455	2372
594	Comp1	247.539	2.376	169.228	228.745	2376
595	Comp1	247.741	2.38	169.535	229.031	2380
596	Comp1	248.15	2.384	169.721	229.396	2384
597	Comp1	249.27	2.388	169.995	230.178	2388
598	Comp1	249.631	2.392	170.362	230.568	2392
599	Comp1	249.796	2.396	170.488	230.765	2396
600	Comp1	250.068	2.4	170.628	230.988	2400
601	Comp1	250.289	2.404	170.783	231.148	2404
602	Comp1	250.746	2.408	171.129	231.541	2408
603	Comp1	250.922	2.412	171.452	231.754	2412
604	Comp1	250.994	2.416	171.634	231.864	2416
605	Comp1	251.887	2.42	171.857	232.663	2420
606	Comp1	252.323	2.424	171.792	232.907	2424
607	Comp1	252.629	2.428	172.182	233.368	2428
608	Comp1	252.713	2.432	172.472	233.592	2432
609	Comp1	252.961	2.436	172.614	233.824	2436
610	Comp1	252.736	2.44	172.523	233.742	2440
611	Comp1	252.931	2.444	172.674	233.933	2444
612	Comp1	252.837	2.448	172.805	234.045	2448
613	Comp1	252.807	2.452	172.87	234.088	2452
614	Comp1	252.939	2.456	173.067	234.297	2456
615	Comp1	252.989	2.46	173.069	234.346	2460
616	Comp1	253.177	2.464	173.272	234.608	2464
617	Comp1	253.087	2.468	173.408	234.657	2468
618	Comp1	252.965	2.472	173.552	234.694	2472
619	Comp1	253.086	2.476	173.69	234.829	2476
620	Comp1	252.898	2.48	173.852	234.796	2480
621	Comp1	253.073	2.484	174.005	234.976	2484
622	Comp1	253.119	2.488	174.136	235.037	2488
623	Comp1	253.028	2.492	174.325	235.133	2492
624	Comp1	253.536	2.496	174.517	235.626	2496
625	Comp1	253.641	2.5	174.537	235.767	2500
626	Comp1	253.765	2.504	174.592	235.924	2504
627	Comp1	254.011	2.508	174.566	236.045	2508
628	Comp1	254.033	2.512	174.759	236.188	2512
629	Comp1	254.12	2.516	174.946	236.333	2516
630	Comp1	254.045	2.52	174.922	236.353	2520
631	Comp1	253.417	2.524	175.002	236.134	2524
632	Comp1	253.025	2.528	175.044	235.988	2528
633	Comp1	253.577	2.532	175.043	236.367	2532
634	Comp1	253.519	2.536	175.078	236.38	2536
635	Comp1	253.828	2.54	174.995	236.638	2540
636	Comp1	253.836	2.544	174.98	236.704	2544
637	Comp1	253.91	2.548	174.878	236.797	2548
638	Comp1	253.841	2.552	174.944	236.854	2552
639	Comp1	253.855	2.556	175.147	236.979	2556
640	Comp1	254.072	2.56	175.148	237.28	2560
641	Comp1	253.998	2.564	175.117	237.305	2564
642	Comp1	253.913	2.568	175.187	237.398	2568
643	Comp1	254.43	2.572	175.139	237.864	2572
644	Comp1	254.258	2.576	175.132	237.822	2576
645	Comp1	253.852	2.58	175.175	237.742	2580
646	Comp1	254.119	2.584	175.136	237.964	2584
647	Comp1	254.056	2.588	175.076	238.041	2588
648	Comp1	253.708	2.592	174.959	237.863	2592
649	Comp1	253.275	2.596	174.689	237.524	2596
650	Comp1	253.105	2.6	174.273	237.436	2600
651	Comp1	253.304	2.604	174.09	237.615	2604
652	Comp1	253.063	2.608	173.918	237.547	2608
653	Comp1	252.839	2.612	173.707	237.395	2612
654	Comp1	252.666	2.616	173.483	237.289	2616
655	Comp1	252.41	2.62	173.351	237.175	2620
656	Comp1	252.43	2.624	173.314	237.252	2624
657	Comp1	252.308	2.628	173.272	237.244	2628
658	Comp1	252.557	2.632	173.157	237.443	2632
659	Comp1	253.461	2.636	173.033	237.969	2636
660	Comp1	253.626	2.64	172.558	237.919	2640
661	Comp1	252.736	2.644	172.237	237.448	2644
662	Comp1	252.558	2.648	172.168	237.421	2648
663	Comp1	252.392	2.652	171.931	237.349	2652
664	Comp1	252.486	2.656	171.649	237.373	2656
665	Comp1	252.365	2.66	171.384	237.301	2660
666	Comp1	252.16	2.664	170.962	237.061	2664
667	Comp1	251.916	2.668	170.632	236.939	2668
668	Comp1	252.262	2.672	170.447	237.215	2672
669	Comp1	252.109	2.676	170.113	237.087	2676
670	Comp1	251.946	2.68	169.965	237.033	2680
671	Comp1	251.78	2.684	169.848	236.977	2684
672	Comp1	251.81	2.688	169.56	236.925	2688
673	Comp1	251.578	2.692	169.337	236.77	2692
674	Comp1	251.435	2.696	169.248	236.707	2696
675	Comp1	251.109	2.7	169.071	236.522	2700
676	Comp1	250.867	2.704	168.976	236.436	2704
677	Comp1	250.666	2.708	168.743	236.319	2708
678	Comp1	250.446	2.712	168.364	236.155	2712
679	Comp1	250.294	2.716	168.129	236.019	2716
680	Comp1	250.266	2.72	167.875	235.932	2720
681	Comp1	250.796	2.724	167.743	236.336	2724
682	Comp1	250.393	2.728	167.531	236.148	2728
683	Comp1	249.888	2.732	167.23	235.897	2732
684	Comp1	249.463	2.736	166.903	235.673	2736
685	Comp1	249.229	2.74	166.611	235.548	2740
686	Comp1	249.145	2.744	166.419	235.56	2744
687	Comp1	248.657	2.748	166.311	235.362	2748
688	Comp1	248.529	2.752	166.233	235.319	2752
689	Comp1	248.404	2.756	165.989	235.228	2756
690	Comp1	248.197	2.76	165.819	235.104	2760
691	Comp1	248.163	2.764	165.451	235.115	2764
692	Comp1	247.941	2.768	165.221	235.006	2768
693	Comp1	247.541	2.772	164.953	234.848	2772
694	Comp1	247.386	2.776	164.612	234.728	2776
695	Comp1	247.175	2.78	164.42	234.598	2780
696	Comp1	247.019	2.784	164.239	234.51	2784
697	Comp1	246.662	2.788	164.14	234.425	2788
698	Comp1	246.692	2.792	163.813	234.453	2792
699	Comp1	246.331	2.796	163.73	234.29	2796
700	Comp1	246.311	2.8	163.473	234.23	2800
701	Comp1	246.285	2.804	163.156	234.121	2804
702	Comp1	246.665	2.808	162.763	234.31	2808
703	Comp1	246.518	2.812	162.56	234.254	2812
704	Comp1	246.649	2.816	162.238	234.305	2816
705	Comp1	246.717	2.82	161.898	234.279	2820
706	Comp1	246.699	2.824	161.556	234.178	2824
707	Comp1	246.874	2.828	161.259	234.252	2828
708	Comp1	247.165	2.832	160.912	234.335	2832
709	Comp1	247.088	2.836	160.586	234.261	2836
710	Comp1	246.766	2.84	160.249	234.009	2840
711	Comp1	246.637	2.844	159.882	233.841	2844
712	Comp1	246.21	2.848	159.559	233.542	2848
713	Comp1	245.966	2.852	159.188	233.357	2852
714	Comp1	246.886	2.856	158.865	233.82	2856
715	Comp1	246.643	2.86	158.559	233.727	2860
716	Comp1	246.596	2.864	158.284	233.689	2864
717	Comp1	246.342	2.868	158.078	233.463	2868
718	Comp1	246.017	2.872	157.857	233.273	2872
719	Comp1	246.12	2.876	157.563	233.388	2876
720	Comp1	245.939	2.88	157.236	233.269	2880
721	Comp1	245.775	2.884	156.83	233.134	2884
722	Comp1	245.639	2.888	156.396	232.987	2888
723	Comp1	245.395	2.892	156.009	232.761	2892
724	Comp1	244.937	2.896	155.561	232.434	2896
725	Comp1	244.396	2.9	155.26	232.04	2900
726	Comp1	244.26	2.904	154.975	231.909	2904
727	Comp1	244.786	2.908	154.594	232.121	2908
728	Comp1	244.952	2.912	154.223	232.11	2912
729	Comp1	244.676	2.916	154.006	231.91	2916
730	Comp1	244.036	2.92	153.718	231.605	2920
731	Comp1	243.924	2.924	153.205	231.43	2924
732	Comp1	243.554	2.928	152.895	231.193	2928
733	Comp1	243.513	2.932	152.506	231.134	2932
734	Comp1	243.138	2.936	152.096	230.839	2936
735	Comp1	242.877	2.94	151.801	230.618	2940
736	Comp1	242.602	2.944	151.508	230.426	2944
737	Comp1	242.61	2.948	151.244	230.405	2948
738	Comp1	242.432	2.952	150.955	230.316	2952
739	Comp1	242.682	2.956	150.71	230.565	2956
740	Comp1	242.625	2.96	150.653	230.577	2960
741	Comp1	242.563	2.964	150.461	230.53	2964
742	Comp1	242.455	2.968	150.292	230.442	2968
743	Comp1	242.418	2.972	150.088	230.351	2972
744	Comp1	242.296	2.976	149.854	230.247	2976
745	Comp1	242.159	2.98	149.306	230.003	2980
746	Comp1	241.834	2.984	149.076	229.825	2984
747	Comp1	241.596	2.988	148.744	229.613	2988
748	Comp1	241.384	2.992	148.613	229.511	2992
749	Comp1	241.017	2.996	148.396	229.268	2996
750	Comp1	240.903	3	148.146	229.211	3000
1	Comp2	0.532	0.004	7.459	2.984	4
2	Comp2	0.456	0.008	7.468	3.089	8
3	Comp2	0.51	0.012	7.566	3.191	12
4	Comp2	0.535	0.016	7.606	3.269	16
5	Comp2	0.61	0.02	7.638	3.389	20
6	Comp2	0.565	0.024	7.743	3.448	24
7	Comp2	0.657	0.028	7.898	3.54	28
8	Comp2	0.75	0.032	7.969	3.701	32
9	Comp2	0.759	0.036	8.104	3.759	36
10	Comp2	0.676	0.04	8.182	3.791	40
11	Comp2	0.428	0.044	8.379	3.758	44
12	Comp2	0.114	0.048	8.591	3.608	48
13	Comp2	-0.1	0.052	8.666	3.524	52
14	Comp2	0.157	0.056	8.831	3.769	56
15	Comp2	0.252	0.06	9.03	3.915	60
16	Comp2	0.389	0.064	9.077	4.056	64
17	Comp2	0.498	0.068	9.136	4.285	68
18	Comp2	0.29	0.072	9.263	4.292	72
19	Comp2	0.426	0.076	9.415	4.4	76
20	Comp2	0.364	0.08	9.512	4.409	80
21	Comp2	0.194	0.084	9.729	4.335	84
22	Comp2	-0.084	0.088	9.934	4.272	88
23	Comp2	0.069	0.092	10.027	4.398	92
24	Comp2	-1.142	0.096	10.246	3.746	96
25	Comp2	-1.276	0.1	10.466	3.742	100
26	Comp2	-1.512	0.104	10.601	3.733	104
27	Comp2	-0.638	0.108	10.812	4.372	108
28	Comp2	-0.554	0.112	10.909	4.52	112
29	Comp2	-0.608	0.116	11.034	4.563	116
30	Comp2	-0.472	0.12	11.259	4.758	120
31	Comp2	-0.277	0.124	11.455	5.046	124
32	Comp2	-0.173	0.128	11.612	5.276	128
33	Comp2	-0.069	0.132	11.658	5.398	132
34	Comp2	0.173	0.136	11.817	5.613	136
35	Comp2	0.389	0.14	11.85	5.775	140
36	Comp2	0.548	0.144	12.055	5.935	144
37	Comp2	0.6	0.148	12.268	6.04	148
38	Comp2	0.743	0.152	12.425	6.192	152
39	Comp2	1.11	0.156	12.613	6.463	156
40	Comp2	1.275	0.16	12.792	6.712	160
41	Comp2	1.526	0.164	13.051	6.966	164
42	Comp2	1.696	0.168	13.247	7.144	168
43	Comp2	1.898	0.172	13.577	7.36	172
44	Comp2	2.15	0.176	13.87	7.575	176
45	Comp2	2.264	0.18	14.107	7.776	180
46	Comp2	2.29	0.184	14.245	7.854	184
47	Comp2	2.57	0.188	14.48	8.153	188
48	Comp2	2.801	0.192	14.519	8.304	192
49	Comp2	2.947	0.196	14.699	8.441	196
50	Comp2	3.109	0.2	14.794	8.572	200
51	Comp2	3.302	0.204	15.032	8.78	204
52	Comp2	3.533	0.208	15.213	8.952	208
53	Comp2	3.872	0.212	15.475	9.188	212
54	Comp2	4.227	0.216	15.776	9.558	216
55	Comp2	4.568	0.22	16.042	9.827	220
56	Comp2	4.909	0.224	16.273	10.144	224
57	Comp2	4.574	0.228	16.522	10.132	228
58	Comp2	4.615	0.232	16.766	10.258	232
59	Comp2	5.009	0.236	17.024	10.618	236
60	Comp2	5.449	0.24	17.279	10.96	240
61	Comp2	5.862	0.244	17.513	11.271	244
62	Comp2	6.32	0.248	17.734	11.618	248
63	Comp2	6.858	0.252	18.025	11.966	252
64	Comp2	7.222	0.256	18.268	12.233	256
65	Comp2	7.489	0.26	18.468	12.465	260
66	Comp2	7.782	0.264	18.649	12.675	264
67	Comp2	8.105	0.268	18.913	12.957	268
68	Comp2	8.165	0.272	19.188	13.055	272
69	Comp2	8.236	0.276	19.461	13.168	276
70	Comp2	8.361	0.28	19.733	13.508	280
71	Comp2	8.345	0.284	20.005	13.701	284
72	Comp2	8.109	0.288	20.235	13.763	288
73	Comp2	7.546	0.292	20.51	13.715	292
74	Comp2	7.515	0.296	20.682	13.841	296
75	Comp2	7.396	0.3	20.951	13.964	300
76	Comp2	7.39	0.304	21.135	14.105	304
77	Comp2	7.363	0.308	21.351	14.251	308
78	Comp2	7.356	0.312	21.617	14.446	312
79	Comp2	7.283	0.316	21.865	14.65	316
80	Comp2	7.336	0.32	22.151	14.83	320
81	Comp2	7.428	0.324	22.469	15.117	324
82	Comp2	7.59	0.328	22.804	15.39	328
83	Comp2	7.906	0.332	23.146	15.712	332
84	Comp2	8.323	0.336	23.565	16.14	336
85	Comp2	8.624	0.34	23.901	16.51	340
86	Comp2	8.407	0.344	24.252	16.68	344
87	Comp2	8.685	0.348	24.372	16.961	348
88	Comp2	8.637	0.352	24.642	17.139	352
89	Comp2	8.685	0.356	24.951	17.387	356
90	Comp2	9.109	0.36	25.139	17.836	360
91	Comp2	9.335	0.364	25.384	18.138	364
92	Comp2	9.448	0.368	25.645	18.388	368
93	Comp2	9.566	0.372	25.872	18.639	372
94	Comp2	9.575	0.376	26.159	18.862	376
95	Comp2	10.484	0.38	26.379	19.602	380
96	Comp2	10.819	0.384	26.693	20.025	384
97	Comp2	10.667	0.388	27.012	20.293	388
98	Comp2	10.892	0.392	27.281	20.614	392
99	Comp2	11.036	0.396	27.556	21.045	396
100	Comp2	11.298	0.4	27.743	21.436	400
101	Comp2	11.646	0.404	28.008	21.933	404
102	Comp2	11.995	0.408	28.2	22.419	408
103	Comp2	12.114	0.412	28.409	22.717	412
104	Comp2	11.989	0.416	28.674	22.891	416
105	Comp2	11.808	0.42	28.922	22.943	420
106	Comp2	12.179	0.424	29.18	23.484	424
107	Comp2	12.18	0.428	29.527	23.796	428
108	Comp2	12.238	0.432	29.681	24.018	432
109	Comp2	13.473	0.436	29.946	25.11	436
110	Comp2	13.667	0.44	30.217	25.545	440
111	Comp2	14.314	0.444	30.554	26.246	444
112	Comp2	14.951	0.448	30.985	27.012	448
113	Comp2	15.187	0.452	31.223	27.734	452
114	Comp2	15.639	0.456	31.629	28.491	456
115	Comp2	16.171	0.46	31.969	29.156	460
116	Comp2	16.813	0.464	32.091	29.923	464
117	Comp2	17.225	0.468	32.36	30.558	468
118	Comp2	17.65	0.472	32.811	31.208	472
119	Comp2	18.045	0.476	32.986	31.828	476
120	Comp2	18.698	0.48	33.454	32.609	480
121	Comp2	19.453	0.484	33.75	33.336	484
122	Comp2	20.227	0.488	34.035	34.099	488
123	Comp2	20.516	0.492	34.416	34.77	492
124	Comp2	20.94	0.496	34.777	35.332	496
125	Comp2	21.553	0.5	35.007	36.16	500
126	Comp2	22.128	0.504	35.304	36.916	504
127	Comp2	22.918	0.508	35.734	37.69	508
128	Comp2	23.634	0.512	35.981	38.512	512
129	Comp2	24.15	0.516	36.181	39.132	516
130	Comp2	24.497	0.52	36.473	39.684	520
131	Comp2	24.902	0.524	36.847	40.381	524
132	Comp2	25.491	0.528	37.279	41.119	528
133	Comp2	26.226	0.532	37.601	41.805	532
134	Comp2	26.994	0.536	37.908	42.618	536
135	Comp2	27.741	0.54	38.234	43.525	540
136	Comp2	28.604	0.544	38.465	44.344	544
137	Comp2	29.069	0.548	38.685	45.016	548
138	Comp2	29.874	0.552	39.015	45.782	552
139	Comp2	30.921	0.556	39.253	46.741	556
140	Comp2	32.008	0.56	39.629	47.785	560
141	Comp2	33.012	0.564	39.891	48.813	564
142	Comp2	32.818	0.568	40.223	49.157	568
143	Comp2	33.187	0.572	40.531	49.81	572
144	Comp2	33.771	0.576	40.828	50.517	576
145	Comp2	34.546	0.58	41.109	51.27	580
146	Comp2	35.158	0.584	41.471	52.008	584
147	Comp2	36.367	0.588	41.665	52.98	588
148	Comp2	37.075	0.592	41.87	53.773	592
149	Comp2	38.009	0.596	42.02	54.613	596
150	Comp2	39.052	0.6	42.28	55.53	600
151	Comp2	39.733	0.604	42.489	56.266	604
152	Comp2	40.428	0.608	42.755	56.94	608
153	Comp2	41.199	0.612	43.119	57.779	612
154	Comp2	41.407	0.616	43.462	58.244	616
155	Comp2	41.863	0.62	43.74	58.797	620
156	Comp2	42.243	0.624	43.901	59.401	624
157	Comp2	43.559	0.628	44.117	60.506	628
158	Comp2	44.407	0.632	44.323	61.242	632
159	Comp2	44.669	0.636	44.579	61.732	636
160	Comp2	45.53	0.64	44.806	62.456	640
161	Comp2	45.877	0.644	45.029	62.954	644
162	Comp2	47.439	0.648	45.173	64.167	648
163	Comp2	48.31	0.652	45.348	64.954	652
164	Comp2	49.211	0.656	45.537	65.874	656
165	Comp2	49.914	0.66	45.81	66.525	660
166	Comp2	50.636	0.664	45.915	67.226	664
167	Comp2	51.55	0.668	46.106	67.972	668
168	Comp2	52.468	0.672	46.313	68.699	672
169	Comp2	53.321	0.676	46.558	69.468	676
170	Comp2	54.102	0.68	46.738	70.103	680
171	Comp2	54.326	0.684	46.94	70.547	684
172	Comp2	55.076	0.688	47.185	71.18	688
173	Comp2	55.617	0.692	47.424	71.776	692
174	Comp2	56.274	0.696	47.617	72.35	696
175	Comp2	57.953	0.7	47.805	73.655	700
176	Comp2	58.874	0.704	48.032	74.351	704
177	Comp2	59.877	0.708	48.218	75.082	708
178	Comp2	60.904	0.712	48.384	75.907	712
179	Comp2	61.862	0.716	48.675	76.82	716
180	Comp2	62.464	0.72	48.872	77.44	720
181	Comp2	63.341	0.724	49.13	78.175	724
182	Comp2	64.07	0.728	49.447	78.819	728
183	Comp2	65.091	0.732	49.692	79.531	732
184	Comp2	65.96	0.736	49.953	80.13	736
185	Comp2	65.893	0.74	50.127	80.342	740
186	Comp2	66.443	0.744	50.322	80.854	744
187	Comp2	66.857	0.748	50.522	81.233	748
188	Comp2	67.396	0.752	50.767	81.777	752
189	Comp2	68.953	0.756	50.861	82.844	756
190	Comp2	69.855	0.76	51.085	83.474	760
191	Comp2	69.985	0.764	51.292	83.727	764
192	Comp2	70.585	0.768	51.55	84.232	768
193	Comp2	70.905	0.772	51.793	84.58	772
194	Comp2	71.503	0.776	52.037	85.03	776
195	Comp2	72.206	0.78	52.357	85.6	780
196	Comp2	72.432	0.784	52.616	85.923	784
197	Comp2	73.924	0.788	52.815	87.129	788
198	Comp2	74.346	0.792	53.141	87.582	792
199	Comp2	75.023	0.796	53.41	88.048	796
200	Comp2	75.479	0.8	53.624	88.423	800
201	Comp2	76.948	0.804	53.818	89.293	804
202	Comp2	77.641	0.808	54.125	89.764	808
203	Comp2	78.428	0.812	54.395	90.312	812
204	Comp2	79.341	0.816	54.717	90.838	816
205	Comp2	79.865	0.82	54.889	91.351	820
206	Comp2	80.607	0.824	55.172	91.911	824
207	Comp2	81.558	0.828	55.355	92.408	828
208	Comp2	83.637	0.832	55.734	93.734	832
209	Comp2	84.564	0.836	56.009	94.351	836
210	Comp2	85.563	0.84	56.312	94.973	840
211	Comp2	86.357	0.844	56.719	95.647	844
212	Comp2	86.673	0.848	57.109	96.048	848
213	Comp2	87.125	0.852	57.344	96.323	852
214	Comp2	89.708	0.856	57.708	98.23	856
215	Comp2	90.638	0.86	57.987	98.847	860
216	Comp2	91.195	0.864	58.377	99.422	864
217	Comp2	92.019	0.868	58.711	100.1	868
218	Comp2	92.693	0.872	58.901	100.658	872
219	Comp2	93.391	0.876	59.105	101.217	876
220	Comp2	93.449	0.88	59.374	101.6	880
221	Comp2	93.922	0.884	59.719	102.081	884
222	Comp2	94.35	0.888	60.016	102.558	888
223	Comp2	95.05	0.892	60.353	103.142	892
224	Comp2	96.216	0.896	60.657	104.095	896
225	Comp2	97.124	0.9	60.953	104.834	900
226	Comp2	97.642	0.904	61.302	105.418	904
227	Comp2	98.392	0.908	61.691	106.081	908
228	Comp2	99.121	0.912	61.868	106.656	912
229	Comp2	99.678	0.916	62.161	107.232	916
230	Comp2	100.391	0.92	62.471	107.857	920
231	Comp2	101.088	0.924	62.829	108.447	924
232	Comp2	101.835	0.928	63.127	109.063	928
233	Comp2	102.762	0.932	63.441	109.732	932
234	Comp2	103.505	0.936	63.74	110.375	936
235	Comp2	104.532	0.94	64.05	111.089	940
236	Comp2	104.458	0.944	64.378	111.323	944
237	Comp2	104.865	0.948	64.69	111.74	948
238	Comp2	105.33	0.952	64.975	112.154	952
239	Comp2	105.929	0.956	65.342	112.612	956
240	Comp2	106.034	0.96	65.823	112.898	960
241	Comp2	107.584	0.964	66.152	114.154	964
242	Comp2	108.459	0.968	66.468	115.017	968
243	Comp2	109.242	0.972	66.817	115.716	972
244	Comp2	110.027	0.976	67.274	116.503	976
245	Comp2	110.871	0.98	67.613	117.22	980
246	Comp2	111.407	0.984	67.951	117.761	984
247	Comp2	112.36	0.988	68.359	118.591	988
248	Comp2	112.897	0.992	68.724	119.098	992
249	Comp2	114.073	0.996	69.063	120.05	996
250	Comp2	114.826	1	69.455	120.821	1000
251	Comp2	115.613	1.004	69.804	121.548	1004
252	Comp2	116.506	1.008	70.124	122.289	1008
253	Comp2	117.363	1.012	70.636	123.092	1012
254	Comp2	118.085	1.016	71.137	123.828	1016
255	Comp2	118.877	1.02	71.53	124.56	1020
256	Comp2	119.79	1.024	71.889	125.341	1024
257	Comp2	120.755	1.028	72.286	126.101	1028
258	Comp2	121.844	1.032	72.684	126.937	1032
259	Comp2	122.934	1.036	73.105	127.777	1036
260	Comp2	123.723	1.04	73.515	128.477	1040
261	Comp2	124.52	1.044	73.925	129.207	1044
262	Comp2	124.126	1.048	74.358	129.399	1048
263	Comp2	124.883	1.052	74.725	130.121	1052
264	Comp2	125.637	1.056	75.161	130.871	1056
265	Comp2	126.387	1.06	75.386	131.515	1060
266	Comp2	127.155	1.064	75.669	132.16	1064
267	Comp2	128.037	1.068	76.031	132.94	1068
268	Comp2	128.896	1.072	76.33	133.663	1072
269	Comp2	129.779	1.076	76.665	134.378	1076
270	Comp2	129.799	1.08	76.955	134.759	1080
271	Comp2	130.473	1.084	77.359	135.469	1084
272	Comp2	131.215	1.088	77.712	136.196	1088
273	Comp2	131.909	1.092	78.099	136.873	1092
274	Comp2	132.597	1.096	78.407	137.527	1096
275	Comp2	133.166	1.1	78.773	138.133	1100
276	Comp2	133.774	1.104	79.156	138.743	1104
277	Comp2	134.447	1.108	79.551	139.376	1108
278	Comp2	135.016	1.112	79.924	139.962	1112
279	Comp2	135.667	1.116	80.27	140.604	1116
280	Comp2	136.417	1.12	80.647	141.374	1120
281	Comp2	137.159	1.124	81.076	142.042	1124
282	Comp2	137.804	1.128	81.398	142.675	1128
283	Comp2	138.525	1.132	81.785	143.34	1132
284	Comp2	139.166	1.136	82.085	143.962	1136
285	Comp2	139.875	1.14	82.41	144.599	1140
286	Comp2	140.676	1.144	82.769	145.285	1144
287	Comp2	141.143	1.148	83.161	145.833	1148
288	Comp2	141.704	1.152	83.477	146.38	1152
289	Comp2	142.41	1.156	83.838	147.072	1156
290	Comp2	143.161	1.16	84.228	147.763	1160
291	Comp2	143.918	1.164	84.604	148.455	1164
292	Comp2	144.459	1.168	84.903	148.958	1168
293	Comp2	145.07	1.172	85.209	149.518	1172
294	Comp2	145.816	1.176	85.574	150.174	1176
295	Comp2	146.631	1.18	85.952	150.898	1180
296	Comp2	147.239	1.184	86.326	151.49	1184
297	Comp2	148.114	1.188	86.636	152.171	1188
298	Comp2	148.412	1.192	86.926	152.593	1192
299	Comp2	149.063	1.196	87.256	153.131	1196
300	Comp2	149.937	1.2	87.56	153.75	1200
301	Comp2	151.008	1.204	87.858	154.54	1204
302	Comp2	151.308	1.208	88.183	154.996	1208
303	Comp2	151.837	1.212	88.5	155.5	1212
304	Comp2	152.234	1.216	88.885	155.958	1216
305	Comp2	152.603	1.22	89.248	156.391	1220
306	Comp2	153.277	1.224	89.615	156.984	1224
307	Comp2	153.811	1.228	89.852	157.466	1228
308	Comp2	154.288	1.232	90.201	157.908	1232
309	Comp2	154.814	1.236	90.496	158.348	1236
310	Comp2	155.21	1.24	90.774	158.68	1240
311	Comp2	155.634	1.244	91.029	159.114	1244
312	Comp2	155.902	1.248	91.352	159.442	1248
313	Comp2	156.908	1.252	91.586	160.119	1252
314	Comp2	157.503	1.256	91.861	160.597	1256
315	Comp2	158.092	1.26	92.168	161.093	1260
316	Comp2	158.635	1.264	92.494	161.584	1264
317	Comp2	159.165	1.268	92.815	162.033	1268
318	Comp2	159.935	1.272	93.181	162.612	1272
319	Comp2	160.487	1.276	93.491	163.088	1276
320	Comp2	160.957	1.28	93.802	163.46	1280
321	Comp2	161.418	1.284	94.119	163.821	1284
322	Comp2	161.896	1.288	94.47	164.232	1288
323	Comp2	162.479	1.292	94.841	164.752	1292
324	Comp2	162.877	1.296	95.066	165.07	1296
325	Comp2	163.325	1.3	95.381	165.44	1300
326	Comp2	163.896	1.304	95.643	165.827	1304
327	Comp2	164.282	1.308	95.883	166.121	1308
328	Comp2	164.634	1.312	96.174	166.399	1312
329	Comp2	165.199	1.316	96.471	166.767	1316
330	Comp2	165.955	1.32	96.749	167.239	1320
331	Comp2	166.208	1.324	97.037	167.462	1324
332	Comp2	166.788	1.328	97.289	167.858	1328
333	Comp2	167.309	1.332	97.563	168.187	1332
334	Comp2	167.549	1.336	97.851	168.404	1336
335	Comp2	168.069	1.34	98.137	168.741	1340
336	Comp2	168.476	1.344	98.428	169.029	1344
337	Comp2	168.88	1.348	98.668	169.313	1348
338	Comp2	169.149	1.352	99.021	169.596	1352
339	Comp2	169.376	1.356	99.258	169.756	1356
340	Comp2	169.743	1.36	99.589	170.018	1360
341	Comp2	169.763	1.364	99.901	170.14	1364
342	Comp2	170.094	1.368	100.099	170.364	1368
343	Comp2	170.372	1.372	100.392	170.558	1372
344	Comp2	170.611	1.376	100.708	170.696	1376
345	Comp2	170.771	1.38	100.986	170.822	1380
346	Comp2	170.994	1.384	101.274	170.986	1384
347	Comp2	171.198	1.388	101.512	171.128	1388
348	Comp2	171.352	1.392	101.855	171.242	1392
349	Comp2	171.54	1.396	102.142	171.355	1396
350	Comp2	171.75	1.4	102.419	171.471	1400
351	Comp2	172.005	1.404	102.655	171.543	1404
352	Comp2	172.25	1.408	102.814	171.593	1408
353	Comp2	172.582	1.412	103.125	171.74	1412
354	Comp2	172.847	1.416	103.397	171.875	1416
355	Comp2	172.964	1.42	103.68	171.93	1420
356	Comp2	173.174	1.424	103.936	171.964	1424
357	Comp2	173.526	1.428	104.149	172.069	1428
358	Comp2	173.905	1.432	104.408	172.199	1432
359	Comp2	174.27	1.436	104.69	172.266	1436
360	Comp2	174.155	1.44	104.904	172.134	1440
361	Comp2	174.317	1.444	105.121	172.115	1444
362	Comp2	173.883	1.448	105.341	171.854	1448
363	Comp2	173.941	1.452	105.626	171.789	1452
364	Comp2	174.666	1.456	105.923	172.152	1456
365	Comp2	175.042	1.46	106.171	172.232	1460
366	Comp2	175.433	1.464	106.427	172.31	1464
367	Comp2	175.762	1.468	106.61	172.346	1468
368	Comp2	175.659	1.472	106.864	172.234	1472
369	Comp2	175.893	1.476	107.197	172.248	1476
370	Comp2	176.027	1.48	107.358	172.197	1480
371	Comp2	176.26	1.484	107.567	172.2	1484
372	Comp2	176.398	1.488	107.768	172.155	1488
373	Comp2	176.688	1.492	108.018	172.164	1492
374	Comp2	176.208	1.496	108.246	171.846	1496
375	Comp2	176.503	1.5	108.45	171.873	1500
376	Comp2	176.215	1.504	108.679	171.664	1504
377	Comp2	176.185	1.508	108.902	171.525	1508
378	Comp2	176.09	1.512	109.063	171.334	1512
379	Comp2	176.017	1.516	109.257	171.181	1516
380	Comp2	175.905	1.52	109.52	170.985	1520
381	Comp2	175.96	1.524	109.745	170.885	1524
382	Comp2	176.042	1.528	109.981	170.797	1528
383	Comp2	176.023	1.532	110.217	170.687	1532
384	Comp2	175.888	1.536	110.432	170.482	1536
385	Comp2	175.876	1.54	110.659	170.33	1540
386	Comp2	175.974	1.544	110.866	170.255	1544
387	Comp2	175.951	1.548	111.104	170.112	1548
388	Comp2	175.909	1.552	111.367	169.956	1552
389	Comp2	175.996	1.556	111.587	169.852	1556
390	Comp2	176.058	1.56	111.725	169.71	1560
391	Comp2	176.127	1.564	111.905	169.584	1564
392	Comp2	175.992	1.568	112.068	169.335	1568
393	Comp2	176.041	1.572	112.209	169.173	1572
394	Comp2	176.232	1.576	112.413	169.105	1576
395	Comp2	175.721	1.58	112.633	168.722	1580
396	Comp2	175.643	1.584	112.854	168.505	1584
397	Comp2	175.457	1.588	113.073	168.202	1588
398	Comp2	175.237	1.592	113.167	167.876	1592
399	Comp2	175.149	1.596	113.282	167.673	1596
400	Comp2	175.099	1.6	113.475	167.498	1600
401	Comp2	174.946	1.604	113.684	167.24	1604
402	Comp2	174.903	1.608	113.881	167.074	1608
403	Comp2	174.789	1.612	114.065	166.862	1612
404	Comp2	174.858	1.616	114.229	166.721	1616
405	Comp2	174.758	1.62	114.343	166.503	1620
406	Comp2	174.693	1.624	114.546	166.367	1624
407	Comp2	174.772	1.628	114.738	166.287	1628
408	Comp2	174.598	1.632	114.881	166.041	1632
409	Comp2	174.376	1.636	114.983	165.726	1636
410	Comp2	173.765	1.64	115.161	165.276	1640
411	Comp2	173.529	1.644	115.324	164.995	1644
412	Comp2	173.322	1.648	115.472	164.763	1648
413	Comp2	173.086	1.652	115.591	164.503	1652
414	Comp2	172.9	1.656	115.682	164.232	1656
415	Comp2	172.741	1.66	115.76	163.981	1660
416	Comp2	172.608	1.664	115.864	163.77	1664
417	Comp2	172.303	1.668	115.987	163.435	1668
418	Comp2	172.026	1.672	116.078	163.145	1672
419	Comp2	171.92	1.676	116.159	162.906	1676
420	Comp2	171.764	1.68	116.26	162.645	1680
421	Comp2	171.417	1.684	116.398	162.283	1684
422	Comp2	171.244	1.688	116.464	162.014	1688
423	Comp2	171.04	1.692	116.533	161.7	1692
424	Comp2	170.839	1.696	116.62	161.458	1696
425	Comp2	170.577	1.7	116.73	161.187	1700
426	Comp2	170.449	1.704	116.83	160.985	1704
427	Comp2	170.198	1.708	116.961	160.755	1708
428	Comp2	169.955	1.712	117.094	160.492	1712
429	Comp2	169.726	1.716	117.315	160.242	1716
430	Comp2	169.368	1.72	117.442	159.89	1720
431	Comp2	169.025	1.724	117.581	159.552	1724
432	Comp2	168.644	1.728	117.654	159.187	1728
433	Comp2	168.254	1.732	117.679	158.843	1732
434	Comp2	168.001	1.736	117.764	158.628	1736
435	Comp2	167.625	1.74	117.764	158.267	1740
436	Comp2	167.304	1.744	117.842	157.977	1744
437	Comp2	166.989	1.748	117.881	157.673	1748
438	Comp2	166.752	1.752	117.885	157.381	1752
439	Comp2	166.438	1.756	118.003	157.044	1756
440	Comp2	166.226	1.76	118.06	156.727	1760
441	Comp2	165.94	1.764	118.055	156.392	1764
442	Comp2	165.745	1.768	117.952	156.032	1768
443	Comp2	165.375	1.772	117.946	155.669	1772
444	Comp2	164.712	1.776	117.837	155.112	1776
445	Comp2	164.121	1.78	117.727	154.536	1780
446	Comp2	163.35	1.784	117.547	153.867	1784
447	Comp2	162.497	1.788	117.38	153.173	1788
448	Comp2	161.787	1.792	117.16	152.514	1792
449	Comp2	161.201	1.796	116.861	151.912	1796
450	Comp2	160.46	1.8	116.6	151.257	1800
451	Comp2	159.81	1.804	116.247	150.604	1804
452	Comp2	159.04	1.808	115.713	149.845	1808
453	Comp2	158.163	1.812	115.226	149.048	1812
454	Comp2	157.242	1.816	114.609	148.248	1816
455	Comp2	156.324	1.82	114.042	147.405	1820
456	Comp2	155.481	1.824	113.348	146.539	1824
457	Comp2	154.58	1.828	112.533	145.58	1828
458	Comp2	153.654	1.832	111.756	144.632	1832
459	Comp2	152.615	1.836	110.912	143.657	1836
460	Comp2	151.549	1.84	109.955	142.638	1840
461	Comp2	150.32	1.844	109.012	141.481	1844
462	Comp2	149.212	1.848	108	140.372	1848
463	Comp2	147.931	1.852	106.985	139.2	1852
464	Comp2	146.665	1.856	105.937	138.006	1856
465	Comp2	145.543	1.86	104.777	136.87	1860
466	Comp2	144.555	1.864	103.571	135.813	1864
467	Comp2	143.44	1.868	102.333	134.643	1868
468	Comp2	142.295	1.872	101.081	133.441	1872
469	Comp2	140.969	1.876	99.801	132.161	1876
470	Comp2	139.644	1.88	98.485	130.863	1880
471	Comp2	138.258	1.884	97.161	129.51	1884
472	Comp2	136.991	1.888	95.754	128.178	1888
473	Comp2	135.768	1.892	94.395	126.88	1892
474	Comp2	134.571	1.896	92.98	125.564	1896
475	Comp2	133.354	1.9	91.521	124.216	1900
476	Comp2	131.224	1.904	90.039	122.438	1904
477	Comp2	129.57	1.908	88.566	120.854	1908
478	Comp2	128.016	1.912	87.081	119.325	1912
479	Comp2	126.282	1.916	85.623	117.748	1916
480	Comp2	124.92	1.92	84.157	116.326	1920
481	Comp2	123.584	1.924	82.679	114.939	1924
482	Comp2	122.208	1.928	81.165	113.561	1928
483	Comp2	121.008	1.932	79.638	112.324	1932
484	Comp2	119.321	1.936	78.206	110.729	1936
485	Comp2	117.731	1.94	76.768	109.23	1940
486	Comp2	116.265	1.944	75.35	107.792	1944
487	Comp2	114.829	1.948	73.949	106.377	1948
488	Comp2	114.047	1.952	72.6	105.423	1952
489	Comp2	112.666	1.956	71.168	104.021	1956
490	Comp2	111.368	1.96	69.827	102.701	1960
491	Comp2	109.904	1.964	68.522	101.31	1964
492	Comp2	108.472	1.968	67.262	99.964	1968
493	Comp2	107.062	1.972	66.021	98.598	1972
494	Comp2	105.748	1.976	64.772	97.312	1976
495	Comp2	104.488	1.98	63.591	96.084	1980
496	Comp2	103.05	1.984	62.375	94.78	1984
497	Comp2	101.733	1.988	61.15	93.486	1988
498	Comp2	100.727	1.992	59.913	92.382	1992
499	Comp2	99.585	1.996	58.676	91.189	1996
500	Comp2	98.573	2	57.569	90.118	2000
501	Comp2	97.476	2.004	56.512	89.016	2004
502	Comp2	96.367	2.008	55.478	87.927	2008
503	Comp2	95.322	2.012	54.499	86.929	2012
504	Comp2	94.159	2.016	53.42	85.823	2016
505	Comp2	92.953	2.02	52.491	84.705	2020
506	Comp2	91.921	2.024	51.614	83.755	2024
507	Comp2	91.085	2.028	50.655	82.905	2028
508	Comp2	89.839	2.032	49.695	81.83	2032
509	Comp2	88.759	2.036	48.795	80.775	2036
510	Comp2	87.744	2.04	48.123	79.844	2040
511	Comp2	87.264	2.044	47.252	79.182	2044
512	Comp2	86.622	2.048	46.583	78.434	2048
513	Comp2	85.836	2.052	45.894	77.688	2052
514	Comp2	84.905	2.056	45.215	76.812	2056
515	Comp2	84.23	2.06	44.532	76.11	2060
516	Comp2	83.4	2.064	43.995	75.315	2064
517	Comp2	82.432	2.068	43.235	74.39	2068
518	Comp2	81.904	2.072	42.532	73.802	2072
519	Comp2	81.29	2.076	41.779	73.14	2076
520	Comp2	80.539	2.08	41.115	72.631	2080
521	Comp2	79.54	2.084	40.518	71.848	2084
522	Comp2	78.448	2.088	39.833	70.974	2088
523	Comp2	77.666	2.092	39.383	70.347	2092
524	Comp2	77.052	2.096	38.845	69.816	2096
525	Comp2	76.063	2.1	38.408	69.075	2100
526	Comp2	75.154	2.104	37.855	68.331	2104
527	Comp2	74.199	2.108	37.24	67.581	2108
528	Comp2	73.68	2.112	36.739	67.063	2112
529	Comp2	73.025	2.116	36.181	66.439	2116
530	Comp2	72.396	2.12	35.817	65.896	2120
531	Comp2	71.671	2.124	35.384	65.251	2124
532	Comp2	71.176	2.128	34.942	64.765	2128
533	Comp2	70.593	2.132	34.562	64.297	2132
534	Comp2	69.993	2.136	34.076	63.743	2136
535	Comp2	69.484	2.14	33.646	63.243	2140
536	Comp2	68.903	2.144	33.208	62.708	2144
537	Comp2	68.26	2.148	32.853	62.164	2148
538	Comp2	67.547	2.152	32.558	61.54	2152
539	Comp2	66.988	2.156	32.175	61.12	2156
540	Comp2	66.447	2.16	31.823	60.657	2160
541	Comp2	65.856	2.164	31.415	60.178	2164
542	Comp2	65.383	2.168	31.024	59.784	2168
543	Comp2	64.871	2.172	30.705	59.356	2172
544	Comp2	64.448	2.176	30.36	58.98	2176
545	Comp2	63.856	2.18	30.108	58.506	2180
546	Comp2	63.189	2.184	29.775	57.972	2184
547	Comp2	62.86	2.188	29.522	57.649	2188
548	Comp2	62.477	2.192	29.227	57.33	2192
549	Comp2	61.994	2.196	28.79	56.906	2196
550	Comp2	61.579	2.2	28.391	56.444	2200
551	Comp2	61.159	2.204	27.973	55.965	2204
552	Comp2	60.244	2.208	27.604	55.359	2208
553	Comp2	59.764	2.212	27.288	54.906	2212
554	Comp2	59.141	2.216	27.017	54.444	2216
555	Comp2	58.998	2.22	26.754	54.274	2220
556	Comp2	58.882	2.224	26.637	54.149	2224
557	Comp2	58.407	2.228	26.359	53.801	2228
558	Comp2	58.14	2.232	26.084	53.553	2232
559	Comp2	57.868	2.236	25.963	53.371	2236
560	Comp2	57.381	2.24	25.605	53.003	2240
561	Comp2	56.914	2.244	25.327	52.645	2244
562	Comp2	56.526	2.248	25.046	52.363	2248
563	Comp2	55.984	2.252	24.887	52.046	2252
564	Comp2	55.682	2.256	24.631	51.841	2256
565	Comp2	55.199	2.26	24.36	51.491	2260
566	Comp2	54.518	2.264	24.082	51.028	2264
567	Comp2	53.874	2.268	23.824	50.624	2268
568	Comp2	53.269	2.272	23.573	50.255	2272
569	Comp2	52.661	2.276	23.444	49.893	2276
570	Comp2	52.11	2.28	23.349	49.553	2280
571	Comp2	52.103	2.284	23.138	49.518	2284
572	Comp2	51.906	2.288	22.893	49.501	2288
573	Comp2	51.533	2.292	22.665	49.255	2292
574	Comp2	51.341	2.296	22.502	49.165	2296
575	Comp2	51.168	2.3	22.359	49.08	2300
576	Comp2	51.059	2.304	22.233	49.048	2304
577	Comp2	51.067	2.308	22.164	49.077	2308
578	Comp2	50.951	2.312	21.956	49.085	2312
579	Comp2	51.834	2.316	21.765	49.6	2316
580	Comp2	52.119	2.32	21.66	49.715	2320
581	Comp2	51.755	2.324	21.481	49.651	2324
582	Comp2	51.893	2.328	21.394	49.794	2328
583	Comp2	52.455	2.332	21.253	50.125	2332
584	Comp2	52.694	2.336	21.197	50.395	2336
585	Comp2	52.849	2.34	21.07	50.509	2340
586	Comp2	52.742	2.344	20.916	50.511	2344
587	Comp2	52.803	2.348	20.76	50.631	2348
588	Comp2	52.841	2.352	20.597	50.708	2352
589	Comp2	52.916	2.356	20.376	50.804	2356
590	Comp2	52.774	2.36	20.388	50.882	2360
591	Comp2	52.621	2.364	20.178	50.903	2364
592	Comp2	53.05	2.368	20.179	51.207	2368
593	Comp2	52.948	2.372	20.04	51.15	2372
594	Comp2	52.998	2.376	19.88	51.186	2376
595	Comp2	52.831	2.38	19.841	51.185	2380
596	Comp2	53.025	2.384	19.765	51.38	2384
597	Comp2	53.108	2.388	19.643	51.489	2388
598	Comp2	53.146	2.392	19.516	51.569	2392
599	Comp2	53.17	2.396	19.455	51.716	2396
600	Comp2	53.088	2.4	19.195	51.685	2400
601	Comp2	52.937	2.404	19.153	51.615	2404
602	Comp2	52.863	2.408	19.15	51.646	2408
603	Comp2	52.58	2.412	19.048	51.53	2412
604	Comp2	52.352	2.416	18.999	51.506	2416
605	Comp2	53.054	2.42	18.946	52.022	2420
606	Comp2	53.104	2.424	18.953	52.131	2424
607	Comp2	53.498	2.428	18.932	52.572	2428
608	Comp2	53.618	2.432	18.812	52.734	2432
609	Comp2	53.688	2.436	18.659	52.84	2436
610	Comp2	53.615	2.44	18.511	52.982	2440
611	Comp2	53.506	2.444	18.211	52.919	2444
612	Comp2	53.627	2.448	18.112	53.189	2448
613	Comp2	53.684	2.452	18.064	53.319	2452
614	Comp2	53.688	2.456	17.913	53.408	2456
615	Comp2	53.534	2.46	18.041	53.477	2460
616	Comp2	53.514	2.464	18.05	53.626	2464
617	Comp2	53.19	2.468	18.024	53.579	2468
618	Comp2	53.115	2.472	17.942	53.63	2472
619	Comp2	52.638	2.476	17.818	53.426	2476
620	Comp2	52.235	2.48	17.788	53.357	2480
621	Comp2	52.897	2.484	17.769	53.785	2484
622	Comp2	52.849	2.488	17.722	53.766	2488
623	Comp2	53.015	2.492	17.736	54.046	2492
624	Comp2	54.624	2.496	17.666	55.089	2496
625	Comp2	55.314	2.5	17.583	55.588	2500
626	Comp2	56.139	2.504	17.555	56.183	2504
627	Comp2	56.591	2.508	17.62	56.509	2508
628	Comp2	56.912	2.512	17.641	56.837	2512
629	Comp2	57.116	2.516	17.572	56.979	2516
630	Comp2	58.103	2.52	17.558	57.658	2520
631	Comp2	58.946	2.524	17.709	58.36	2524
632	Comp2	59.476	2.528	17.711	58.777	2528
633	Comp2	60.084	2.532	17.691	59.251	2532
634	Comp2	60.195	2.536	17.654	59.421	2536
635	Comp2	60.449	2.54	17.541	59.595	2540
636	Comp2	60.329	2.544	17.453	59.626	2544
637	Comp2	60.141	2.548	17.566	59.738	2548
638	Comp2	60.132	2.552	17.397	59.817	2552
639	Comp2	59.957	2.556	17.334	59.768	2556
640	Comp2	60.313	2.56	17.253	60.106	2560
641	Comp2	60.453	2.564	17.158	60.314	2564
642	Comp2	60.166	2.568	17.162	60.412	2568
643	Comp2	60.999	2.572	17.133	61.088	2572
644	Comp2	60.607	2.576	17.143	61.031	2576
645	Comp2	60.327	2.58	17.139	61.169	2580
646	Comp2	61.019	2.584	17.137	61.692	2584
647	Comp2	61.86	2.588	17.142	62.379	2588
648	Comp2	61.972	2.592	17.073	62.582	2592
649	Comp2	61.731	2.596	16.994	62.522	2596
650	Comp2	62.31	2.6	17.037	63.121	2600
651	Comp2	62.705	2.604	17.067	63.553	2604
652	Comp2	62.896	2.608	17.1	63.909	2608
653	Comp2	63.049	2.612	17.204	64.123	2612
654	Comp2	63.141	2.616	17.221	64.321	2616
655	Comp2	63.448	2.62	17.267	64.63	2620
656	Comp2	63.648	2.624	17.317	64.863	2624
657	Comp2	63.859	2.628	17.378	65.108	2628
658	Comp2	63.973	2.632	17.45	65.395	2632
659	Comp2	65.266	2.636	17.431	66.165	2636
660	Comp2	65.469	2.64	17.707	66.476	2640
661	Comp2	66.388	2.644	17.675	67.269	2644
662	Comp2	66.623	2.648	17.816	67.63	2648
663	Comp2	67.044	2.652	17.889	68.088	2652
664	Comp2	67.479	2.656	18.069	68.535	2656
665	Comp2	67.511	2.66	18.208	68.772	2660
666	Comp2	67.82	2.664	18.276	69.08	2664
667	Comp2	68.099	2.668	18.299	69.521	2668
668	Comp2	69.456	2.672	18.303	70.472	2672
669	Comp2	69.904	2.676	18.284	70.888	2676
670	Comp2	70.446	2.68	18.393	71.372	2680
671	Comp2	70.721	2.684	18.464	71.699	2684
672	Comp2	71.358	2.688	18.51	72.179	2688
673	Comp2	71.904	2.692	18.682	72.658	2692
674	Comp2	72.202	2.696	18.721	72.924	2696
675	Comp2	72.333	2.7	18.904	73.183	2700
676	Comp2	72.781	2.704	18.969	73.607	2704
677	Comp2	73.188	2.708	18.942	73.993	2708
678	Comp2	73.287	2.712	19.067	74.287	2712
679	Comp2	73.291	2.716	19.168	74.439	2716
680	Comp2	73.43	2.72	19.238	74.639	2720
681	Comp2	75.065	2.724	19.336	75.816	2724
682	Comp2	75.512	2.728	19.416	76.322	2728
683	Comp2	76.359	2.732	19.376	76.993	2732
684	Comp2	76.411	2.736	19.345	77.242	2736
685	Comp2	76.662	2.74	19.475	77.608	2740
686	Comp2	76.892	2.744	19.552	78	2744
687	Comp2	77.146	2.748	19.568	78.391	2748
688	Comp2	77.171	2.752	19.622	78.528	2752
689	Comp2	77.463	2.756	19.597	78.805	2756
690	Comp2	77.472	2.76	19.601	78.942	2760
691	Comp2	78.086	2.764	19.632	79.555	2764
692	Comp2	78.237	2.768	19.66	79.815	2768
693	Comp2	78.547	2.772	19.634	80.316	2772
694	Comp2	78.711	2.776	19.677	80.617	2776
695	Comp2	78.683	2.78	19.622	80.698	2780
696	Comp2	78.399	2.784	19.537	80.635	2784
697	Comp2	79.034	2.788	19.57	81.214	2788
698	Comp2	79.145	2.792	19.429	81.461	2792
699	Comp2	79.06	2.796	19.428	81.536	2796
700	Comp2	78.944	2.8	19.463	81.595	2800
701	Comp2	79.083	2.804	19.504	81.754	2804
702	Comp2	80.948	2.808	19.564	83.042	2808
703	Comp2	81.245	2.812	19.626	83.419	2812
704	Comp2	81.865	2.816	19.559	83.928	2816
705	Comp2	82.678	2.82	19.615	84.542	2820
706	Comp2	83.408	2.824	19.553	85.008	2824
707	Comp2	84.316	2.828	19.617	85.686	2828
708	Comp2	85.445	2.832	19.681	86.422	2832
709	Comp2	85.595	2.836	19.766	86.708	2836
710	Comp2	85.955	2.84	19.68	87.062	2840
711	Comp2	86.57	2.844	19.582	87.491	2844
712	Comp2	87.105	2.848	19.542	87.919	2848
713	Comp2	87.402	2.852	19.525	88.268	2852
714	Comp2	88.161	2.856	19.465	88.821	2856
715	Comp2	89.56	2.86	19.503	89.853	2860
716	Comp2	89.695	2.864	19.577	90.09	2864
717	Comp2	90.05	2.868	19.668	90.344	2868
718	Comp2	90.244	2.872	19.64	90.626	2872
719	Comp2	91.072	2.876	19.676	91.317	2876
720	Comp2	91.429	2.88	19.656	91.669	2880
721	Comp2	91.721	2.884	19.585	92.012	2884
722	Comp2	92.042	2.888	19.417	92.314	2888
723	Comp2	92.231	2.892	19.495	92.577	2892
724	Comp2	92.605	2.896	19.463	92.954	2896
725	Comp2	92.671	2.9	19.436	93.064	2900
726	Comp2	93.065	2.904	19.398	93.367	2904
727	Comp2	93.781	2.908	19.331	93.897	2908
728	Comp2	94.139	2.912	19.232	94.144	2912
729	Comp2	94.225	2.916	19.265	94.27	2916
730	Comp2	93.599	2.92	19.223	94.174	2920
731	Comp2	93.591	2.924	19.322	94.402	2924
732	Comp2	93.289	2.928	19.287	94.433	2928
733	Comp2	93.767	2.932	19.216	94.885	2932
734	Comp2	93.657	2.936	19.22	94.961	2936
735	Comp2	93.451	2.94	19.106	94.932	2940
736	Comp2	93.417	2.944	19.158	95.08	2944
737	Comp2	94.173	2.948	19.018	95.568	2948
738	Comp2	94.25	2.952	18.896	95.823	2952
739	Comp2	94.575	2.956	18.804	96.194	2956
740	Comp2	94.615	2.96	18.803	96.277	2960
741	Comp2	94.829	2.964	18.896	96.504	2964
742	Comp2	94.945	2.968	18.834	96.615	2968
743	Comp2	94.847	2.972	18.891	96.622	2972
744	Comp2	94.927	2.976	18.797	96.751	2976
745	Comp2	95.113	2.98	18.751	96.952	2980
746	Comp2	94.907	2.984	18.702	96.991	2984
747	Comp2	94.523	2.988	18.612	96.861	2988
748	Comp2	94.367	2.992	18.412	96.806	2992
749	Comp2	93.942	2.996	18.422	96.658	2996
750	Comp2	93.815	3	18.388	96.775	3000
1	Comp3	37.179	0.004	32.188	34.831	4
2	Comp3	37.354	0.008	32.742	35.203	8
3	Comp3	38.001	0.012	33.258	35.797	12
4	Comp3	38.58	0.016	33.825	36.372	16
5	Comp3	39.159	0.02	34.465	36.978	20
6	Comp3	39.82	0.024	35.085	37.632	24
7	Comp3	40.443	0.028	35.357	38.112	28
8	Comp3	40.726	0.032	35.894	38.512	32
9	Comp3	41.359	0.036	36.42	39.094	36
10	Comp3	42.074	0.04	37.017	39.764	40
11	Comp3	42.866	0.044	37.575	40.48	44
12	Comp3	43.61	0.048	37.934	41.078	48
13	Comp3	44.502	0.052	38.452	41.816	52
14	Comp3	45.404	0.056	38.783	42.483	56
15	Comp3	45.578	0.06	39.235	42.778	60
16	Comp3	45.935	0.064	39.8	43.194	64
17	Comp3	46.161	0.068	40.278	43.56	68
18	Comp3	46.355	0.072	40.733	43.898	72
19	Comp3	46.818	0.076	41.177	44.339	76
20	Comp3	47.15	0.08	41.669	44.734	80
21	Comp3	47.545	0.084	42.127	45.149	84
22	Comp3	47.716	0.088	42.542	45.445	88
23	Comp3	48.187	0.092	42.956	45.876	92
24	Comp3	48.676	0.096	43.291	46.351	96
25	Comp3	49.216	0.1	43.544	46.785	100
26	Comp3	49.626	0.104	43.92	47.224	104
27	Comp3	50.248	0.108	44.259	47.73	108
28	Comp3	50.914	0.112	44.633	48.292	112
29	Comp3	51.519	0.116	45.075	48.84	116
30	Comp3	52.124	0.12	45.411	49.357	120
31	Comp3	52.331	0.124	45.73	49.646	124
32	Comp3	52.835	0.128	46.079	50.124	128
33	Comp3	53.299	0.132	46.47	50.564	132
34	Comp3	53.772	0.136	46.858	51.001	136
35	Comp3	54.227	0.14	47.255	51.407	140
36	Comp3	54.678	0.144	47.641	51.825	144
37	Comp3	55.194	0.148	47.887	52.245	148
38	Comp3	55.618	0.152	48.243	52.641	152
39	Comp3	56.083	0.156	48.565	53.042	156
40	Comp3	56.77	0.16	48.881	53.617	160
41	Comp3	57.245	0.164	49.207	54.048	164
42	Comp3	57.932	0.168	49.465	54.57	168
43	Comp3	58.603	0.172	49.725	55.087	172
44	Comp3	59.525	0.176	49.983	55.742	176
45	Comp3	59.798	0.18	50.322	56.078	180
46	Comp3	60.418	0.184	50.668	56.601	184
47	Comp3	60.917	0.188	50.939	57.046	188
48	Comp3	61.465	0.192	51.268	57.497	192
49	Comp3	62.079	0.196	51.517	57.971	196
50	Comp3	62.582	0.2	51.736	58.359	200
51	Comp3	63.138	0.204	51.971	58.803	204
52	Comp3	63.858	0.208	52.161	59.304	208
53	Comp3	64.586	0.212	52.397	59.823	212
54	Comp3	64.875	0.216	52.747	60.167	216
55	Comp3	65.741	0.22	52.989	60.771	220
56	Comp3	66.456	0.224	53.236	61.303	224
57	Comp3	66.766	0.228	53.482	61.666	228
58	Comp3	66.993	0.232	53.715	61.928	232
59	Comp3	67.308	0.236	53.807	62.171	236
60	Comp3	67.692	0.24	53.997	62.474	240
61	Comp3	68.055	0.244	54.192	62.764	244
62	Comp3	68.275	0.248	54.407	62.976	248
63	Comp3	68.531	0.252	54.638	63.191	252
64	Comp3	68.852	0.256	54.865	63.46	256
65	Comp3	69.188	0.26	55.169	63.782	260
66	Comp3	69.753	0.264	55.328	64.167	264
67	Comp3	70.202	0.268	55.517	64.519	268
68	Comp3	70.703	0.272	55.718	64.907	272
69	Comp3	71.37	0.276	55.995	65.426	276
70	Comp3	71.763	0.28	56.239	65.831	280
71	Comp3	72.108	0.284	56.486	66.202	284
72	Comp3	72.872	0.288	56.616	66.781	288
73	Comp3	73.554	0.292	56.898	67.427	292
74	Comp3	74.047	0.296	57.149	67.864	296
75	Comp3	74.503	0.3	57.476	68.329	300
76	Comp3	75.02	0.304	57.741	68.788	304
77	Comp3	75.575	0.308	58.031	69.29	308
78	Comp3	76.035	0.312	58.127	69.671	312
79	Comp3	76.134	0.316	58.366	69.915	316
80	Comp3	76.432	0.32	58.35	70.126	320
81	Comp3	76.91	0.324	58.606	70.581	324
82	Comp3	77.476	0.328	58.643	70.981	328
83	Comp3	77.995	0.332	58.873	71.403	332
84	Comp3	78.44	0.336	59.027	71.753	336
85	Comp3	78.769	0.34	59.192	72.049	340
86	Comp3	79.427	0.344	59.436	72.646	344
87	Comp3	79.943	0.348	59.741	73.09	348
88	Comp3	80.394	0.352	59.979	73.505	352
89	Comp3	80.578	0.356	60.001	73.689	356
90	Comp3	80.914	0.36	60.345	74.092	360
91	Comp3	81.266	0.364	60.58	74.447	364
92	Comp3	81.763	0.368	60.782	74.875	368
93	Comp3	82.162	0.372	60.862	75.193	372
94	Comp3	82.675	0.376	61.194	75.691	376
95	Comp3	83.054	0.38	61.329	75.973	380
96	Comp3	83.647	0.384	61.687	76.513	384
97	Comp3	83.591	0.388	61.958	76.713	388
98	Comp3	83.879	0.392	61.908	76.905	392
99	Comp3	84.034	0.396	62.085	77.17	396
100	Comp3	84.393	0.4	62.259	77.517	400
101	Comp3	84.652	0.404	62.39	77.797	404
102	Comp3	85.11	0.408	62.581	78.218	408
103	Comp3	85.662	0.412	62.691	78.649	412
104	Comp3	86.179	0.416	62.775	79.08	416
105	Comp3	86.8	0.42	62.823	79.525	420
106	Comp3	87.452	0.424	62.978	80.044	424
107	Comp3	88.139	0.428	63.103	80.601	428
108	Comp3	89.037	0.432	63.274	81.249	432
109	Comp3	88.768	0.436	63.502	81.216	436
110	Comp3	88.892	0.44	63.552	81.373	440
111	Comp3	89.813	0.444	63.613	82.005	444
112	Comp3	90.591	0.448	63.866	82.661	448
113	Comp3	89.683	0.452	64.161	82.43	452
114	Comp3	89.441	0.456	64.286	82.49	456
115	Comp3	89.725	0.46	64.342	82.756	460
116	Comp3	89.867	0.464	64.531	83.004	464
117	Comp3	90.136	0.468	64.743	83.359	468
118	Comp3	90.436	0.472	64.869	83.687	472
119	Comp3	90.7	0.476	65.164	84.048	476
120	Comp3	91.134	0.48	65.339	84.461	480
121	Comp3	91.66	0.484	65.548	84.887	484
122	Comp3	92.009	0.488	65.849	85.244	488
123	Comp3	91.914	0.492	66.012	85.404	492
124	Comp3	92.456	0.496	66.123	85.845	496
125	Comp3	92.323	0.5	66.176	85.912	500
126	Comp3	92.213	0.504	66.401	86.045	504
127	Comp3	92.468	0.508	66.67	86.339	508
128	Comp3	92.607	0.512	66.976	86.618	512
129	Comp3	93.078	0.516	67.257	87.06	516
130	Comp3	93.648	0.52	67.469	87.563	520
131	Comp3	93.612	0.524	67.605	87.712	524
132	Comp3	93.765	0.528	67.604	87.884	528
133	Comp3	94.318	0.532	67.533	88.199	532
134	Comp3	94.621	0.536	67.801	88.539	536
135	Comp3	94.664	0.54	67.892	88.691	540
136	Comp3	95.157	0.544	68.083	89.08	544
137	Comp3	95.055	0.548	68.185	89.136	548
138	Comp3	95.146	0.552	68.116	89.205	552
139	Comp3	94.628	0.556	68.197	88.995	556
140	Comp3	94.424	0.56	68.304	88.966	560
141	Comp3	93.798	0.564	68.39	88.716	564
142	Comp3	94.34	0.568	68.415	89.217	568
143	Comp3	94.354	0.572	68.505	89.372	572
144	Comp3	94.411	0.576	68.663	89.55	576
145	Comp3	94.451	0.58	68.654	89.607	580
146	Comp3	94.254	0.584	68.741	89.594	584
147	Comp3	94.287	0.588	68.863	89.657	588
148	Comp3	94.081	0.592	68.997	89.658	592
149	Comp3	94.001	0.596	69.02	89.646	596
150	Comp3	93.653	0.6	69.068	89.494	600
151	Comp3	93.47	0.604	69.183	89.496	604
152	Comp3	93.558	0.608	69.268	89.61	608
153	Comp3	93.489	0.612	69.197	89.606	612
154	Comp3	93.071	0.616	69.124	89.418	616
155	Comp3	92.634	0.62	69.195	89.239	620
156	Comp3	92.578	0.624	69.3	89.32	624
157	Comp3	92.337	0.628	69.167	89.143	628
158	Comp3	91.838	0.632	69.165	88.848	632
159	Comp3	91.723	0.636	69.192	88.872	636
160	Comp3	91.652	0.64	69.168	88.813	640
161	Comp3	90.968	0.644	69.111	88.437	644
162	Comp3	91.456	0.648	69.104	88.75	648
163	Comp3	91.334	0.652	69.075	88.698	652
164	Comp3	90.426	0.656	69.151	88.267	656
165	Comp3	90.019	0.66	69.096	88.034	660
166	Comp3	89.577	0.664	69.138	87.83	664
167	Comp3	89.823	0.668	69.06	87.961	668
168	Comp3	89.662	0.672	69.014	87.851	672
169	Comp3	89.36	0.676	68.967	87.681	676
170	Comp3	89.078	0.68	68.957	87.507	680
171	Comp3	88.62	0.684	68.929	87.306	684
172	Comp3	88.555	0.688	68.927	87.275	688
173	Comp3	88.445	0.692	68.961	87.275	692
174	Comp3	88.44	0.696	68.941	87.28	696
175	Comp3	88.025	0.7	68.756	86.958	700
176	Comp3	87.962	0.704	68.658	86.865	704
177	Comp3	87.826	0.708	68.606	86.74	708
178	Comp3	87.442	0.712	68.614	86.525	712
179	Comp3	86.512	0.716	68.502	85.983	716
180	Comp3	86.173	0.72	68.464	85.813	720
181	Comp3	85.807	0.724	68.467	85.603	724
182	Comp3	85.478	0.728	68.454	85.417	728
183	Comp3	85.488	0.732	68.293	85.322	732
184	Comp3	85.392	0.736	68.13	85.16	736
185	Comp3	84.756	0.74	68.109	84.847	740
186	Comp3	84.86	0.744	68.076	84.931	744
187	Comp3	84.599	0.748	67.941	84.725	748
188	Comp3	83.663	0.752	67.903	84.201	752
189	Comp3	83.996	0.756	67.791	84.322	756
190	Comp3	83.529	0.76	67.667	83.972	760
191	Comp3	82.927	0.764	67.558	83.621	764
192	Comp3	82.515	0.768	67.468	83.351	768
193	Comp3	82.211	0.772	67.413	83.171	772
194	Comp3	81.975	0.776	67.286	82.974	776
195	Comp3	81.966	0.78	67.103	82.893	780
196	Comp3	81.748	0.784	66.963	82.745	784
197	Comp3	81.446	0.788	66.948	82.558	788
198	Comp3	80.677	0.792	66.692	82.043	792
199	Comp3	80.429	0.796	66.519	81.797	796
200	Comp3	79.999	0.8	66.344	81.466	800
201	Comp3	79.964	0.804	66.26	81.354	804
202	Comp3	79.778	0.808	66.143	81.188	808
203	Comp3	79.526	0.812	65.927	80.92	812
204	Comp3	79.393	0.816	65.823	80.722	816
205	Comp3	78.916	0.82	65.689	80.428	820
206	Comp3	78.768	0.824	65.59	80.296	824
207	Comp3	78.767	0.828	65.424	80.147	828
208	Comp3	78.44	0.832	65.193	79.769	832
209	Comp3	78.492	0.836	65.024	79.693	836
210	Comp3	78.326	0.84	64.788	79.445	840
211	Comp3	77.575	0.844	64.447	78.904	844
212	Comp3	77.232	0.848	64.2	78.653	848
213	Comp3	76.924	0.852	63.946	78.346	852
214	Comp3	75.988	0.856	63.719	77.706	856
215	Comp3	75.491	0.86	63.647	77.343	860
216	Comp3	74.944	0.864	63.458	76.987	864
217	Comp3	74.27	0.868	63.28	76.532	868
218	Comp3	73.593	0.872	63.082	76.064	872
219	Comp3	73.102	0.876	62.942	75.733	876
220	Comp3	73.038	0.88	62.772	75.743	880
221	Comp3	72.472	0.884	62.521	75.357	884
222	Comp3	71.955	0.888	62.328	75.029	888
223	Comp3	71.873	0.892	62.1	74.934	892
224	Comp3	71.765	0.896	61.885	74.809	896
225	Comp3	71.36	0.9	61.618	74.491	900
226	Comp3	71.097	0.904	61.35	74.305	904
227	Comp3	70.771	0.908	61.154	74.074	908
228	Comp3	70.581	0.912	61.057	73.928	912
229	Comp3	70.231	0.916	60.906	73.713	916
230	Comp3	69.865	0.92	60.692	73.439	920
231	Comp3	69.636	0.924	60.388	73.203	924
232	Comp3	69.524	0.928	60.227	73.087	928
233	Comp3	69.428	0.932	59.977	72.919	932
234	Comp3	69.063	0.936	59.73	72.633	936
235	Comp3	68.786	0.94	59.516	72.356	940
236	Comp3	68.813	0.944	59.272	72.385	944
237	Comp3	68.604	0.948	59.086	72.22	948
238	Comp3	68.342	0.952	58.853	71.993	952
239	Comp3	67.944	0.956	58.585	71.651	956
240	Comp3	67.693	0.96	58.267	71.463	960
241	Comp3	66.834	0.964	58.05	70.908	964
242	Comp3	65.845	0.968	57.809	70.331	968
243	Comp3	65.243	0.972	57.543	69.921	972
244	Comp3	64.714	0.976	57.236	69.569	976
245	Comp3	64.008	0.98	56.986	69.088	980
246	Comp3	63.443	0.984	56.689	68.703	984
247	Comp3	62.456	0.988	56.495	68.088	988
248	Comp3	61.794	0.992	56.322	67.674	992
249	Comp3	61.642	0.996	56.076	67.522	996
250	Comp3	61.041	1	55.834	67.16	1000
251	Comp3	60.485	1.004	55.581	66.794	1004
252	Comp3	59.942	1.008	55.444	66.457	1008
253	Comp3	59.29	1.012	55.194	66.051	1012
254	Comp3	58.577	1.016	54.896	65.591	1016
255	Comp3	57.688	1.02	54.692	65.053	1020
256	Comp3	56.915	1.024	54.517	64.574	1024
257	Comp3	56.262	1.028	54.314	64.135	1028
258	Comp3	55.542	1.032	54.205	63.687	1032
259	Comp3	54.915	1.036	54.029	63.262	1036
260	Comp3	54.1	1.04	53.801	62.742	1040
261	Comp3	53.35	1.044	53.634	62.299	1044
262	Comp3	53.035	1.048	53.45	62.242	1048
263	Comp3	52.436	1.052	53.349	61.921	1052
264	Comp3	51.796	1.056	53.151	61.555	1056
265	Comp3	51.258	1.06	52.987	61.226	1060
266	Comp3	50.73	1.064	52.858	60.912	1064
267	Comp3	50.167	1.068	52.736	60.6	1068
268	Comp3	49.675	1.072	52.641	60.321	1072
269	Comp3	49.276	1.076	52.558	60.092	1076
270	Comp3	48.451	1.08	52.44	59.713	1080
271	Comp3	47.753	1.084	52.268	59.327	1084
272	Comp3	47.191	1.088	52.145	59.028	1088
273	Comp3	46.689	1.092	51.979	58.743	1092
274	Comp3	46.059	1.096	51.855	58.389	1096
275	Comp3	45.523	1.1	51.758	58.119	1100
276	Comp3	45.105	1.104	51.672	57.917	1104
277	Comp3	44.607	1.108	51.621	57.671	1108
278	Comp3	44.156	1.112	51.586	57.467	1112
279	Comp3	43.635	1.116	51.506	57.206	1116
280	Comp3	42.875	1.12	51.31	56.796	1120
281	Comp3	42.394	1.124	51.156	56.524	1124
282	Comp3	41.782	1.128	51.067	56.207	1128
283	Comp3	41.174	1.132	50.919	55.861	1132
284	Comp3	40.782	1.136	50.757	55.646	1136
285	Comp3	40.204	1.14	50.671	55.34	1140
286	Comp3	39.578	1.144	50.662	55.027	1144
287	Comp3	38.82	1.148	50.561	54.645	1148
288	Comp3	38.186	1.152	50.497	54.321	1152
289	Comp3	37.47	1.156	50.447	53.967	1156
290	Comp3	36.79	1.16	50.357	53.612	1160
291	Comp3	36.065	1.164	50.237	53.219	1164
292	Comp3	35.557	1.168	50.152	52.958	1168
293	Comp3	35.145	1.172	50.06	52.755	1172
294	Comp3	34.775	1.176	49.979	52.572	1176
295	Comp3	34.154	1.18	49.902	52.248	1180
296	Comp3	33.536	1.184	49.799	51.927	1184
297	Comp3	33.096	1.188	49.765	51.691	1188
298	Comp3	32.337	1.192	49.683	51.32	1192
299	Comp3	31.838	1.196	49.65	51.07	1196
300	Comp3	31.294	1.2	49.587	50.752	1200
301	Comp3	30.892	1.204	49.513	50.522	1204
302	Comp3	30.31	1.208	49.457	50.281	1208
303	Comp3	29.648	1.212	49.435	49.953	1212
304	Comp3	29.148	1.216	49.333	49.707	1216
305	Comp3	28.523	1.22	49.237	49.39	1220
306	Comp3	28.024	1.224	49.153	49.135	1224
307	Comp3	27.252	1.228	49.196	48.755	1228
308	Comp3	26.573	1.232	49.17	48.41	1232
309	Comp3	25.994	1.236	49.17	48.113	1236
310	Comp3	25.358	1.24	49.148	47.766	1240
311	Comp3	24.651	1.244	49.149	47.417	1244
312	Comp3	24.155	1.248	49.112	47.188	1248
313	Comp3	24.189	1.252	49.107	47.242	1252
314	Comp3	23.767	1.256	49.091	47.034	1256
315	Comp3	23.362	1.26	49.071	46.843	1260
316	Comp3	22.785	1.264	49.104	46.576	1264
317	Comp3	22.239	1.268	49.165	46.329	1268
318	Comp3	22.039	1.272	49.124	46.248	1272
319	Comp3	21.543	1.276	49.095	46.004	1276
320	Comp3	21.101	1.28	49.135	45.801	1280
321	Comp3	20.594	1.284	49.092	45.527	1284
322	Comp3	20.234	1.288	49.108	45.373	1288
323	Comp3	19.784	1.292	49.088	45.167	1292
324	Comp3	19.317	1.296	49.075	44.932	1296
325	Comp3	18.775	1.3	49.032	44.644	1300
326	Comp3	18.346	1.304	49.051	44.417	1304
327	Comp3	17.871	1.308	49.022	44.163	1308
328	Comp3	17.501	1.312	49.02	43.987	1312
329	Comp3	17.126	1.316	48.989	43.768	1316
330	Comp3	16.718	1.32	48.942	43.507	1320
331	Comp3	16.346	1.324	48.923	43.325	1324
332	Comp3	16.072	1.328	48.945	43.192	1328
333	Comp3	15.723	1.332	48.908	42.983	1332
334	Comp3	15.256	1.336	48.855	42.736	1336
335	Comp3	15.135	1.34	48.841	42.675	1340
336	Comp3	14.892	1.344	48.887	42.578	1344
337	Comp3	14.611	1.348	48.904	42.44	1348
338	Comp3	14.32	1.352	48.938	42.339	1352
339	Comp3	14.048	1.356	48.9	42.195	1356
340	Comp3	14.006	1.36	48.881	42.196	1360
341	Comp3	14.053	1.364	48.872	42.291	1364
342	Comp3	13.863	1.368	48.878	42.208	1368
343	Comp3	13.777	1.372	48.869	42.18	1372
344	Comp3	13.701	1.376	48.787	42.122	1376
345	Comp3	13.528	1.38	48.764	42.041	1380
346	Comp3	13.565	1.384	48.745	42.081	1384
347	Comp3	13.707	1.388	48.757	42.195	1388
348	Comp3	13.763	1.392	48.729	42.245	1392
349	Comp3	13.825	1.396	48.705	42.295	1396
350	Comp3	13.752	1.4	48.769	42.289	1400
351	Comp3	13.78	1.404	48.768	42.29	1404
352	Comp3	13.771	1.408	48.79	42.283	1408
353	Comp3	13.726	1.412	48.745	42.239	1412
354	Comp3	13.614	1.416	48.696	42.157	1416
355	Comp3	13.414	1.42	48.593	42.013	1420
356	Comp3	13.314	1.424	48.575	41.925	1424
357	Comp3	13.305	1.428	48.581	41.893	1428
358	Comp3	13.283	1.432	48.576	41.846	1432
359	Comp3	13.115	1.436	48.509	41.667	1436
360	Comp3	13.077	1.44	48.487	41.647	1440
361	Comp3	13.221	1.444	48.47	41.696	1444
362	Comp3	13.082	1.448	48.467	41.656	1448
363	Comp3	13.041	1.452	48.419	41.59	1452
364	Comp3	13.255	1.456	48.35	41.644	1456
365	Comp3	13.311	1.46	48.302	41.61	1460
366	Comp3	13.558	1.464	48.267	41.687	1464
367	Comp3	13.815	1.468	48.267	41.789	1468
368	Comp3	13.967	1.472	48.272	41.89	1472
369	Comp3	14.169	1.476	48.198	41.949	1476
370	Comp3	14.362	1.48	48.191	42.023	1480
371	Comp3	14.725	1.484	48.162	42.184	1484
372	Comp3	15.034	1.488	48.119	42.316	1488
373	Comp3	15.224	1.492	48.023	42.34	1492
374	Comp3	15.185	1.496	47.997	42.345	1496
375	Comp3	15.477	1.5	47.918	42.433	1500
376	Comp3	15.539	1.504	47.926	42.487	1504
377	Comp3	15.704	1.508	47.875	42.545	1508
378	Comp3	15.853	1.512	47.9	42.62	1512
379	Comp3	16.138	1.516	47.93	42.78	1516
380	Comp3	16.276	1.52	47.804	42.789	1520
381	Comp3	16.335	1.524	47.737	42.764	1524
382	Comp3	16.468	1.528	47.682	42.777	1528
383	Comp3	16.592	1.532	47.581	42.791	1532
384	Comp3	16.853	1.536	47.57	42.921	1536
385	Comp3	17.112	1.54	47.561	43.034	1540
386	Comp3	17.365	1.544	47.547	43.138	1544
387	Comp3	17.701	1.548	47.458	43.271	1548
388	Comp3	17.936	1.552	47.396	43.355	1552
389	Comp3	18.21	1.556	47.372	43.465	1556
390	Comp3	18.43	1.56	47.338	43.525	1560
391	Comp3	18.598	1.564	47.297	43.552	1564
392	Comp3	18.855	1.568	47.24	43.638	1568
393	Comp3	19.114	1.572	47.192	43.708	1572
394	Comp3	19.317	1.576	47.206	43.762	1576
395	Comp3	19.377	1.58	47.121	43.776	1580
396	Comp3	19.621	1.584	47.095	43.864	1584
397	Comp3	19.85	1.588	47.136	43.966	1588
398	Comp3	20.192	1.592	47.135	44.118	1592
399	Comp3	20.44	1.596	47.094	44.211	1596
400	Comp3	20.656	1.6	47.042	44.274	1600
401	Comp3	20.931	1.604	46.929	44.347	1604
402	Comp3	21.22	1.608	46.821	44.443	1608
403	Comp3	21.503	1.612	46.778	44.558	1612
404	Comp3	21.938	1.616	46.735	44.738	1616
405	Comp3	22.275	1.62	46.718	44.879	1620
406	Comp3	22.279	1.624	46.683	44.839	1624
407	Comp3	22.117	1.628	46.611	44.665	1628
408	Comp3	22.25	1.632	46.477	44.642	1632
409	Comp3	22.369	1.636	46.388	44.624	1636
410	Comp3	22.388	1.64	46.3	44.603	1640
411	Comp3	22.543	1.644	46.236	44.633	1644
412	Comp3	22.674	1.648	46.176	44.661	1648
413	Comp3	22.789	1.652	46.127	44.684	1652
414	Comp3	23.058	1.656	46.047	44.771	1656
415	Comp3	23.415	1.66	45.974	44.916	1660
416	Comp3	23.553	1.664	45.949	44.951	1664
417	Comp3	23.86	1.668	45.89	45.079	1668
418	Comp3	24.154	1.672	45.836	45.207	1672
419	Comp3	24.523	1.676	45.754	45.352	1676
420	Comp3	24.874	1.68	45.709	45.501	1680
421	Comp3	25.206	1.684	45.635	45.642	1684
422	Comp3	25.642	1.688	45.583	45.843	1688
423	Comp3	26.162	1.692	45.557	46.09	1692
424	Comp3	26.391	1.696	45.54	46.193	1696
425	Comp3	26.76	1.7	45.465	46.362	1700
426	Comp3	27.104	1.704	45.366	46.497	1704
427	Comp3	27.436	1.708	45.324	46.667	1708
428	Comp3	27.852	1.712	45.292	46.879	1712
429	Comp3	28.221	1.716	45.171	47.029	1716
430	Comp3	28.656	1.72	45.081	47.227	1720
431	Comp3	28.961	1.724	44.929	47.325	1724
432	Comp3	29.354	1.728	44.786	47.483	1728
433	Comp3	29.527	1.732	44.709	47.544	1732
434	Comp3	29.625	1.736	44.668	47.582	1736
435	Comp3	29.902	1.74	44.594	47.693	1740
436	Comp3	30.147	1.744	44.545	47.812	1744
437	Comp3	30.248	1.748	44.373	47.792	1748
438	Comp3	30.342	1.752	44.161	47.741	1752
439	Comp3	30.437	1.756	43.939	47.686	1756
440	Comp3	30.53	1.76	43.764	47.627	1760
441	Comp3	30.778	1.764	43.592	47.675	1764
442	Comp3	31.068	1.768	43.476	47.739	1768
443	Comp3	31.145	1.772	43.263	47.675	1772
444	Comp3	31.289	1.776	43.069	47.674	1776
445	Comp3	31.579	1.78	42.752	47.695	1780
446	Comp3	31.812	1.784	42.373	47.668	1784
447	Comp3	31.848	1.788	42.101	47.581	1788
448	Comp3	31.905	1.792	41.759	47.456	1792
449	Comp3	32.076	1.796	41.371	47.366	1796
450	Comp3	32.27	1.8	40.897	47.28	1800
451	Comp3	32.54	1.804	40.436	47.221	1804
452	Comp3	32.461	1.808	39.985	46.968	1808
453	Comp3	32.112	1.812	39.487	46.558	1812
454	Comp3	31.482	1.816	38.957	45.982	1816
455	Comp3	31.192	1.82	38.299	45.538	1820
456	Comp3	30.946	1.824	37.649	45.102	1824
457	Comp3	30.606	1.828	36.951	44.575	1828
458	Comp3	30.248	1.832	36.243	44.043	1832
459	Comp3	29.786	1.836	35.533	43.473	1836
460	Comp3	29.16	1.84	34.742	42.775	1840
461	Comp3	28.711	1.844	33.98	42.185	1844
462	Comp3	28.235	1.848	33.151	41.539	1848
463	Comp3	27.702	1.852	32.32	40.883	1852
464	Comp3	27.134	1.856	31.501	40.201	1856
465	Comp3	26.499	1.86	30.676	39.459	1860
466	Comp3	25.89	1.864	29.78	38.703	1864
467	Comp3	25.341	1.868	28.915	37.989	1868
468	Comp3	24.77	1.872	28.09	37.272	1872
469	Comp3	24.11	1.876	27.267	36.523	1876
470	Comp3	23.38	1.88	26.339	35.687	1880
471	Comp3	22.617	1.884	25.465	34.848	1884
472	Comp3	21.879	1.888	24.547	33.986	1888
473	Comp3	21.263	1.892	23.612	33.187	1892
474	Comp3	20.606	1.896	22.627	32.331	1896
475	Comp3	19.951	1.9	21.705	31.496	1900
476	Comp3	19.183	1.904	20.745	30.673	1904
477	Comp3	18.693	1.908	19.781	29.943	1908
478	Comp3	18.164	1.912	18.915	29.22	1912
479	Comp3	17.395	1.916	18.02	28.376	1916
480	Comp3	17.099	1.92	17.157	27.813	1920
481	Comp3	16.473	1.924	16.319	27.043	1924
482	Comp3	15.542	1.928	15.404	26.093	1928
483	Comp3	14.638	1.932	14.497	25.156	1932
484	Comp3	14.082	1.936	13.557	24.413	1936
485	Comp3	13.714	1.94	12.839	23.868	1940
486	Comp3	13.38	1.944	12.132	23.327	1944
487	Comp3	12.796	1.948	11.356	22.621	1948
488	Comp3	11.804	1.952	10.51	21.632	1952
489	Comp3	11.636	1.956	9.882	21.216	1956
490	Comp3	11.092	1.96	9.148	20.545	1960
491	Comp3	10.584	1.964	8.479	19.931	1964
492	Comp3	10.074	1.968	7.839	19.333	1968
493	Comp3	9.586	1.972	7.121	18.701	1972
494	Comp3	8.991	1.976	6.543	18.064	1976
495	Comp3	8.639	1.98	5.998	17.584	1980
496	Comp3	8.049	1.984	5.37	16.955	1984
497	Comp3	7.767	1.988	4.821	16.511	1988
498	Comp3	7.268	1.992	4.243	15.921	1992
499	Comp3	6.997	1.996	3.759	15.496	1996
[truncated: 1,001 more rows]

## Sheet: Fig7a,b
Subject	Experiment	Comp1_Boundary	Comp2_Boundary	Comp3_Boundary	Comp4_Boundary	Comp1_SameContext	Comp2_SameContext	Comp3_SameContext	Comp4_SameContext	Comp1_Subtraction_BminSC	Comp2_Subtraction_BminSC	Comp3_Subtraction_BminSC	Comp4_Subtraction_BminSC	RecencyAcc_SameContext_minus_Boundary	TempDistanceRating_Boundary_minus_SameContext	SourceAcc_Subtraction_BminSC
121	Study2	1.11274	-1.47298	-0.24714	-1.0374	-0.59542	-1.20646	0.20286	-0.52955	1.70816	-0.26652	-0.45	-0.50785	0.119048	0.255952	0.0714286
126	Study2	0.21974	1.78068	0.89051	1.89115	0.51124	0.10996	0.16537	0.03224	-0.2915	1.67072	0.72514	1.85891	0.0714286	-0.0595238	0.119048
127	Study2	1.40609	0.88271	-0.35832	0.32427	0.75336	-0.53234	0.07175	-0.37917	0.65273	1.41505	-0.43007	0.70344	0.14881	0.0416667	0.172619
128	Study2	-0.79822	1.97895	-1.33096	-3.77484	-2.02541	-0.8637	-1.37183	0.41166	1.22719	2.84265	0.04087	-4.1865	0.047619	-0.255952	0.0654762
129	Study2	0.02553	0.98897	-1.37187	-2.05439	0.32408	-0.46625	-1.64674	0.7517	-0.29855	1.45522	0.27487	-2.80609	0.0892857	0.0297619	0.125
130	Study2	0.65275	-0.04236	1.57966	0.08647	0.31438	-0.44749	0.8644	-0.50284	0.33837	0.40513	0.71526	0.58931	0.0833333	0.130952	0.190476
131	Study2	0.98472	-0.74747	-1.61849	0.61237	0.73275	-1.33997	-0.82527	0.16523	0.25197	0.5925	-0.79322	0.44714	0.10119	0.047619	0.190476
132	Study2	1.4137	-0.77231	1.8849	-0.22191	0.58066	-0.53793	0.50145	-0.55518	0.83304	-0.23438	1.38345	0.33327	0.202381	0.934524	0.047619
133	Study2	-0.61341	0.99008	0.03091	-1.32861	-0.27059	0.29161	-0.56453	0.17778	-0.34282	0.69847	0.59544	-1.50639	0.00595238	-0.160714	0.0654762
134	Study2	0.07545	-0.43231	-0.75089	-0.92093	-0.72269	-1.02833	-0.74717	-0.35485	0.79814	0.59602	-0.00372	-0.56608	0.220238	0.113095	0.0833333
135	Study2	0.08138	0.04814	0.46814	-0.56696	-0.1193	-1.07199	0.06604	0.4789	0.20068	1.12013	0.4021	-1.04586	0.0833333	0.0178571	0.327381
136	Study2	1.09447	1.61971	0.42874	1.05963	-0.29266	-0.75848	0.14102	-0.08641	1.38713	2.37819	0.28772	1.14604	0.214286	-0.0535714	0.0654762
137	Study2	-0.23086	0.08803	1.09834	0.43292	-0.79115	-0.33393	0.40499	-0.12463	0.56029	0.42196	0.69335	0.55755	-0.0535714	0.0238095	0.0535714
138	Study2	1.32023	1.40066	-0.71262	0.46643	0.21039	-0.88193	-0.42697	-0.05144	1.10984	2.28259	-0.28565	0.51787	0.10119	0.077381	0.107143
139	Study2	0.39718	0.14552	-1.15393	0.99099	0.22245	-1.54423	-1.6629	1.06064	0.17473	1.68975	0.50897	-0.06965	0.0535714	0.27381	0.178571
142	Study2	0.86954	-0.37364	0.62732	0.19972	0.70089	-0.89033	0.28287	-0.24092	0.16865	0.51669	0.34445	0.44064	0.0892857	-0.0892857	0.130952
143	Study2	1.1643	0.87143	1.07295	-3.05049	-0.08836	-0.03698	-0.9117	-0.21805	1.25266	0.90841	1.98465	-2.83244	0.160714	-0.0238095	0.0357143
144	Study2	0.57168	-0.18624	0.12167	0.00753	0.27168	-0.47471	-0.0823	-0.43436	0.3	0.28847	0.20397	0.44189	0.125	0.279762	0.0892857
145	Study2	-1.48419	1.6701	1.58045	0.79595	-1.31067	1.09539	1.2346	-0.36686	-0.17352	0.57471	0.34585	1.16281	0.0892857	0.416667	0.255952
147	Study2	1.90377	0.94427	-3.17058	2.17357	0.19584	-1.3398	-2.81199	1.70659	1.70793	2.28407	-0.35859	0.46698	0.184524	0.815476	-0.00595238
148	Study2	-0.7748	0.52382	0.64255	0.23918	-0.52657	-0.30397	0.1083	-0.25008	-0.24823	0.82779	0.53425	0.48926	0.184524	0.690476	0.0357143
151	Study2	1.10611	0.13416	-0.15939	0.02916	0.5081	-0.55218	-0.7295	-0.35059	0.59801	0.68634	0.57011	0.37975	-0.0357143	-0.10119	0.25
153	Study2	0.78288	-1.08651	2.38497	2.97413	-0.56521	0.78923	1.19766	0.05327	1.34809	-1.87574	1.18731	2.92086	0	0	0.166667
154	Study2	-2.99171	3.02492	-0.88785	-0.0757	-2.86409	0.92787	0.41836	0.68338	-0.12762	2.09705	-1.30621	-0.75908	0.166667	-0.047619	0.0952381
156	Study2	0.01047	0.36915	0.93893	1.89842	-0.0838	-0.89042	0.49555	1.14197	0.09427	1.25957	0.44338	0.75645	-0.00595238	-0.0714286	-0.0714286
157	Study2	0.05173	0.06004	1.14595	0.33363	0.10611	-0.90769	0.38957	0.05175	-0.05438	0.96773	0.75638	0.28188	0.166667	0.113095	-0.0297619
158	Study2	2.04048	0.91739	1.33076	0.15167	0.91512	-0.91107	-0.79683	0.13385	1.12536	1.82846	2.12759	0.01782	-0.178571	-0.160714	0.160714
160	Study2	-0.448	0.57977	0.42194	0.80376	-0.68964	0.08155	0.16956	0.06985	0.24164	0.49822	0.25238	0.73391	0.077381	0.184524	-0.00595238
161	Study2	1.80197	0.83018	1.10341	2.32262	0.71354	-0.58406	-0.02962	-0.70876	1.08843	1.41424	1.13303	3.03138	0.107143	0.64881	0.0654762
163	Study2	0.74843	-0.2814	0.87754	-1.56689	0.43731	-0.45479	-0.55983	-1.06987	0.31112	0.17339	1.43737	-0.49702	0.27381	0.178571	0.0654762
164	Study2	1.55619	-0.30334	1.71716	-2.25576	1.16916	-0.06376	1.10474	-0.61411	0.38703	-0.23958	0.61242	-1.64165	-0.0238095	0.119048	0.27381
176	Study2	1.81657	3.38252	0.36283	0.28773	-0.2344	0.05654	-0.10329	-0.43368	2.05097	3.32598	0.46612	0.72141	0.178571	0.077381	0.125
177	Study2	-0.96296	1.51912	0.73017	-1.55686	-1.41675	0.53214	0.14176	-0.78782	0.45379	0.98698	0.58841	-0.76904	-0.244048	0.267857	0.10119
178	Study2	0.09236	0.22539	1.20961	0.03447	0.31906	-0.2908	0.86843	-0.33241	-0.2267	0.51619	0.34118	0.36688	0.14881	0.0833333	0.0833333
179	Study2	-0.59213	1.73709	-0.17282	1.4597	-0.54529	0.45818	-0.36425	0.13572	-0.04684	1.27891	0.19143	1.32398	0.172619	0.970238	0.077381
201	Study3	1.23941	0.71052	0.24556	-0.62394	0.25344	-1.08018	-0.45401	-0.02757	0.98597	1.7907	0.69957	-0.59637	0.22619	-0.047619	0.0416667
204	Study3	-1.05171	0.64384	0.49423	-0.11854	-1.84499	-0.06994	0.0938	-0.08591	0.79328	0.71378	0.40043	-0.03263	-0.125	0.0595238	0.0297619
205	Study3	-0.99326	-2.11724	1.75394	-0.73438	-1.23537	-0.96415	0.20007	1.53981	0.24211	-1.15309	1.55387	-2.27419	0.113095	-0.232143	0.154762
206	Study3	0.52345	0.71859	1.01124	1.14472	-0.52149	-0.30633	0.70113	-0.38163	1.04494	1.02492	0.31011	1.52635	0.0833333	0.172619	0.0535714
207	Study3	0.27787	0.18617	-0.29696	1.88348	-0.37278	-0.92055	-0.88038	0.74174	0.65065	1.10672	0.58342	1.14174	-0.0357143	0.119048	0.0535714
208	Study3	1.21761	1.25773	0.60178	0.66881	-0.02043	-0.36472	0.09532	0.29246	1.23804	1.62245	0.50646	0.37635	0.220238	0.0714286	0.172619
209	Study3	0.47687	-1.06486	1.2959	-0.50221	-0.45438	-0.45684	0.38093	-1.06168	0.93125	-0.60802	0.91497	0.55947	0.166667	0.172619	0.0952381
210	Study3	0.4831	2.21756	0.4975	-1.03925	-0.70574	-0.23315	-0.12497	-0.99335	1.18884	2.45071	0.62247	-0.0459	0.285714	0.0178571	-0.125
211	Study3	-1.11878	1.2743	0.56928	0.54274	-1.63449	0.84812	0.78147	-0.37658	0.51571	0.42618	-0.21219	0.91932	0.107143	0.0535714	0.202381
213	Study3	-0.8048	0.34918	0.4075	0.52929	-0.69742	-0.055	0.11521	-0.04144	-0.10738	0.40418	0.29229	0.57073	0.077381	0.0595238	0.22619
214	Study3	-0.63015	0.21409	0.05695	0.29277	-1.15629	-0.56796	-0.31725	0.11803	0.52614	0.78205	0.3742	0.17474	-0.0714286	-0.00595238	0.0595238
215	Study3	1.30185	1.14061	-0.05626	-0.33097	-0.62066	-0.36514	0.34396	-0.25154	1.92251	1.50575	-0.40022	-0.07943	0.10119	0.261905	0.0178571
216	Study3	-0.15583	2.69483	-1.04133	1.43748	-0.55553	1.00602	-0.9842	0.96899	0.3997	1.68881	-0.05713	0.46849	0.0595238	-0.267857	0.166667
217	Study3	-1.11809	-0.05406	1.24616	0.35128	-2.10832	-0.82894	1.18604	-0.20589	0.99023	0.77488	0.06012	0.55717	0.0654762	0.678571	0.0238095
219	Study3	0.39757	-0.63677	-0.09909	1.34635	0.32603	-1.44989	-0.07752	0.05244	0.07154	0.81312	-0.02157	1.29391	0.0833333	0.279762	0.107143
221	Study3	-0.59556	1.1816	-0.52822	0.54017	-0.94889	-0.65284	-0.14954	0.11635	0.35333	1.83444	-0.37868	0.42382	0.0178571	0.178571	0.047619
222	Study3	0.63682	0.4189	1.08525	2.13271	-0.02635	-0.81727	0.7794	0.65892	0.66317	1.23617	0.30585	1.47379	0.0297619	0.113095	0.077381
224	Study3	0.20455	-0.23483	-0.60212	0.33831	-0.26193	-1.27958	-0.80321	0.19912	0.46648	1.04475	0.20109	0.13919	0.309524	0.267857	0.172619
225	Study3	0.14364	-0.84412	0.85102	0.9373	-0.30302	-1.07949	-0.14234	0.11132	0.44666	0.23537	0.99336	0.82598	0.0892857	0.10119	-0.196429
226	Study3	-1.01085	0.44254	-2.92602	-2.05037	-0.87095	-0.16554	-1.88268	0.11884	-0.1399	0.60808	-1.04334	-2.16921	-0.130952	0.0357143	0.0297619
227	Study3	4.52146	1.73559	-2.15026	-1.2895	0.02976	-1.36115	-0.93142	-0.36489	4.4917	3.09674	-1.21884	-0.92461	0.047619	-0.303571	0.0595238
229	Study3	-1.21508	1.25414	-0.94759	0.70676	-0.98482	-0.01557	-0.99605	0.27662	-0.23026	1.26971	0.04846	0.43014	0.184524	0.27381	0.0595238
230	Study3	0.29727	-0.80906	-0.43024	0.65771	0.46826	-1.34978	-0.35285	-0.3524	-0.17099	0.54072	-0.07739	1.01011	-0.125	0.0119048	0.0178571
231	Study3	0.34173	-0.44432	0.35105	-1.41457	-0.25301	-0.48509	0.05823	-1.06922	0.59474	0.04077	0.29282	-0.34535	-0.196429	0.0654762	0.0119048
233	Study3	0.75065	1.26382	0.21419	-1.00904	-0.00066	0.1183	-0.29057	-0.49379	0.75131	1.14552	0.50476	-0.51525	0.184524	-0.0416667	0.0595238
234	Study3	-0.07416	0.08888	-0.12079	-1.08469	-0.9996	-0.63835	-0.44593	0.29097	0.92544	0.72723	0.32514	-1.37566	0.113095	-0.0416667	0.047619
235	Study3	1.38398	-1.0818	0.52583	0.46138	0.19254	-1.14419	-0.29693	-0.27141	1.19144	0.06239	0.82276	0.73279	0.25	0.047619	0.0416667
236	Study3	0.10223	0.0394	-0.50256	-0.35187	-0.03582	-0.79723	-0.33239	-0.13123	0.13805	0.83663	-0.17017	-0.22064	-0.125	0.261905	0.00595238
237	Study3	0.46622	-0.82328	1.59238	-2.04898	-0.46135	-0.61656	0.34645	-0.21928	0.92757	-0.20672	1.24593	-1.8297	-0.0892857	-0.0654762	0.047619
239	Study3	-0.24941	0.69385	-2.24448	-0.30468	-0.19264	-0.96592	-2.38272	-0.05373	-0.05677	1.65977	0.13824	-0.25095	0.0595238	0.315476	0.0416667

## Sheet: FigS2a
Sample	ComponentNumber	Comp_Combined_Loadings	TimeS	Time	Comp_Boundary_Loadings	Comp_SameContext_Loadings
1	Comp1	4.228	0.004	4	2.011	8.922
2	Comp1	4.35	0.008	8	1.894	8.996
3	Comp1	4.478	0.012	12	1.947	9.133
4	Comp1	4.613	0.016	16	2.006	9.236
5	Comp1	4.779	0.02	20	2.096	9.338
6	Comp1	4.846	0.024	24	2.009	9.513
7	Comp1	4.944	0.028	28	2.089	9.685
8	Comp1	5.128	0.032	32	2.179	9.804
9	Comp1	5.187	0.036	36	2.163	9.984
10	Comp1	5.219	0.04	40	2.051	10.091
11	Comp1	5.197	0.044	44	1.787	10.325
12	Comp1	4.991	0.048	48	1.4	10.536
13	Comp1	4.829	0.052	52	1.033	10.639
14	Comp1	5.013	0.056	56	1.168	10.816
15	Comp1	5.373	0.06	60	1.562	11.04
16	Comp1	5.62	0.064	64	1.833	11.141
17	Comp1	5.913	0.068	68	2.033	11.234
18	Comp1	5.934	0.072	72	1.818	11.4
19	Comp1	6.017	0.076	76	1.916	11.583
20	Comp1	6.049	0.08	80	1.888	11.714
21	Comp1	5.994	0.084	84	1.755	11.968
22	Comp1	5.938	0.088	88	1.503	12.196
23	Comp1	6.082	0.092	92	1.66	12.33
24	Comp1	5.445	0.096	96	0.477	12.575
25	Comp1	5.42	0.1	100	0.313	12.801
26	Comp1	5.401	0.104	104	0.029	12.959
27	Comp1	6.069	0.108	108	0.907	13.189
28	Comp1	6.324	0.112	112	1.102	13.311
29	Comp1	6.41	0.116	116	1.074	13.479
30	Comp1	6.643	0.12	120	1.216	13.737
31	Comp1	6.872	0.124	124	1.301	13.956
32	Comp1	7.117	0.128	128	1.381	14.142
33	Comp1	7.269	0.132	132	1.497	14.217
34	Comp1	7.489	0.136	136	1.733	14.402
35	Comp1	7.664	0.14	140	1.979	14.454
36	Comp1	7.825	0.144	144	2.139	14.694
37	Comp1	7.893	0.148	148	2.151	14.885
38	Comp1	8.036	0.152	152	2.29	15.044
39	Comp1	8.312	0.156	156	2.676	15.232
40	Comp1	8.542	0.16	160	2.753	15.41
41	Comp1	8.787	0.164	164	2.971	15.688
42	Comp1	8.994	0.168	168	3.169	15.899
43	Comp1	9.251	0.172	172	3.423	16.235
44	Comp1	9.586	0.176	176	3.795	16.563
45	Comp1	9.777	0.18	180	3.83	16.846
46	Comp1	9.893	0.184	184	3.844	17.015
47	Comp1	10.256	0.188	188	4.156	17.298
48	Comp1	10.464	0.192	192	4.404	17.387
49	Comp1	10.67	0.196	196	4.581	17.625
50	Comp1	10.827	0.2	200	4.727	17.774
51	Comp1	11.048	0.204	204	4.918	18.023
52	Comp1	11.283	0.208	208	5.178	18.254
53	Comp1	11.549	0.212	212	5.505	18.559
54	Comp1	11.829	0.216	216	5.73	18.856
55	Comp1	12.137	0.22	220	6.111	19.129
56	Comp1	12.493	0.224	224	6.466	19.389
57	Comp1	12.595	0.228	228	6.262	19.655
58	Comp1	12.737	0.232	232	6.298	19.914
59	Comp1	13.068	0.236	236	6.629	20.173
60	Comp1	13.366	0.24	240	6.996	20.435
61	Comp1	13.64	0.244	244	7.329	20.694
62	Comp1	13.946	0.248	248	7.703	20.943
63	Comp1	14.262	0.252	252	8.186	21.263
64	Comp1	14.484	0.256	256	8.461	21.541
65	Comp1	14.671	0.26	260	8.648	21.761
66	Comp1	14.837	0.264	264	8.844	21.971
67	Comp1	15.097	0.268	268	9.103	22.255
68	Comp1	15.123	0.272	272	9.035	22.536
69	Comp1	15.156	0.276	276	8.954	22.818
70	Comp1	15.622	0.28	280	9.228	23.105
71	Comp1	15.835	0.284	284	9.197	23.394
72	Comp1	15.976	0.288	288	9.012	23.641
73	Comp1	16.008	0.292	292	8.517	23.891
74	Comp1	16.167	0.296	296	8.471	24.094
75	Comp1	16.326	0.3	300	8.341	24.404
76	Comp1	16.499	0.304	304	8.321	24.613
77	Comp1	16.667	0.308	308	8.265	24.839
78	Comp1	16.929	0.312	312	8.282	25.138
79	Comp1	17.184	0.316	316	8.203	25.413
80	Comp1	17.409	0.32	320	8.254	25.747
81	Comp1	17.726	0.324	324	8.348	26.051
82	Comp1	18.035	0.328	328	8.49	26.412
83	Comp1	18.381	0.332	332	8.773	26.807
84	Comp1	18.796	0.336	336	9.162	27.212
85	Comp1	19.24	0.34	340	9.486	27.599
86	Comp1	19.444	0.344	344	9.183	27.971
87	Comp1	19.727	0.348	348	9.387	28.131
88	Comp1	19.887	0.352	352	9.26	28.418
89	Comp1	20.173	0.356	356	9.326	28.756
90	Comp1	20.75	0.36	360	9.865	28.992
91	Comp1	21.104	0.364	364	10.075	29.28
92	Comp1	21.418	0.368	368	10.216	29.561
93	Comp1	21.778	0.372	372	10.414	29.826
94	Comp1	22.115	0.376	376	10.533	30.131
95	Comp1	22.723	0.38	380	11.149	30.402
96	Comp1	23.219	0.384	384	11.453	30.809
97	Comp1	23.508	0.388	388	11.277	31.129
98	Comp1	23.867	0.392	392	11.467	31.416
99	Comp1	24.385	0.396	396	11.644	31.72
100	Comp1	24.866	0.4	400	11.954	31.932
101	Comp1	25.396	0.404	404	12.278	32.182
102	Comp1	25.918	0.408	408	12.593	32.36
103	Comp1	26.292	0.412	412	12.707	32.596
104	Comp1	26.639	0.416	416	12.685	32.919
105	Comp1	26.714	0.42	420	12.469	33.162
106	Comp1	27.339	0.424	424	12.855	33.438
107	Comp1	27.711	0.428	428	12.853	33.784
108	Comp1	27.962	0.432	432	12.837	33.945
109	Comp1	29.081	0.436	436	14.013	34.212
110	Comp1	29.52	0.44	440	14.184	34.433
111	Comp1	30.426	0.444	444	14.989	34.771
112	Comp1	31.372	0.448	448	15.806	35.181
113	Comp1	31.98	0.452	452	15.732	35.416
114	Comp1	32.819	0.456	456	16.206	35.847
115	Comp1	33.507	0.46	460	16.676	36.171
116	Comp1	34.398	0.464	464	17.385	36.314
117	Comp1	35.052	0.468	468	17.718	36.559
118	Comp1	35.765	0.472	472	18.155	37.025
119	Comp1	36.489	0.476	476	18.591	37.216
120	Comp1	37.337	0.48	480	19.24	37.71
121	Comp1	38.14	0.484	484	20.022	38.016
122	Comp1	38.959	0.488	488	20.795	38.316
123	Comp1	39.7	0.492	492	21.058	38.723
124	Comp1	40.325	0.496	496	21.477	39.092
125	Comp1	41.283	0.5	500	22.157	39.322
126	Comp1	42.068	0.504	504	22.67	39.624
127	Comp1	42.836	0.508	508	23.397	40.039
128	Comp1	43.665	0.512	512	24.03	40.274
129	Comp1	44.327	0.516	516	24.509	40.458
130	Comp1	44.939	0.52	520	24.835	40.737
131	Comp1	45.586	0.524	524	25.054	41.094
132	Comp1	46.378	0.528	528	25.62	41.564
133	Comp1	47.063	0.532	532	26.248	41.868
134	Comp1	47.895	0.536	536	26.924	42.184
135	Comp1	48.969	0.54	540	27.787	42.534
136	Comp1	49.858	0.544	544	28.623	42.759
137	Comp1	50.548	0.548	548	28.999	42.98
138	Comp1	51.323	0.552	552	29.753	43.285
139	Comp1	52.308	0.556	556	30.804	43.521
140	Comp1	53.426	0.56	560	31.931	43.9
141	Comp1	54.582	0.564	564	33.116	44.157
142	Comp1	55.005	0.568	568	32.882	44.455
143	Comp1	55.742	0.572	572	33.272	44.765
144	Comp1	56.514	0.576	576	33.866	45.079
145	Comp1	57.345	0.58	580	34.663	45.376
146	Comp1	58.002	0.584	584	35.102	45.721
147	Comp1	58.989	0.588	588	36.268	45.915
148	Comp1	59.931	0.592	592	37.097	46.141
149	Comp1	60.896	0.596	596	38.123	46.308
150	Comp1	61.861	0.6	600	39.193	46.555
151	Comp1	62.628	0.604	604	39.868	46.768
152	Comp1	63.331	0.608	608	40.544	47.029
153	Comp1	64.244	0.612	612	41.351	47.393
154	Comp1	64.728	0.616	616	41.538	47.697
155	Comp1	65.285	0.62	620	41.945	47.972
156	Comp1	66.018	0.624	624	42.439	48.174
157	Comp1	67.262	0.628	628	43.949	48.389
158	Comp1	68.054	0.632	632	44.884	48.568
159	Comp1	68.503	0.636	636	44.994	48.838
160	Comp1	69.209	0.64	640	45.806	49.064
161	Comp1	69.72	0.644	644	46.169	49.289
162	Comp1	71.28	0.648	648	48.123	49.425
163	Comp1	72.103	0.652	652	48.991	49.607
164	Comp1	72.997	0.656	656	49.801	49.806
165	Comp1	73.63	0.66	660	50.46	50.081
166	Comp1	74.375	0.664	664	51.19	50.195
167	Comp1	75.244	0.668	668	52.216	50.375
168	Comp1	76.011	0.672	672	53.169	50.571
169	Comp1	76.817	0.676	676	54.074	50.788
170	Comp1	77.498	0.68	680	54.929	50.96
171	Comp1	78.087	0.684	684	55.351	51.149
172	Comp1	78.883	0.688	688	56.335	51.382
173	Comp1	79.625	0.692	692	57.062	51.61
174	Comp1	80.381	0.696	696	57.974	51.796
175	Comp1	81.434	0.7	700	59.226	51.958
176	Comp1	82.209	0.704	704	60.256	52.181
177	Comp1	83.037	0.708	708	61.4	52.36
178	Comp1	83.919	0.712	712	62.469	52.547
179	Comp1	84.852	0.716	716	63.454	52.82
180	Comp1	85.448	0.72	720	63.993	52.997
181	Comp1	86.181	0.724	724	64.866	53.246
182	Comp1	86.872	0.728	728	65.674	53.551
183	Comp1	87.609	0.732	732	66.739	53.76
184	Comp1	88.142	0.736	736	67.562	53.962
185	Comp1	88.378	0.74	740	67.547	54.106
186	Comp1	89	0.744	744	68.213	54.293
187	Comp1	89.288	0.748	748	68.508	54.466
188	Comp1	89.819	0.752	752	69.078	54.696
189	Comp1	91.087	0.756	756	70.892	54.811
190	Comp1	91.692	0.76	760	71.792	55.037
191	Comp1	92.002	0.764	764	72.036	55.225
192	Comp1	92.571	0.768	768	72.747	55.467
193	Comp1	93.055	0.772	772	73.296	55.69
194	Comp1	93.638	0.776	776	74.122	55.919
195	Comp1	94.271	0.78	780	74.935	56.233
196	Comp1	94.7	0.784	784	75.339	56.475
197	Comp1	95.589	0.788	788	76.323	56.692
198	Comp1	95.998	0.792	792	76.699	57.01
199	Comp1	96.434	0.796	796	77.348	57.279
200	Comp1	96.823	0.8	800	77.853	57.505
201	Comp1	98.076	0.804	804	79.865	57.718
202	Comp1	98.725	0.808	808	80.822	58.053
203	Comp1	99.448	0.812	812	81.865	58.353
204	Comp1	100.238	0.816	816	83.213	58.689
205	Comp1	100.942	0.82	820	84.034	58.877
206	Comp1	101.755	0.824	824	85.204	59.155
207	Comp1	102.563	0.828	828	86.642	59.367
208	Comp1	103.718	0.832	832	88.469	59.772
209	Comp1	104.515	0.836	836	89.659	60.075
210	Comp1	105.399	0.84	840	91.099	60.398
211	Comp1	106.223	0.844	844	92.136	60.811
212	Comp1	106.881	0.848	848	92.851	61.198
213	Comp1	107.459	0.852	852	93.783	61.47
214	Comp1	108.82	0.856	856	95.493	61.836
215	Comp1	109.444	0.86	860	96.452	62.159
216	Comp1	110.009	0.864	864	96.989	62.573
217	Comp1	110.687	0.868	868	97.812	62.932
218	Comp1	111.219	0.872	872	98.441	63.161
219	Comp1	111.782	0.876	876	99.127	63.409
220	Comp1	112.278	0.88	880	99.262	63.706
221	Comp1	112.722	0.884	884	99.682	64.052
222	Comp1	113.209	0.888	888	100.099	64.369
223	Comp1	113.906	0.892	892	100.922	64.722
224	Comp1	115.039	0.896	896	102.292	65.051
225	Comp1	115.839	0.9	900	103.263	65.355
226	Comp1	116.46	0.904	904	103.759	65.726
227	Comp1	117.173	0.908	908	104.549	66.145
228	Comp1	117.819	0.912	912	105.324	66.393
229	Comp1	118.423	0.916	916	105.862	66.719
230	Comp1	119.089	0.92	920	106.616	67.035
231	Comp1	119.732	0.924	924	107.373	67.393
232	Comp1	120.425	0.928	928	108.187	67.716
233	Comp1	121.171	0.932	932	109.198	68.055
234	Comp1	121.835	0.936	936	109.895	68.39
235	Comp1	122.63	0.94	940	111	68.731
236	Comp1	122.967	0.944	944	110.974	69.092
237	Comp1	123.501	0.948	948	111.523	69.431
238	Comp1	124.085	0.952	952	112.204	69.763
239	Comp1	124.721	0.956	956	113.08	70.152
240	Comp1	125.135	0.96	960	113.359	70.634
241	Comp1	126.125	0.964	964	114.446	70.991
242	Comp1	127.03	0.968	968	115.389	71.33
243	Comp1	127.782	0.972	972	116.235	71.686
244	Comp1	128.635	0.976	976	117.101	72.137
245	Comp1	129.413	0.98	980	118.043	72.482
246	Comp1	130.054	0.984	984	118.72	72.818
247	Comp1	130.894	0.988	988	119.698	73.238
248	Comp1	131.427	0.992	992	120.268	73.636
249	Comp1	132.273	0.996	996	121.223	74.007
250	Comp1	133.123	1	1000	122.055	74.411
251	Comp1	133.854	1.004	1004	122.815	74.768
252	Comp1	134.623	1.008	1008	123.741	75.088
253	Comp1	135.494	1.012	1012	124.681	75.614
254	Comp1	136.269	1.016	1016	125.451	76.13
255	Comp1	137.03	1.02	1020	126.297	76.527
256	Comp1	137.866	1.024	1024	127.29	76.919
257	Comp1	138.656	1.028	1028	128.303	77.345
258	Comp1	139.524	1.032	1032	129.446	77.778
259	Comp1	140.393	1.036	1036	130.618	78.189
260	Comp1	141.176	1.04	1040	131.549	78.609
261	Comp1	141.945	1.044	1044	132.391	79.031
262	Comp1	142.107	1.048	1048	131.832	79.485
263	Comp1	142.894	1.052	1052	132.639	79.88
264	Comp1	143.717	1.056	1056	133.469	80.326
265	Comp1	144.412	1.06	1060	134.244	80.596
266	Comp1	145.098	1.064	1064	135.05	80.902
267	Comp1	145.903	1.068	1068	135.948	81.258
268	Comp1	146.663	1.072	1072	136.818	81.576
269	Comp1	147.413	1.076	1076	137.711	81.955
270	Comp1	147.939	1.08	1080	137.887	82.269
271	Comp1	148.687	1.084	1084	138.579	82.694
272	Comp1	149.48	1.088	1088	139.36	83.075
273	Comp1	150.251	1.092	1092	140.151	83.477
274	Comp1	150.994	1.096	1096	140.916	83.83
275	Comp1	151.667	1.1	1100	141.514	84.248
276	Comp1	152.342	1.104	1104	142.155	84.667
277	Comp1	153.023	1.108	1108	142.85	85.086
278	Comp1	153.678	1.112	1112	143.454	85.501
279	Comp1	154.371	1.116	1116	144.11	85.883
280	Comp1	155.215	1.12	1120	144.922	86.286
281	Comp1	155.907	1.124	1124	145.653	86.747
282	Comp1	156.541	1.128	1128	146.24	87.102
283	Comp1	157.215	1.132	1132	146.939	87.497
284	Comp1	157.913	1.136	1136	147.617	87.832
285	Comp1	158.578	1.14	1140	148.317	88.182
286	Comp1	159.274	1.144	1144	149.098	88.563
287	Comp1	159.934	1.148	1148	149.68	88.979
288	Comp1	160.514	1.152	1152	150.232	89.337
289	Comp1	161.201	1.156	1156	150.878	89.724
290	Comp1	161.918	1.16	1160	151.634	90.117
291	Comp1	162.654	1.164	1164	152.4	90.515
292	Comp1	163.206	1.168	1168	152.949	90.847
293	Comp1	163.838	1.172	1172	153.583	91.193
294	Comp1	164.534	1.176	1176	154.304	91.599
295	Comp1	165.24	1.18	1180	155.032	91.989
296	Comp1	165.83	1.184	1184	155.568	92.384
297	Comp1	166.509	1.188	1188	156.396	92.729
298	Comp1	167.039	1.192	1192	156.784	93.059
299	Comp1	167.622	1.196	1196	157.442	93.424
300	Comp1	168.258	1.2	1200	158.307	93.744
301	Comp1	169.027	1.204	1204	159.274	94.066
302	Comp1	169.608	1.208	1208	159.654	94.433
303	Comp1	170.155	1.212	1212	160.166	94.795
304	Comp1	170.687	1.216	1216	160.59	95.213
305	Comp1	171.136	1.22	1220	160.922	95.589
306	Comp1	171.762	1.224	1224	161.578	95.968
307	Comp1	172.25	1.228	1228	162.067	96.247
308	Comp1	172.736	1.232	1232	162.54	96.64
309	Comp1	173.198	1.236	1236	163.028	96.986
310	Comp1	173.54	1.24	1240	163.417	97.293
311	Comp1	173.982	1.244	1244	163.807	97.58
312	Comp1	174.365	1.248	1248	164.1	97.921
313	Comp1	175.251	1.252	1252	165.317	98.185
314	Comp1	175.746	1.256	1256	165.881	98.472
315	Comp1	176.298	1.26	1260	166.493	98.791
316	Comp1	176.829	1.264	1264	167.043	99.136
317	Comp1	177.326	1.268	1268	167.598	99.485
318	Comp1	177.972	1.272	1272	168.414	99.849
319	Comp1	178.51	1.276	1276	168.995	100.177
320	Comp1	178.943	1.28	1280	169.506	100.518
321	Comp1	179.33	1.284	1284	169.949	100.863
322	Comp1	179.789	1.288	1288	170.437	101.237
323	Comp1	180.425	1.292	1292	171.117	101.633
324	Comp1	180.799	1.296	1296	171.557	101.863
325	Comp1	181.238	1.3	1300	172.057	102.187
326	Comp1	181.68	1.304	1304	172.654	102.487
327	Comp1	182.017	1.308	1308	173.053	102.743
328	Comp1	182.355	1.312	1312	173.454	103.046
329	Comp1	182.734	1.316	1316	173.998	103.356
330	Comp1	183.207	1.32	1320	174.723	103.627
331	Comp1	183.495	1.324	1324	175.037	103.906
332	Comp1	183.992	1.328	1328	175.716	104.172
333	Comp1	184.344	1.332	1332	176.237	104.449
334	Comp1	184.656	1.336	1336	176.571	104.748
335	Comp1	185.098	1.34	1340	177.186	105.047
336	Comp1	185.466	1.344	1344	177.651	105.357
337	Comp1	185.828	1.348	1348	178.121	105.609
338	Comp1	186.202	1.352	1352	178.454	105.984
339	Comp1	186.442	1.356	1356	178.752	106.243
340	Comp1	186.792	1.36	1360	179.19	106.579
341	Comp1	187.067	1.364	1364	179.341	106.911
342	Comp1	187.412	1.368	1368	179.765	107.155
343	Comp1	187.722	1.372	1372	180.143	107.475
344	Comp1	187.96	1.376	1376	180.493	107.785
345	Comp1	188.157	1.38	1380	180.701	108.086
346	Comp1	188.458	1.384	1384	181.059	108.389
347	Comp1	188.745	1.388	1388	181.409	108.642
348	Comp1	188.985	1.392	1392	181.688	108.994
349	Comp1	189.219	1.396	1396	182.002	109.277
350	Comp1	189.463	1.4	1400	182.352	109.577
351	Comp1	189.645	1.404	1404	182.719	109.836
352	Comp1	189.785	1.408	1408	183.048	110.014
353	Comp1	190.02	1.412	1412	183.465	110.342
354	Comp1	190.224	1.416	1416	183.8	110.603
355	Comp1	190.335	1.42	1420	183.99	110.863
356	Comp1	190.432	1.424	1424	184.266	111.128
357	Comp1	190.602	1.428	1428	184.678	111.347
358	Comp1	190.788	1.432	1432	185.11	111.613
359	Comp1	190.825	1.436	1436	185.413	111.906
360	Comp1	190.797	1.44	1440	185.421	112.128
361	Comp1	190.86	1.444	1444	185.68	112.344
362	Comp1	190.757	1.448	1448	185.434	112.571
363	Comp1	190.741	1.452	1452	185.558	112.842
364	Comp1	191.282	1.456	1456	186.51	113.128
365	Comp1	191.437	1.46	1460	186.982	113.375
366	Comp1	191.583	1.464	1464	187.459	113.622
367	Comp1	191.67	1.468	1468	187.827	113.813
368	Comp1	191.696	1.472	1472	187.882	114.078
369	Comp1	191.811	1.476	1476	188.242	114.413
370	Comp1	191.853	1.48	1480	188.48	114.577
371	Comp1	191.966	1.484	1484	188.818	114.803
372	Comp1	192.049	1.488	1488	189.096	115.009
373	Comp1	192.145	1.492	1492	189.489	115.265
374	Comp1	192.051	1.496	1496	189.303	115.494
375	Comp1	192.173	1.5	1500	189.714	115.687
1	Comp2	37.077	0.004	4	39.507	33.391
2	Comp2	37.408	0.008	8	39.648	33.937
3	Comp2	37.952	0.012	12	40.221	34.419
4	Comp2	38.487	0.016	16	40.754	34.937
5	Comp2	39.049	0.02	20	41.283	35.526
6	Comp2	39.656	0.024	24	41.883	36.089
7	Comp2	40.101	0.028	28	42.431	36.376
8	Comp2	40.482	0.032	32	42.705	36.864
9	Comp2	41.015	0.036	36	43.236	37.355
10	Comp2	41.642	0.04	40	43.875	37.922
11	Comp2	42.339	0.044	44	44.642	38.447
12	Comp2	42.933	0.048	48	45.361	38.82
13	Comp2	43.632	0.052	52	46.194	39.307
14	Comp2	44.171	0.056	56	46.862	39.646
15	Comp2	44.473	0.06	60	47.024	40.092
16	Comp2	44.881	0.064	64	47.337	40.609
17	Comp2	45.327	0.068	68	47.78	41.058
18	Comp2	45.674	0.072	72	48.02	41.483
19	Comp2	46.126	0.076	76	48.484	41.895
20	Comp2	46.531	0.08	80	48.82	42.367
21	Comp2	46.975	0.084	84	49.242	42.785
22	Comp2	47.307	0.088	88	49.46	43.183
23	Comp2	47.742	0.092	92	49.929	43.562
24	Comp2	48.334	0.096	96	50.618	43.885
25	Comp2	48.761	0.1	100	51.12	44.158
26	Comp2	49.191	0.104	104	51.567	44.501
27	Comp2	49.554	0.108	108	51.982	44.803
28	Comp2	50.027	0.112	112	52.526	45.153
29	Comp2	50.525	0.116	116	53.061	45.56
30	Comp2	50.99	0.12	120	53.619	45.852
31	Comp2	51.254	0.124	124	53.806	46.16
32	Comp2	51.673	0.128	128	54.273	46.458
33	Comp2	52.092	0.132	132	54.741	46.814
34	Comp2	52.521	0.136	136	55.218	47.169
35	Comp2	52.924	0.14	140	55.67	47.515
36	Comp2	53.354	0.144	144	56.141	47.858
37	Comp2	53.768	0.148	148	56.639	48.142
38	Comp2	54.174	0.152	152	57.079	48.48
39	Comp2	54.61	0.156	156	57.628	48.792
40	Comp2	55.069	0.16	160	58.179	49.088
41	Comp2	55.482	0.164	164	58.641	49.399
42	Comp2	55.973	0.168	168	59.332	49.611
43	Comp2	56.446	0.172	172	59.941	49.858
44	Comp2	57.06	0.176	176	60.851	50.073
45	Comp2	57.374	0.18	180	61.145	50.355
46	Comp2	57.853	0.184	184	61.729	50.673
47	Comp2	58.263	0.188	188	62.253	50.906
48	Comp2	58.656	0.192	192	62.73	51.217
49	Comp2	59.06	0.196	196	63.276	51.416
50	Comp2	59.404	0.2	200	63.738	51.597
51	Comp2	59.826	0.204	204	64.292	51.817
52	Comp2	60.272	0.208	208	64.97	51.942
53	Comp2	60.757	0.212	212	65.657	52.143
54	Comp2	61.076	0.216	216	65.934	52.476
55	Comp2	61.618	0.22	220	66.712	52.701
56	Comp2	62.071	0.224	224	67.35	52.881
57	Comp2	62.417	0.228	228	67.728	53.1
58	Comp2	62.641	0.232	232	67.929	53.312
59	Comp2	62.841	0.236	236	68.199	53.38
60	Comp2	63.108	0.24	240	68.518	53.557
61	Comp2	63.357	0.244	244	68.821	53.704
62	Comp2	63.544	0.248	248	69.004	53.87
63	Comp2	63.718	0.252	252	69.151	54.053
64	Comp2	63.959	0.256	256	69.424	54.215
65	Comp2	64.25	0.26	260	69.706	54.486
66	Comp2	64.579	0.264	264	70.176	54.604
67	Comp2	64.871	0.268	268	70.552	54.741
68	Comp2	65.205	0.272	272	70.96	54.919
69	Comp2	65.665	0.276	276	71.544	55.162
70	Comp2	65.945	0.28	280	71.817	55.368
71	Comp2	66.272	0.284	284	72.172	55.567
72	Comp2	66.733	0.288	288	72.852	55.648
73	Comp2	67.271	0.292	292	73.498	55.924
74	Comp2	67.602	0.296	296	73.884	56.112
75	Comp2	67.965	0.3	300	74.249	56.364
76	Comp2	68.322	0.304	304	74.676	56.571
77	Comp2	68.711	0.308	308	75.135	56.802
78	Comp2	68.994	0.312	312	75.527	56.857
79	Comp2	69.1	0.316	316	75.493	57.042
80	Comp2	69.185	0.32	320	75.631	56.952
81	Comp2	69.508	0.324	324	75.981	57.15
82	Comp2	69.802	0.328	328	76.424	57.155
83	Comp2	70.1	0.332	332	76.787	57.283
84	Comp2	70.33	0.336	336	77.054	57.369
85	Comp2	70.464	0.34	340	77.16	57.444
86	Comp2	70.838	0.344	344	77.573	57.603
87	Comp2	71.138	0.348	348	77.874	57.874
88	Comp2	71.385	0.352	352	78.086	58.041
89	Comp2	71.412	0.356	356	78.094	57.958
90	Comp2	71.745	0.36	360	78.484	58.208
91	Comp2	71.964	0.364	364	78.707	58.351
92	Comp2	72.255	0.368	368	79.011	58.547
93	Comp2	72.384	0.372	372	79.165	58.556
94	Comp2	72.716	0.376	376	79.483	58.795
95	Comp2	72.842	0.38	380	79.657	58.804
96	Comp2	73.166	0.384	384	79.962	59.025
97	Comp2	73.232	0.388	388	79.789	59.251
98	Comp2	73.223	0.392	392	79.848	59.036
99	Comp2	73.31	0.396	396	79.848	59.099
100	Comp2	73.485	0.4	400	80.01	59.238
101	Comp2	73.538	0.404	404	79.974	59.312
102	Comp2	73.74	0.408	408	80.173	59.444
103	Comp2	73.951	0.412	412	80.457	59.447
104	Comp2	74.121	0.416	416	80.683	59.401
105	Comp2	74.398	0.42	420	81.081	59.41
106	Comp2	74.714	0.424	424	81.504	59.488
107	Comp2	75.051	0.428	428	81.978	59.511
108	Comp2	75.457	0.432	432	82.573	59.58
109	Comp2	75.145	0.436	436	81.871	59.69
110	Comp2	75.006	0.44	440	81.528	59.655
111	Comp2	75.363	0.444	444	82.139	59.602
112	Comp2	75.801	0.448	448	82.73	59.747
113	Comp2	75.305	0.452	452	81.566	59.916
114	Comp2	75.187	0.456	456	81.25	59.886
115	Comp2	75.229	0.46	460	81.24	59.862
116	Comp2	75.242	0.464	464	81.122	59.958
117	Comp2	75.366	0.468	468	81.157	60.092
118	Comp2	75.529	0.472	472	81.319	60.087
119	Comp2	75.616	0.476	476	81.258	60.242
120	Comp2	75.794	0.48	480	81.429	60.255
121	Comp2	75.998	0.484	484	81.658	60.328
122	Comp2	76.169	0.488	488	81.744	60.499
123	Comp2	76.085	0.492	492	81.427	60.535
124	Comp2	76.283	0.496	496	81.684	60.526
125	Comp2	76.096	0.5	500	81.301	60.474
126	Comp2	75.964	0.504	504	80.893	60.561
127	Comp2	76.014	0.508	508	80.779	60.682
128	Comp2	76.052	0.512	512	80.601	60.866
129	Comp2	76.17	0.516	516	80.588	61.024
130	Comp2	76.429	0.52	520	80.844	61.15
131	Comp2	76.302	0.524	524	80.461	61.155
132	Comp2	76.206	0.528	528	80.251	61.005
133	Comp2	76.19	0.532	532	80.263	60.812
134	Comp2	76.269	0.536	536	80.198	60.928
135	Comp2	76.213	0.54	540	79.981	60.905
136	Comp2	76.333	0.544	544	80.065	60.964
137	Comp2	76.128	0.548	548	79.577	60.97
138	Comp2	75.995	0.552	552	79.37	60.821
139	Comp2	75.722	0.556	556	78.87	60.77
140	Comp2	75.463	0.56	560	78.327	60.733
141	Comp2	75.077	0.564	564	77.588	60.696
142	Comp2	75.308	0.568	568	77.867	60.663
143	Comp2	75.302	0.572	572	77.747	60.626
144	Comp2	75.358	0.576	576	77.713	60.646
145	Comp2	75.219	0.58	580	77.463	60.513
146	Comp2	75.04	0.584	584	77.009	60.51
147	Comp2	74.996	0.588	588	76.88	60.529
148	Comp2	74.857	0.592	592	76.504	60.571
149	Comp2	74.676	0.596	596	76.171	60.5
150	Comp2	74.422	0.6	600	75.674	60.481
151	Comp2	74.305	0.604	604	75.384	60.48
152	Comp2	74.277	0.608	608	75.244	60.476
153	Comp2	74.122	0.612	612	74.98	60.3
154	Comp2	73.827	0.616	616	74.424	60.151
155	Comp2	73.525	0.62	620	73.793	60.118
156	Comp2	73.465	0.624	624	73.577	60.111
157	Comp2	73.17	0.628	628	73.173	59.891
158	Comp2	72.761	0.632	632	72.448	59.792
159	Comp2	72.628	0.636	636	72.142	59.682
160	Comp2	72.447	0.64	640	71.824	59.554
161	Comp2	72.01	0.644	644	71.016	59.434
162	Comp2	72.176	0.648	648	71.418	59.348
163	Comp2	72.068	0.652	652	71.252	59.24
164	Comp2	71.584	0.656	656	70.311	59.228
165	Comp2	71.331	0.66	660	69.873	59.104
166	Comp2	71.066	0.664	664	69.383	59.043
167	Comp2	71.081	0.668	668	69.495	58.904
168	Comp2	70.911	0.672	672	69.233	58.796
169	Comp2	70.704	0.676	676	68.887	58.691
170	Comp2	70.504	0.68	680	68.535	58.628
171	Comp2	70.293	0.684	684	68.141	58.534
172	Comp2	70.213	0.688	688	67.994	58.475
173	Comp2	70.135	0.692	692	67.784	58.454
174	Comp2	70.101	0.696	696	67.729	58.399
175	Comp2	69.686	0.7	700	67.163	58.135
176	Comp2	69.568	0.704	704	67.031	57.988
177	Comp2	69.396	0.708	708	66.779	57.897
178	Comp2	69.139	0.712	712	66.344	57.822
179	Comp2	68.583	0.716	716	65.395	57.666
180	Comp2	68.366	0.72	720	64.986	57.591
181	Comp2	68.119	0.724	724	64.508	57.557
182	Comp2	67.89	0.728	728	64.074	57.506
183	Comp2	67.711	0.732	732	63.87	57.31
184	Comp2	67.478	0.736	736	63.553	57.129
185	Comp2	67.162	0.74	740	62.904	57.108
186	Comp2	67.239	0.744	744	63.075	57.031
187	Comp2	67.011	0.748	748	62.727	56.864
188	Comp2	66.564	0.752	752	61.931	56.771
189	Comp2	66.662	0.756	756	62.277	56.627
190	Comp2	66.33	0.76	760	61.782	56.476
191	Comp2	66.049	0.764	764	61.311	56.351
192	Comp2	65.78	0.768	768	60.867	56.235
193	Comp2	65.575	0.772	772	60.5	56.165
194	Comp2	65.361	0.776	776	60.215	56.004
195	Comp2	65.28	0.78	780	60.178	55.778
196	Comp2	65.115	0.784	784	59.927	55.62
197	Comp2	64.856	0.788	788	59.456	55.576
198	Comp2	64.305	0.792	792	58.59	55.299
199	Comp2	64.029	0.796	796	58.193	55.111
200	Comp2	63.705	0.8	800	57.703	54.939
201	Comp2	63.7	0.804	804	57.856	54.87
202	Comp2	63.557	0.808	808	57.727	54.697
203	Comp2	63.238	0.812	812	57.318	54.454
204	Comp2	63.014	0.816	816	57.025	54.318
205	Comp2	62.795	0.82	820	56.73	54.171
206	Comp2	62.738	0.824	824	56.723	54.035
207	Comp2	62.61	0.828	828	56.674	53.861
208	Comp2	62.222	0.832	832	56.213	53.593
209	Comp2	62.158	0.836	836	56.26	53.374
210	Comp2	61.96	0.84	840	56.12	53.111
211	Comp2	61.441	0.844	844	55.413	52.778
212	Comp2	61.233	0.848	848	55.2	52.492
213	Comp2	60.995	0.852	852	54.974	52.232
214	Comp2	60.403	0.856	856	54.111	52.024
215	Comp2	60.117	0.86	860	53.737	51.835
216	Comp2	59.759	0.864	864	53.205	51.596
217	Comp2	59.328	0.868	868	52.568	51.371
218	Comp2	58.898	0.872	872	51.941	51.165
219	Comp2	58.604	0.876	876	51.523	51.021
220	Comp2	58.554	0.88	880	51.509	50.811
221	Comp2	58.173	0.884	884	50.952	50.583
222	Comp2	57.823	0.888	888	50.434	50.37
223	Comp2	57.815	0.892	892	50.624	50.117
224	Comp2	57.607	0.896	896	50.444	49.854
225	Comp2	57.309	0.9	900	50.12	49.578
226	Comp2	57.134	0.904	904	49.971	49.29
227	Comp2	56.939	0.908	908	49.745	49.091
228	Comp2	56.806	0.912	912	49.596	48.979
229	Comp2	56.578	0.916	916	49.283	48.79
230	Comp2	56.297	0.92	920	48.912	48.6
231	Comp2	56.026	0.924	924	48.639	48.282
232	Comp2	55.891	0.928	928	48.515	48.111
233	Comp2	55.705	0.932	932	48.379	47.86
234	Comp2	55.381	0.936	936	47.977	47.585
235	Comp2	55.068	0.94	940	47.591	47.357
236	Comp2	55.006	0.944	944	47.582	47.098
237	Comp2	54.792	0.948	948	47.31	46.891
238	Comp2	54.521	0.952	952	46.999	46.629
239	Comp2	54.195	0.956	956	46.6	46.372
240	Comp2	54.021	0.96	960	46.423	46.099
241	Comp2	53.445	0.964	964	45.558	45.86
242	Comp2	52.948	0.968	968	44.853	45.6
243	Comp2	52.518	0.972	972	44.261	45.334
244	Comp2	52.183	0.976	976	43.851	45.035
245	Comp2	51.743	0.98	980	43.232	44.811
246	Comp2	51.371	0.984	984	42.763	44.544
247	Comp2	50.911	0.988	988	42.074	44.366
248	Comp2	50.537	0.992	992	41.526	44.164
249	Comp2	50.408	0.996	996	41.474	43.894
250	Comp2	50.05	1	1000	40.984	43.644
251	Comp2	49.711	1.004	1004	40.533	43.404
252	Comp2	49.439	1.008	1008	40.133	43.295
253	Comp2	49.083	1.012	1012	39.64	43.068
254	Comp2	48.703	1.016	1016	39.133	42.766
255	Comp2	48.243	1.02	1020	38.434	42.588
256	Comp2	47.825	1.024	1024	37.826	42.398
257	Comp2	47.447	1.028	1028	37.298	42.203
258	Comp2	47.058	1.032	1032	36.685	42.104
259	Comp2	46.662	1.036	1036	36.09	41.955
260	Comp2	46.186	1.04	1040	35.378	41.748
261	Comp2	45.786	1.044	1044	34.756	41.6
262	Comp2	45.679	1.048	1048	34.547	41.431
263	Comp2	45.358	1.052	1052	34.015	41.338
264	Comp2	45.006	1.056	1056	33.493	41.145
265	Comp2	44.687	1.06	1060	33.044	40.985
266	Comp2	44.383	1.064	1064	32.581	40.887
267	Comp2	44.065	1.068	1068	32.059	40.812
268	Comp2	43.752	1.072	1072	31.575	40.694
269	Comp2	43.507	1.076	1076	31.186	40.616
270	Comp2	43.197	1.08	1080	30.642	40.528
271	Comp2	42.821	1.084	1084	30.058	40.362
272	Comp2	42.502	1.088	1088	29.55	40.236
273	Comp2	42.196	1.092	1092	29.081	40.092
274	Comp2	41.816	1.096	1096	28.47	39.97
275	Comp2	41.532	1.1	1100	28.011	39.845
276	Comp2	41.311	1.104	1104	27.631	39.775
277	Comp2	41.06	1.108	1108	27.175	39.744
278	Comp2	40.85	1.112	1112	26.787	39.699
279	Comp2	40.579	1.116	1116	26.328	39.618
280	Comp2	40.197	1.12	1120	25.775	39.406
281	Comp2	39.955	1.124	1124	25.422	39.268
282	Comp2	39.678	1.128	1128	24.943	39.205
283	Comp2	39.374	1.132	1132	24.461	39.087
284	Comp2	39.152	1.136	1136	24.167	38.933
285	Comp2	38.852	1.14	1140	23.675	38.855
286	Comp2	38.556	1.144	1144	23.115	38.877
287	Comp2	38.248	1.148	1148	22.599	38.791
288	Comp2	37.946	1.152	1152	22.087	38.717
289	Comp2	37.636	1.156	1156	21.531	38.675
290	Comp2	37.332	1.16	1160	21.016	38.618
291	Comp2	36.971	1.164	1164	20.432	38.508
292	Comp2	36.705	1.168	1168	19.983	38.446
293	Comp2	36.502	1.172	1172	19.664	38.366
294	Comp2	36.312	1.176	1176	19.368	38.264
295	Comp2	35.989	1.18	1180	18.815	38.195
296	Comp2	35.689	1.184	1184	18.325	38.082
297	Comp2	35.48	1.188	1188	17.97	38.054
298	Comp2	35.173	1.192	1192	17.446	37.975
299	Comp2	34.915	1.196	1196	16.989	37.946
300	Comp2	34.624	1.2	1200	16.522	37.888
301	Comp2	34.392	1.204	1204	16.164	37.824
302	Comp2	34.201	1.208	1208	15.815	37.768
303	Comp2	33.88	1.212	1212	15.23	37.733
304	Comp2	33.613	1.216	1216	14.78	37.623
305	Comp2	33.28	1.22	1220	14.197	37.54
306	Comp2	33.027	1.224	1224	13.777	37.465
307	Comp2	32.665	1.228	1228	13.079	37.495
308	Comp2	32.33	1.232	1232	12.472	37.444
309	Comp2	32.034	1.236	1236	11.927	37.422
310	Comp2	31.72	1.24	1240	11.352	37.395
311	Comp2	31.387	1.244	1244	10.707	37.411
312	Comp2	31.157	1.248	1248	10.28	37.371
313	Comp2	31.29	1.252	1252	10.59	37.366
314	Comp2	31.113	1.256	1256	10.263	37.362
315	Comp2	30.947	1.26	1260	9.967	37.333
316	Comp2	30.699	1.264	1264	9.466	37.358
317	Comp2	30.473	1.268	1268	9.005	37.397
318	Comp2	30.456	1.272	1272	9	37.375
319	Comp2	30.241	1.276	1276	8.624	37.329
320	Comp2	30.069	1.28	1280	8.272	37.361
321	Comp2	29.83	1.284	1284	7.862	37.301
322	Comp2	29.674	1.288	1288	7.55	37.292
323	Comp2	29.461	1.292	1292	7.172	37.245
324	Comp2	29.237	1.296	1296	6.757	37.262
325	Comp2	28.944	1.3	1300	6.247	37.21
326	Comp2	28.727	1.304	1304	5.862	37.208
327	Comp2	28.504	1.308	1308	5.463	37.194
328	Comp2	28.325	1.312	1312	5.125	37.186
329	Comp2	28.127	1.316	1316	4.788	37.148
330	Comp2	27.853	1.32	1320	4.34	37.104
331	Comp2	27.664	1.324	1324	3.993	37.078
332	Comp2	27.532	1.328	1328	3.766	37.08
333	Comp2	27.318	1.332	1332	3.415	37.03
334	Comp2	27.089	1.336	1336	3.033	36.964
335	Comp2	27.022	1.34	1340	2.934	36.933
336	Comp2	26.931	1.344	1344	2.754	36.929
337	Comp2	26.804	1.348	1348	2.517	36.931
338	Comp2	26.697	1.352	1352	2.282	36.923
339	Comp2	26.584	1.356	1356	2.104	36.882
340	Comp2	26.635	1.36	1360	2.199	36.849
341	Comp2	26.704	1.364	1364	2.294	36.811
342	Comp2	26.627	1.368	1368	2.166	36.786
343	Comp2	26.612	1.372	1372	2.152	36.738
344	Comp2	26.59	1.376	1376	2.156	36.66
345	Comp2	26.535	1.38	1380	2.061	36.617
346	Comp2	26.568	1.384	1384	2.13	36.568
347	Comp2	26.669	1.388	1388	2.293	36.572
348	Comp2	26.714	1.392	1392	2.379	36.521
349	Comp2	26.746	1.396	1396	2.445	36.487
350	Comp2	26.752	1.4	1400	2.401	36.541
351	Comp2	26.79	1.404	1404	2.482	36.522
352	Comp2	26.82	1.408	1408	2.54	36.538
353	Comp2	26.79	1.412	1412	2.525	36.474
354	Comp2	26.725	1.416	1416	2.441	36.41
355	Comp2	26.609	1.42	1420	2.286	36.308
356	Comp2	26.551	1.424	1424	2.197	36.27
357	Comp2	26.535	1.428	1428	2.189	36.247
358	Comp2	26.513	1.432	1432	2.174	36.211
359	Comp2	26.379	1.436	1436	1.988	36.115
360	Comp2	26.417	1.44	1440	2.061	36.086
361	Comp2	26.485	1.444	1444	2.205	36.056
362	Comp2	26.496	1.448	1448	2.198	36.026
363	Comp2	26.472	1.452	1452	2.169	35.983
364	Comp2	26.458	1.456	1456	2.203	35.919
365	Comp2	26.43	1.46	1460	2.209	35.851
366	Comp2	26.49	1.464	1464	2.366	35.791
367	Comp2	26.57	1.468	1468	2.525	35.788
368	Comp2	26.69	1.472	1472	2.722	35.772
369	Comp2	26.735	1.476	1476	2.855	35.685
370	Comp2	26.789	1.48	1480	2.976	35.653
371	Comp2	26.909	1.484	1484	3.233	35.596
372	Comp2	26.99	1.488	1488	3.422	35.531
373	Comp2	26.999	1.492	1492	3.525	35.42
374	Comp2	27.067	1.496	1496	3.636	35.386
375	Comp2	27.124	1.5	1500	3.807	35.302
1	Comp3	-1.598	0.004	4	0.665	0.768
2	Comp3	-1.504	0.008	8	0.733	0.748
3	Comp3	-1.268	0.012	12	1.051	0.882
4	Comp3	-1.071	0.016	16	1.312	1.032
5	Comp3	-0.835	0.02	20	1.628	1.209
6	Comp3	-0.53	0.024	24	2.034	1.378
7	Comp3	-0.284	0.028	28	2.48	1.32
8	Comp3	-0.173	0.032	32	2.602	1.512
9	Comp3	0.193	0.036	36	3.182	1.635
10	Comp3	0.578	0.04	40	3.731	1.83
11	Comp3	0.842	0.044	44	4.075	1.972
12	Comp3	1.107	0.048	48	4.467	2.046
13	Comp3	1.475	0.052	52	4.91	2.23
14	Comp3	2.075	0.056	56	5.811	2.276
15	Comp3	1.898	0.06	60	5.659	2.317
16	Comp3	1.934	0.064	64	5.749	2.545
17	Comp3	1.57	0.068	68	5.102	2.707
18	Comp3	1.543	0.072	72	4.983	2.811
19	Comp3	1.629	0.076	76	5.13	2.979
20	Comp3	1.626	0.08	80	5.106	3.111
21	Comp3	1.621	0.084	84	5.107	3.247
22	Comp3	1.623	0.088	88	5.126	3.333
23	Comp3	1.668	0.092	92	5.207	3.456
24	Comp3	1.507	0.096	96	4.879	3.479
25	Comp3	1.644	0.1	100	5.105	3.449
26	Comp3	1.743	0.104	104	5.116	3.605
27	Comp3	2.172	0.108	108	5.757	3.764
28	Comp3	2.476	0.112	112	6.191	3.869
29	Comp3	2.719	0.116	116	6.521	3.977
30	Comp3	2.891	0.12	120	6.729	4.093
31	Comp3	3.013	0.124	124	6.871	4.119
32	Comp3	3.233	0.128	128	7.082	4.326
33	Comp3	3.286	0.132	132	7.078	4.495
34	Comp3	3.321	0.136	136	7.1	4.639
35	Comp3	3.401	0.14	140	7.171	4.957
36	Comp3	3.398	0.144	144	7.158	5.121
37	Comp3	3.481	0.148	148	7.293	5.088
38	Comp3	3.541	0.152	152	7.373	5.243
39	Comp3	3.365	0.156	156	7.085	5.369
40	Comp3	3.771	0.16	160	7.552	5.527
41	Comp3	3.882	0.164	164	7.736	5.588
42	Comp3	3.926	0.168	168	7.7	5.792
43	Comp3	4.079	0.172	172	7.948	5.86
44	Comp3	4.068	0.176	176	7.902	5.89
45	Comp3	4.075	0.18	180	7.804	5.997
46	Comp3	4.188	0.184	184	7.867	6.111
47	Comp3	4.199	0.188	188	7.837	6.123
48	Comp3	4.306	0.192	192	7.971	6.13
49	Comp3	4.456	0.196	196	8.146	6.172
50	Comp3	4.584	0.2	200	8.312	6.201
51	Comp3	4.641	0.204	204	8.353	6.272
52	Comp3	4.776	0.208	208	8.513	6.366
53	Comp3	4.867	0.212	212	8.689	6.366
54	Comp3	4.92	0.216	216	8.671	6.539
55	Comp3	5.104	0.22	220	8.944	6.616
56	Comp3	5.33	0.224	224	9.205	6.819
57	Comp3	5.25	0.228	228	8.913	6.917
58	Comp3	5.276	0.232	232	8.867	6.983
59	Comp3	5.38	0.236	236	8.977	7.069
60	Comp3	5.506	0.24	240	9.172	7.133
61	Comp3	5.648	0.244	244	9.363	7.26
62	Comp3	5.715	0.248	248	9.44	7.4
63	Comp3	5.873	0.252	252	9.747	7.499
64	Comp3	6	0.256	256	9.92	7.655
65	Comp3	6.174	0.26	260	10.165	7.789
66	Comp3	6.421	0.264	264	10.519	7.886
67	Comp3	6.617	0.268	268	10.756	8.029
68	Comp3	6.844	0.272	272	11.031	8.106
69	Comp3	7.121	0.276	276	11.345	8.238
70	Comp3	7.381	0.28	280	11.655	8.364
71	Comp3	7.507	0.284	284	11.726	8.498
72	Comp3	7.83	0.288	288	12.006	8.643
73	Comp3	8.122	0.292	292	12.167	8.778
74	Comp3	8.479	0.296	296	12.568	8.951
75	Comp3	8.81	0.3	300	12.918	9.131
76	Comp3	9.116	0.304	304	13.222	9.309
77	Comp3	9.465	0.308	308	13.559	9.511
78	Comp3	9.681	0.312	312	13.773	9.496
79	Comp3	9.985	0.316	316	14.054	9.586
80	Comp3	10.326	0.32	320	14.492	9.648
81	Comp3	10.717	0.324	324	14.896	9.92
82	Comp3	11.037	0.328	328	15.343	9.864
83	Comp3	11.439	0.332	332	15.895	10.034
84	Comp3	11.862	0.336	336	16.472	10.291
85	Comp3	12.268	0.34	340	17.029	10.374
86	Comp3	12.958	0.344	344	17.791	10.551
87	Comp3	13.454	0.348	348	18.504	10.58
88	Comp3	14.134	0.352	352	19.416	10.795
89	Comp3	14.63	0.356	356	20.018	11.032
90	Comp3	14.564	0.36	360	19.705	11.274
91	Comp3	14.92	0.364	364	20.1	11.462
92	Comp3	15.344	0.368	368	20.712	11.432
93	Comp3	15.858	0.372	372	21.385	11.543
94	Comp3	16.356	0.376	376	21.982	11.863
95	Comp3	16.843	0.38	380	22.563	12.142
96	Comp3	17.537	0.384	384	23.518	12.335
97	Comp3	17.906	0.388	388	23.862	12.493
98	Comp3	18.483	0.392	392	24.471	12.922
99	Comp3	18.937	0.396	396	24.92	13.213
100	Comp3	19.342	0.4	400	25.408	13.274
101	Comp3	19.964	0.404	404	26.164	13.495
102	Comp3	20.626	0.408	408	26.951	13.749
103	Comp3	21.307	0.412	412	27.764	14.031
104	Comp3	21.991	0.416	416	28.552	14.255
105	Comp3	22.622	0.42	420	29.382	14.323
106	Comp3	23.203	0.424	424	30.11	14.51
107	Comp3	23.912	0.428	428	30.905	14.795
108	Comp3	24.799	0.432	432	32.008	15.11
109	Comp3	25.504	0.436	436	32.978	15.537
110	Comp3	26.602	0.44	440	34.499	15.947
111	Comp3	27.256	0.444	444	35.28	16.255
112	Comp3	27.703	0.448	448	35.708	16.66
113	Comp3	28.388	0.452	452	36.264	17.116
114	Comp3	28.714	0.456	456	36.445	17.52
115	Comp3	29.413	0.46	460	37.358	17.759
116	Comp3	30.075	0.464	464	38.221	17.99
117	Comp3	30.664	0.468	468	38.772	18.341
118	Comp3	31.133	0.472	472	39.298	18.66
119	Comp3	31.943	0.476	476	40.234	19.181
120	Comp3	32.694	0.48	480	41.197	19.603
121	Comp3	33.443	0.484	484	42.23	20.01
122	Comp3	34.058	0.488	488	43.095	20.429
123	Comp3	34.599	0.492	492	43.598	20.716
124	Comp3	35.363	0.496	496	44.562	21.064
125	Comp3	35.884	0.5	500	45.08	21.383
126	Comp3	36.519	0.504	504	45.715	21.847
127	Comp3	37.312	0.508	508	46.749	22.409
128	Comp3	38.146	0.512	512	47.832	22.899
129	Comp3	39.293	0.516	516	49.373	23.415
130	Comp3	40.118	0.52	520	50.441	23.751
131	Comp3	41.014	0.524	524	51.499	24.193
132	Comp3	41.893	0.528	528	52.739	24.465
133	Comp3	43.047	0.532	532	54.394	24.837
134	Comp3	43.93	0.536	536	55.559	25.331
135	Comp3	44.592	0.54	540	56.557	25.603
136	Comp3	45.481	0.544	544	57.793	26.063
137	Comp3	46.334	0.548	548	58.932	26.384
138	Comp3	47.006	0.552	552	59.918	26.622
139	Comp3	47.002	0.556	556	59.793	27.023
140	Comp3	47.689	0.56	560	60.825	27.465
141	Comp3	47.964	0.564	564	61.199	27.86
142	Comp3	48.752	0.568	568	62.017	28.071
143	Comp3	49.284	0.572	572	62.643	28.427
144	Comp3	49.729	0.576	576	63.211	28.792
145	Comp3	50.392	0.58	580	64.22	29.09
146	Comp3	51.063	0.584	584	65.17	29.451
147	Comp3	51.328	0.588	588	65.565	29.827
148	Comp3	51.692	0.592	592	66.124	30.058
149	Comp3	52.182	0.596	596	66.932	30.283
150	Comp3	52.418	0.6	600	67.36	30.523
151	Comp3	52.778	0.604	604	67.798	30.904
152	Comp3	53.355	0.608	608	68.714	31.173
153	Comp3	53.849	0.612	612	69.47	31.426
154	Comp3	54.245	0.616	616	69.998	31.712
155	Comp3	54.693	0.62	620	70.642	32.048
156	Comp3	55.202	0.624	624	71.4	32.322
157	Comp3	55.588	0.628	628	72.193	32.518
158	Comp3	56.025	0.632	632	72.975	32.878
159	Comp3	56.711	0.636	636	73.892	33.251
160	Comp3	57.379	0.64	640	75.069	33.538
161	Comp3	57.783	0.644	644	75.822	33.692
162	Comp3	57.7	0.648	648	75.642	33.977
163	Comp3	57.891	0.652	652	75.96	34.192
164	Comp3	58.038	0.656	656	76.195	34.438
165	Comp3	58.174	0.66	660	76.509	34.616
166	Comp3	58.321	0.664	664	76.703	34.949
167	Comp3	58.553	0.668	668	77.07	35.097
168	Comp3	58.756	0.672	672	77.515	35.266
169	Comp3	58.852	0.676	676	77.732	35.511
170	Comp3	58.986	0.68	680	78.094	35.697
171	Comp3	58.937	0.684	684	77.999	35.916
172	Comp3	59.046	0.688	688	78.329	36.074
173	Comp3	59.338	0.692	692	78.888	36.255
174	Comp3	59.365	0.696	696	79.082	36.359
175	Comp3	59.719	0.7	700	79.619	36.608
176	Comp3	59.794	0.704	704	79.929	36.727
177	Comp3	59.889	0.708	708	80.299	36.828
178	Comp3	59.945	0.712	712	80.488	37.036
179	Comp3	59.941	0.716	716	80.655	37.128
180	Comp3	60.203	0.72	720	81.132	37.261
181	Comp3	60.421	0.724	724	81.683	37.36
182	Comp3	60.537	0.728	728	82.042	37.448
183	Comp3	60.886	0.732	732	82.801	37.584
184	Comp3	61.322	0.736	736	83.709	37.721
185	Comp3	61.434	0.74	740	83.954	37.762
186	Comp3	61.278	0.744	744	83.698	37.875
187	Comp3	61.571	0.748	748	84.27	37.967
188	Comp3	61.391	0.752	752	84.127	38.148
189	Comp3	61.215	0.756	756	84.084	38.158
190	Comp3	61.195	0.76	760	84.312	38.148
191	Comp3	60.971	0.764	764	84.079	38.172
192	Comp3	60.999	0.768	768	84.335	38.207
193	Comp3	60.99	0.772	772	84.466	38.279
194	Comp3	60.929	0.776	776	84.559	38.347
195	Comp3	61.003	0.78	780	84.914	38.408
196	Comp3	61.088	0.784	784	85.206	38.422
197	Comp3	61.546	0.788	788	86.035	38.457
198	Comp3	61.732	0.792	792	86.508	38.406
199	Comp3	61.987	0.796	796	87.202	38.326
200	Comp3	62.002	0.8	800	87.49	38.161
201	Comp3	61.002	0.804	804	86.3	38.003
202	Comp3	60.642	0.808	808	85.914	38.007
203	Comp3	60.672	0.812	812	86.284	37.898
204	Comp3	60.573	0.816	816	86.577	37.834
205	Comp3	60.058	0.82	820	85.933	37.787
206	Comp3	59.588	0.824	824	85.483	37.821
207	Comp3	59.278	0.828	828	85.461	37.664
208	Comp3	59.256	0.832	832	85.808	37.565
209	Comp3	59.054	0.836	836	85.782	37.555
210	Comp3	58.647	0.84	840	85.572	37.488
211	Comp3	58.256	0.844	844	85.254	37.265
212	Comp3	57.824	0.848	848	84.725	37.277
213	Comp3	57.348	0.852	852	84.371	37.062
214	Comp3	57.055	0.856	856	83.998	36.868
215	Comp3	56.645	0.86	860	83.483	37.037
216	Comp3	56.524	0.864	864	83.376	37.011
217	Comp3	56.278	0.868	868	83.145	36.968
218	Comp3	56.003	0.872	872	82.879	36.773
219	Comp3	55.668	0.876	876	82.492	36.579
220	Comp3	55.512	0.88	880	82.078	36.542
221	Comp3	55.355	0.884	884	81.962	36.314
222	Comp3	55.221	0.888	888	81.798	36.186
223	Comp3	54.441	0.892	892	80.574	36.074
224	Comp3	54.255	0.896	896	80.379	36.02
225	Comp3	53.818	0.9	900	79.803	35.864
226	Comp3	53.433	0.904	904	79.191	35.685
227	Comp3	52.953	0.908	908	78.568	35.465
228	Comp3	52.612	0.912	912	78.174	35.244
229	Comp3	52.371	0.916	916	77.803	35.153
230	Comp3	52.075	0.92	920	77.464	34.931
231	Comp3	51.932	0.924	924	77.347	34.802
232	Comp3	51.659	0.928	928	77.023	34.645
233	Comp3	51.382	0.932	932	76.777	34.411
234	Comp3	51.214	0.936	936	76.575	34.25
235	Comp3	51.042	0.94	940	76.557	34.052
236	Comp3	51.061	0.944	944	76.489	33.834
237	Comp3	50.967	0.948	948	76.427	33.719
238	Comp3	50.742	0.952	952	76.195	33.538
239	Comp3	50.353	0.956	956	75.864	33.243
240	Comp3	50.011	0.96	960	75.466	32.848
241	Comp3	49.859	0.964	964	75.259	32.683
242	Comp3	49.121	0.968	968	74.123	32.532
243	Comp3	48.846	0.972	972	73.803	32.327
244	Comp3	48.368	0.976	976	73.119	32.086
245	Comp3	47.822	0.98	980	72.448	31.797
246	Comp3	47.252	0.984	984	71.608	31.5
247	Comp3	46.183	0.988	988	70.102	31.224
248	Comp3	45.712	0.992	992	69.434	31.07
249	Comp3	45.473	0.996	996	69.157	30.883
250	Comp3	44.996	1	1000	68.452	30.686
251	Comp3	44.587	1.004	1004	67.903	30.428
252	Comp3	44.009	1.008	1008	67.157	30.154
253	Comp3	43.281	1.012	1012	66.152	29.788
254	Comp3	42.617	1.016	1016	65.242	29.511
255	Comp3	41.881	1.02	1020	64.216	29.233
256	Comp3	41.201	1.024	1024	63.276	29.04
257	Comp3	40.583	1.028	1028	62.51	28.732
258	Comp3	39.965	1.032	1032	61.773	28.426
259	Comp3	39.54	1.036	1036	61.351	28.165
260	Comp3	38.983	1.04	1040	60.673	27.866
261	Comp3	38.367	1.044	1044	59.826	27.57
262	Comp3	38.238	1.048	1048	59.369	27.248
263	Comp3	37.799	1.052	1052	58.76	26.987
264	Comp3	37.275	1.056	1056	57.993	26.746
265	Comp3	36.851	1.06	1060	57.409	26.468
266	Comp3	36.413	1.064	1064	56.828	26.161
267	Comp3	36.016	1.068	1068	56.306	25.851
268	Comp3	35.746	1.072	1072	55.921	25.707
269	Comp3	35.427	1.076	1076	55.552	25.413
270	Comp3	34.684	1.08	1080	54.326	25.073
271	Comp3	34.19	1.084	1084	53.571	24.8
272	Comp3	33.814	1.088	1088	53.021	24.554
273	Comp3	33.457	1.092	1092	52.557	24.24
274	Comp3	33.095	1.096	1096	52.071	23.948
275	Comp3	32.684	1.1	1100	51.419	23.729
276	Comp3	32.318	1.104	1104	50.904	23.392
277	Comp3	31.937	1.108	1108	50.401	23.049
278	Comp3	31.574	1.112	1112	49.891	22.776
279	Comp3	31.198	1.116	1116	49.345	22.488
280	Comp3	30.564	1.12	1120	48.34	22.259
281	Comp3	30.045	1.124	1124	47.625	21.881
282	Comp3	29.596	1.128	1128	47.023	21.519
283	Comp3	29.092	1.132	1132	46.337	21.199
284	Comp3	28.588	1.136	1136	45.564	20.864
285	Comp3	28.126	1.14	1140	44.887	20.579
286	Comp3	27.646	1.144	1144	44.25	20.239
287	Comp3	26.838	1.148	1148	43.022	19.905
288	Comp3	26.354	1.152	1152	42.293	19.66
289	Comp3	25.783	1.156	1156	41.445	19.372
290	Comp3	25.158	1.16	1160	40.551	19.037
291	Comp3	24.582	1.164	1164	39.716	18.73
292	Comp3	24.227	1.168	1168	39.223	18.377
293	Comp3	23.782	1.172	1172	38.58	18.011
294	Comp3	23.422	1.176	1176	38.062	17.751
295	Comp3	23.043	1.18	1180	37.523	17.467
296	Comp3	22.575	1.184	1184	36.798	17.203
297	Comp3	22.144	1.188	1188	36.235	16.962
298	Comp3	21.468	1.192	1192	35.177	16.649
299	Comp3	21.114	1.196	1196	34.696	16.356
300	Comp3	20.678	1.2	1200	34.148	16.096
301	Comp3	20.348	1.204	1204	33.752	15.79
302	Comp3	19.729	1.208	1208	32.766	15.469
303	Comp3	19.321	1.212	1212	32.178	15.206
304	Comp3	18.989	1.216	1216	31.679	14.916
305	Comp3	18.694	1.22	1220	31.247	14.59
306	Comp3	18.293	1.224	1224	30.672	14.302
307	Comp3	17.936	1.228	1228	30.165	14.11
308	Comp3	17.57	1.232	1232	29.656	13.868
309	Comp3	17.299	1.236	1236	29.326	13.61
310	Comp3	17.001	1.24	1240	28.99	13.389
311	Comp3	16.715	1.244	1244	28.643	13.093
312	Comp3	16.403	1.248	1248	28.176	12.858
313	Comp3	15.478	1.252	1252	26.777	12.609
314	Comp3	15.098	1.256	1256	26.257	12.373
315	Comp3	14.708	1.26	1260	25.697	12.201
316	Comp3	14.365	1.264	1264	25.23	12.013
317	Comp3	13.968	1.268	1268	24.667	11.85
318	Comp3	13.329	1.272	1272	23.725	11.618
319	Comp3	12.902	1.276	1276	23.104	11.439
320	Comp3	12.505	1.28	1280	22.582	11.214
321	Comp3	12.111	1.284	1284	22.046	11.009
322	Comp3	11.84	1.288	1288	21.669	10.833
323	Comp3	11.434	1.292	1292	21.073	10.653
324	Comp3	11.07	1.296	1296	20.583	10.383
325	Comp3	10.721	1.3	1300	20.095	10.197
326	Comp3	10.339	1.304	1304	19.58	9.996
327	Comp3	9.962	1.308	1308	19.089	9.717
328	Comp3	9.709	1.312	1312	18.752	9.536
329	Comp3	9.447	1.316	1316	18.468	9.344
330	Comp3	9.257	1.32	1320	18.302	9.18
331	Comp3	9.019	1.324	1324	17.952	9.054
332	Comp3	8.62	1.328	1328	17.375	8.919
333	Comp3	8.392	1.332	1332	17.097	8.778
334	Comp3	7.992	1.336	1336	16.505	8.595
335	Comp3	7.691	1.34	1340	16.12	8.43
336	Comp3	7.371	1.344	1344	15.632	8.382
337	Comp3	7.054	1.348	1348	15.198	8.245
338	Comp3	6.738	1.352	1352	14.689	8.146
339	Comp3	6.348	1.356	1356	14.138	7.947
340	Comp3	5.922	1.36	1360	13.542	7.782
341	Comp3	5.731	1.364	1364	13.217	7.631
342	Comp3	5.42	1.368	1368	12.792	7.448
343	Comp3	5.101	1.372	1372	12.342	7.317
344	Comp3	4.748	1.376	1376	11.907	7.088
345	Comp3	4.436	1.38	1380	11.474	6.921
346	Comp3	4.209	1.384	1384	11.176	6.798
347	Comp3	3.998	1.388	1388	10.897	6.63
348	Comp3	3.741	1.392	1392	10.542	6.48
349	Comp3	3.517	1.396	1396	10.232	6.347
350	Comp3	3.208	1.4	1400	9.862	6.162
351	Comp3	2.888	1.404	1404	9.507	5.969
352	Comp3	2.573	1.408	1408	9.121	5.817
353	Comp3	2.315	1.412	1412	8.844	5.644
354	Comp3	2.084	1.416	1416	8.568	5.555
355	Comp3	1.847	1.42	1420	8.286	5.433
356	Comp3	1.675	1.424	1424	8.184	5.31
357	Comp3	1.49	1.428	1428	8.015	5.247
358	Comp3	1.29	1.432	1432	7.853	5.169
359	Comp3	1.248	1.436	1436	8.036	5.038
360	Comp3	0.911	1.44	1440	7.593	4.882
361	Comp3	0.752	1.444	1444	7.473	4.775
362	Comp3	0.411	1.448	1448	6.941	4.69
363	Comp3	0.217	1.452	1452	6.811	4.512
364	Comp3	0.225	1.456	1456	7.091	4.346
365	Comp3	0.12	1.46	1460	7.128	4.243
366	Comp3	0.12	1.464	1464	7.303	4.18
367	Comp3	0.124	1.468	1468	7.482	4.014
368	Comp3	-0.087	1.472	1472	7.223	3.888
369	Comp3	-0.168	1.476	1476	7.276	3.73
370	Comp3	-0.187	1.48	1480	7.358	3.679
371	Comp3	-0.155	1.484	1484	7.549	3.563
372	Comp3	-0.112	1.488	1488	7.736	3.453
373	Comp3	-0.163	1.492	1492	7.861	3.302
374	Comp3	-0.617	1.496	1496	7.2	3.139
375	Comp3	-0.593	1.5	1500	7.419	3.025

## Sheet: FigS2b
Subject	Experiment	Condition	Comp	Value
121	Study2	Boundary	Comp1	-0.905
126	Study2	Boundary	Comp1	1.87129
127	Study2	Boundary	Comp1	1.45862
128	Study2	Boundary	Comp1	1.62431
129	Study2	Boundary	Comp1	1.24006
130	Study2	Boundary	Comp1	0.31836
131	Study2	Boundary	Comp1	-0.39518
132	Study2	Boundary	Comp1	-0.07528
133	Study2	Boundary	Comp1	0.73198
134	Study2	Boundary	Comp1	-0.32499
135	Study2	Boundary	Comp1	0.23751
136	Study2	Boundary	Comp1	1.95109
137	Study2	Boundary	Comp1	-0.03484
138	Study2	Boundary	Comp1	1.74588
139	Study2	Boundary	Comp1	0.36901
142	Study2	Boundary	Comp1	0.12199
143	Study2	Boundary	Comp1	1.62117
144	Study2	Boundary	Comp1	-0.04687
145	Study2	Boundary	Comp1	1.16961
147	Study2	Boundary	Comp1	1.41846
148	Study2	Boundary	Comp1	0.25602
151	Study2	Boundary	Comp1	0.66854
153	Study2	Boundary	Comp1	-0.40192
154	Study2	Boundary	Comp1	1.45361
156	Study2	Boundary	Comp1	0.36708
157	Study2	Boundary	Comp1	0.27235
158	Study2	Boundary	Comp1	1.75017
160	Study2	Boundary	Comp1	0.35343
161	Study2	Boundary	Comp1	1.23174
163	Study2	Boundary	Comp1	0.41275
164	Study2	Boundary	Comp1	0.25633
176	Study2	Boundary	Comp1	3.55447
177	Study2	Boundary	Comp1	0.95987
178	Study2	Boundary	Comp1	0.34325
179	Study2	Boundary	Comp1	1.15287
201	Study3	Boundary	Comp1	1.28747
204	Study3	Boundary	Comp1	0.10713
205	Study3	Boundary	Comp1	-2.66758
206	Study3	Boundary	Comp1	0.8348
207	Study3	Boundary	Comp1	0.52867
208	Study3	Boundary	Comp1	1.58577
209	Study3	Boundary	Comp1	-0.54162
210	Study3	Boundary	Comp1	2.30936
211	Study3	Boundary	Comp1	0.82936
213	Study3	Boundary	Comp1	-0.03111
214	Study3	Boundary	Comp1	-0.27803
215	Study3	Boundary	Comp1	1.50232
216	Study3	Boundary	Comp1	2.16093
217	Study3	Boundary	Comp1	-0.47708
219	Study3	Boundary	Comp1	-0.31451
221	Study3	Boundary	Comp1	0.67769
222	Study3	Boundary	Comp1	0.48083
224	Study3	Boundary	Comp1	-0.28905
225	Study3	Boundary	Comp1	-0.59247
226	Study3	Boundary	Comp1	-0.44801
227	Study3	Boundary	Comp1	3.20814
229	Study3	Boundary	Comp1	0.74922
230	Study3	Boundary	Comp1	-0.68788
231	Study3	Boundary	Comp1	-0.1449
233	Study3	Boundary	Comp1	1.56653
234	Study3	Boundary	Comp1	0.15292
235	Study3	Boundary	Comp1	-0.28422
236	Study3	Boundary	Comp1	0.15401
237	Study3	Boundary	Comp1	-0.53606
239	Study3	Boundary	Comp1	0.24059
121	Study2	Boundary	Comp2	0.00098
126	Study2	Boundary	Comp2	0.48733
127	Study2	Boundary	Comp2	-0.56921
128	Study2	Boundary	Comp2	0.15506
129	Study2	Boundary	Comp2	-0.80967
130	Study2	Boundary	Comp2	1.21977
131	Study2	Boundary	Comp2	-1.78525
132	Study2	Boundary	Comp2	1.16861
133	Study2	Boundary	Comp2	-0.367
134	Study2	Boundary	Comp2	-0.4279
135	Study2	Boundary	Comp2	0.66609
136	Study2	Boundary	Comp2	0.33604
137	Study2	Boundary	Comp2	0.70035
138	Study2	Boundary	Comp2	-0.72777
139	Study2	Boundary	Comp2	-1.65379
142	Study2	Boundary	Comp2	0.50965
143	Study2	Boundary	Comp2	1.78992
144	Study2	Boundary	Comp2	-0.2444
145	Study2	Boundary	Comp2	1.67048
147	Study2	Boundary	Comp2	-4.02138
148	Study2	Boundary	Comp2	0.97127
151	Study2	Boundary	Comp2	-0.46752
153	Study2	Boundary	Comp2	1.91289
154	Study2	Boundary	Comp2	-1.13489
156	Study2	Boundary	Comp2	0.51099
157	Study2	Boundary	Comp2	1.14035
158	Study2	Boundary	Comp2	0.72639
160	Study2	Boundary	Comp2	0.28301
161	Study2	Boundary	Comp2	0.5118
163	Study2	Boundary	Comp2	0.60155
164	Study2	Boundary	Comp2	0.12608
176	Study2	Boundary	Comp2	0.0847
177	Study2	Boundary	Comp2	0.93953
178	Study2	Boundary	Comp2	0.676
179	Study2	Boundary	Comp2	-0.28031
201	Study3	Boundary	Comp2	0.05462
204	Study3	Boundary	Comp2	0.55691
205	Study3	Boundary	Comp2	1.40994
206	Study3	Boundary	Comp2	1.02898
207	Study3	Boundary	Comp2	-0.7314
208	Study3	Boundary	Comp2	0.54976
209	Study3	Boundary	Comp2	1.48974
210	Study3	Boundary	Comp2	0.79383
211	Study3	Boundary	Comp2	0.74681
213	Study3	Boundary	Comp2	0.4569
214	Study3	Boundary	Comp2	0.10714
215	Study3	Boundary	Comp2	-0.57147
216	Study3	Boundary	Comp2	-1.62967
217	Study3	Boundary	Comp2	1.19383
219	Study3	Boundary	Comp2	-0.35627
221	Study3	Boundary	Comp2	-0.67118
222	Study3	Boundary	Comp2	0.72531
224	Study3	Boundary	Comp2	-0.58286
225	Study3	Boundary	Comp2	0.5385
226	Study3	Boundary	Comp2	-2.4392
227	Study3	Boundary	Comp2	-2.10933
229	Study3	Boundary	Comp2	-0.98882
230	Study3	Boundary	Comp2	-0.82609
231	Study3	Boundary	Comp2	0.32884
233	Study3	Boundary	Comp2	0.22984
234	Study3	Boundary	Comp2	-0.00215
235	Study3	Boundary	Comp2	0.39062
236	Study3	Boundary	Comp2	-0.87865
237	Study3	Boundary	Comp2	1.42254
239	Study3	Boundary	Comp2	-2.34331
121	Study2	Boundary	Comp3	-1.28603
126	Study2	Boundary	Comp3	1.05154
127	Study2	Boundary	Comp3	-0.03973
128	Study2	Boundary	Comp3	-4.789
129	Study2	Boundary	Comp3	-2.24692
130	Study2	Boundary	Comp3	0.83668
131	Study2	Boundary	Comp3	0.37815
132	Study2	Boundary	Comp3	1.58301
133	Study2	Boundary	Comp3	0.31758
134	Study2	Boundary	Comp3	-1.70844
135	Study2	Boundary	Comp3	-0.55171
136	Study2	Boundary	Comp3	1.02111
137	Study2	Boundary	Comp3	1.37603
138	Study2	Boundary	Comp3	-0.14359
139	Study2	Boundary	Comp3	0.87869
142	Study2	Boundary	Comp3	0.37706
143	Study2	Boundary	Comp3	-2.71537
144	Study2	Boundary	Comp3	0.71529
145	Study2	Boundary	Comp3	1.46625
147	Study2	Boundary	Comp3	1.92741
148	Study2	Boundary	Comp3	-0.16078
151	Study2	Boundary	Comp3	0.28042
153	Study2	Boundary	Comp3	1.55008
154	Study2	Boundary	Comp3	0.88521
156	Study2	Boundary	Comp3	0.88786
157	Study2	Boundary	Comp3	0.42563
158	Study2	Boundary	Comp3	0.85074
160	Study2	Boundary	Comp3	0.9504
161	Study2	Boundary	Comp3	1.80018
163	Study2	Boundary	Comp3	-0.46056
164	Study2	Boundary	Comp3	-1.34561
176	Study2	Boundary	Comp3	1.16184
177	Study2	Boundary	Comp3	-0.74642
178	Study2	Boundary	Comp3	1.59413
179	Study2	Boundary	Comp3	0.62563
201	Study3	Boundary	Comp3	-0.34786
204	Study3	Boundary	Comp3	0.40154
205	Study3	Boundary	Comp3	1.82063
206	Study3	Boundary	Comp3	0.93032
207	Study3	Boundary	Comp3	1.34866
208	Study3	Boundary	Comp3	1.14392
209	Study3	Boundary	Comp3	-0.26204
210	Study3	Boundary	Comp3	-1.33709
211	Study3	Boundary	Comp3	0.01009
213	Study3	Boundary	Comp3	0.54163
214	Study3	Boundary	Comp3	0.4849
215	Study3	Boundary	Comp3	0.19765
216	Study3	Boundary	Comp3	2.0001
217	Study3	Boundary	Comp3	1.09445
219	Study3	Boundary	Comp3	0.958
221	Study3	Boundary	Comp3	0.59577
222	Study3	Boundary	Comp3	2.74193
224	Study3	Boundary	Comp3	0.41017
225	Study3	Boundary	Comp3	1.44119
226	Study3	Boundary	Comp3	-0.79655
227	Study3	Boundary	Comp3	-2.4569
229	Study3	Boundary	Comp3	0.25708
230	Study3	Boundary	Comp3	0.9898
231	Study3	Boundary	Comp3	-0.80903
233	Study3	Boundary	Comp3	-1.43533
234	Study3	Boundary	Comp3	-0.67627
235	Study3	Boundary	Comp3	0.11194
236	Study3	Boundary	Comp3	-0.0275
237	Study3	Boundary	Comp3	-0.34263
239	Study3	Boundary	Comp3	-0.07396
121	Study2	Same-Context	Comp1	-1.16659
126	Study2	Same-Context	Comp1	0.27971
127	Study2	Same-Context	Comp1	-0.17875
128	Study2	Same-Context	Comp1	-1.76977
129	Study2	Same-Context	Comp1	-0.31546
130	Study2	Same-Context	Comp1	-0.14175
131	Study2	Same-Context	Comp1	-0.96109
132	Study2	Same-Context	Comp1	-0.19864
133	Study2	Same-Context	Comp1	0.1889
134	Study2	Same-Context	Comp1	-1.15126
135	Study2	Same-Context	Comp1	-0.98516
136	Study2	Same-Context	Comp1	-0.72122
137	Study2	Same-Context	Comp1	-0.69476
138	Study2	Same-Context	Comp1	-0.68728
139	Study2	Same-Context	Comp1	-1.37292
142	Study2	Same-Context	Comp1	-0.43857
143	Study2	Same-Context	Comp1	-0.14736
144	Study2	Same-Context	Comp1	-0.33781
145	Study2	Same-Context	Comp1	0.53044
147	Study2	Same-Context	Comp1	-1.48945
148	Study2	Same-Context	Comp1	-0.46952
151	Study2	Same-Context	Comp1	-0.34995
153	Study2	Same-Context	Comp1	0.40446
154	Study2	Same-Context	Comp1	-0.13236
156	Study2	Same-Context	Comp1	-0.99625
157	Study2	Same-Context	Comp1	-0.76247
158	Study2	Same-Context	Comp1	-0.52311
160	Study2	Same-Context	Comp1	-0.2483
161	Study2	Same-Context	Comp1	-0.49835
163	Study2	Same-Context	Comp1	-0.28166
164	Study2	Same-Context	Comp1	0.4227
176	Study2	Same-Context	Comp1	-0.10725
177	Study2	Same-Context	Comp1	-0.07276
178	Study2	Same-Context	Comp1	-0.09778
179	Study2	Same-Context	Comp1	0.08839
201	Study3	Same-Context	Comp1	-0.93197
204	Study3	Same-Context	Comp1	-0.79738
205	Study3	Same-Context	Comp1	-1.26157
206	Study3	Same-Context	Comp1	-0.42146
207	Study3	Same-Context	Comp1	-1.09447
208	Study3	Same-Context	Comp1	-0.29046
209	Study3	Same-Context	Comp1	-0.6366
210	Study3	Same-Context	Comp1	-0.49298
211	Study3	Same-Context	Comp1	0.14039
213	Study3	Same-Context	Comp1	-0.35626
214	Study3	Same-Context	Comp1	-1.07165
215	Study3	Same-Context	Comp1	-0.49025
216	Study3	Same-Context	Comp1	0.44761
217	Study3	Same-Context	Comp1	-1.33647
219	Study3	Same-Context	Comp1	-1.18109
221	Study3	Same-Context	Comp1	-1.00116
222	Study3	Same-Context	Comp1	-0.70006
224	Study3	Same-Context	Comp1	-1.40792
225	Study3	Same-Context	Comp1	-1.03397
226	Study3	Same-Context	Comp1	-0.65369
227	Study3	Same-Context	Comp1	-1.27812
229	Study3	Same-Context	Comp1	-0.57893
230	Study3	Same-Context	Comp1	-1.03299
231	Study3	Same-Context	Comp1	-0.54712
233	Study3	Same-Context	Comp1	0.13995
234	Study3	Same-Context	Comp1	-1.06058
235	Study3	Same-Context	Comp1	-0.96649
236	Study3	Same-Context	Comp1	-0.71613
237	Study3	Same-Context	Comp1	-0.69875
239	Study3	Same-Context	Comp1	-1.11739
121	Study2	Same-Context	Comp2	0.52425
126	Study2	Same-Context	Comp2	0.156
127	Study2	Same-Context	Comp2	0.17695
128	Study2	Same-Context	Comp2	-1.08819
129	Study2	Same-Context	Comp2	-1.53217
130	Study2	Same-Context	Comp2	1.06168
131	Study2	Same-Context	Comp2	-0.81493
132	Study2	Same-Context	Comp2	0.5299
133	Study2	Same-Context	Comp2	-0.64961
134	Study2	Same-Context	Comp2	-0.20228
135	Study2	Same-Context	Comp2	0.11607
136	Study2	Same-Context	Comp2	0.31847
137	Study2	Same-Context	Comp2	0.44078
138	Study2	Same-Context	Comp2	-0.41374
139	Study2	Same-Context	Comp2	-1.63391
142	Study2	Same-Context	Comp2	0.3921
143	Study2	Same-Context	Comp2	-0.69837
144	Study2	Same-Context	Comp2	-0.01998
145	Study2	Same-Context	Comp2	1.72981
147	Study2	Same-Context	Comp2	-3.21993
148	Study2	Same-Context	Comp2	0.33465
151	Study2	Same-Context	Comp2	-0.69241
153	Study2	Same-Context	Comp2	1.18654
154	Study2	Same-Context	Comp2	0.85294
156	Study2	Same-Context	Comp2	0.47959
157	Study2	Same-Context	Comp2	0.66881
158	Study2	Same-Context	Comp2	-0.98939
160	Study2	Same-Context	Comp2	0.36961
161	Study2	Same-Context	Comp2	-0.24071
163	Study2	Same-Context	Comp2	-0.40707
164	Study2	Same-Context	Comp2	0.94564
176	Study2	Same-Context	Comp2	-0.02426
177	Study2	Same-Context	Comp2	0.57222
178	Study2	Same-Context	Comp2	0.80184
179	Study2	Same-Context	Comp2	-0.1489
201	Study3	Same-Context	Comp2	-0.60665
204	Study3	Same-Context	Comp2	0.52087
205	Study3	Same-Context	Comp2	0.3276
206	Study3	Same-Context	Comp2	0.85636
207	Study3	Same-Context	Comp2	-1.05494
208	Study3	Same-Context	Comp2	0.18533
209	Study3	Same-Context	Comp2	0.82229
210	Study3	Same-Context	Comp2	0.21321
211	Study3	Same-Context	Comp2	1.20641
213	Study3	Same-Context	Comp2	0.3002
214	Study3	Same-Context	Comp2	-0.17901
215	Study3	Same-Context	Comp2	0.61036
216	Study3	Same-Context	Comp2	-1.08753
217	Study3	Same-Context	Comp2	1.58544
219	Study3	Same-Context	Comp2	-0.12338
221	Study3	Same-Context	Comp2	0.09715
222	Study3	Same-Context	Comp2	0.69195
224	Study3	Same-Context	Comp2	-0.58757
225	Study3	Same-Context	Comp2	0.12647
226	Study3	Same-Context	Comp2	-1.33662
227	Study3	Same-Context	Comp2	-0.75348
229	Study3	Same-Context	Comp2	-0.86611
230	Study3	Same-Context	Comp2	-0.32444
231	Study3	Same-Context	Comp2	0.53059
233	Study3	Same-Context	Comp2	-0.09188
234	Study3	Same-Context	Comp2	-0.32423
235	Study3	Same-Context	Comp2	-0.17525
236	Study3	Same-Context	Comp2	-0.12449
237	Study3	Same-Context	Comp2	0.4769
239	Study3	Same-Context	Comp2	-2.39102
121	Study2	Same-Context	Comp3	-0.76669
126	Study2	Same-Context	Comp3	-0.1308
127	Study2	Same-Context	Comp3	-0.64133
128	Study2	Same-Context	Comp3	0.09102
129	Study2	Same-Context	Comp3	-0.51933
130	Study2	Same-Context	Comp3	-0.70986
131	Study2	Same-Context	Comp3	-0.18486
132	Study2	Same-Context	Comp3	-0.51322
133	Study2	Same-Context	Comp3	0.16528
134	Study2	Same-Context	Comp3	-1.18558
135	Study2	Same-Context	Comp3	-0.00491
136	Study2	Same-Context	Comp3	-0.32409
137	Study2	Same-Context	Comp3	0.11109
138	Study2	Same-Context	Comp3	-0.27877
139	Study2	Same-Context	Comp3	0.11035
142	Study2	Same-Context	Comp3	-0.39042
143	Study2	Same-Context	Comp3	-0.66359
144	Study2	Same-Context	Comp3	-0.45122
145	Study2	Same-Context	Comp3	-0.45118
147	Study2	Same-Context	Comp3	1.338
148	Study2	Same-Context	Comp3	-0.52167
151	Study2	Same-Context	Comp3	-0.58661
153	Study2	Same-Context	Comp3	0.47943
154	Study2	Same-Context	Comp3	0.19353
156	Study2	Same-Context	Comp3	0.81826
157	Study2	Same-Context	Comp3	-0.25272
158	Study2	Same-Context	Comp3	-0.04861
160	Study2	Same-Context	Comp3	0.14269
161	Study2	Same-Context	Comp3	-0.1333
163	Study2	Same-Context	Comp3	-1.22115
164	Study2	Same-Context	Comp3	-0.61371
176	Study2	Same-Context	Comp3	-0.1706
177	Study2	Same-Context	Comp3	-0.87005
178	Study2	Same-Context	Comp3	-0.10261
179	Study2	Same-Context	Comp3	-0.27302
201	Study3	Same-Context	Comp3	0.00218
204	Study3	Same-Context	Comp3	-0.23169
205	Study3	Same-Context	Comp3	0.49855
206	Study3	Same-Context	Comp3	-0.23566
207	Study3	Same-Context	Comp3	0.60841
208	Study3	Same-Context	Comp3	0.31792
209	Study3	Same-Context	Comp3	-0.97472
210	Study3	Same-Context	Comp3	-0.96009
211	Study3	Same-Context	Comp3	-0.49781
213	Study3	Same-Context	Comp3	0.00632
214	Study3	Same-Context	Comp3	-0.09316
215	Study3	Same-Context	Comp3	-0.67339
216	Study3	Same-Context	Comp3	0.64718
217	Study3	Same-Context	Comp3	-0.14281
219	Study3	Same-Context	Comp3	-0.01085
221	Study3	Same-Context	Comp3	-0.23418
222	Study3	Same-Context	Comp3	0.98988
224	Study3	Same-Context	Comp3	-0.15199
225	Study3	Same-Context	Comp3	-0.53928
226	Study3	Same-Context	Comp3	-1.06306
227	Study3	Same-Context	Comp3	-0.34083
229	Study3	Same-Context	Comp3	0.02503
230	Study3	Same-Context	Comp3	-0.40257
231	Study3	Same-Context	Comp3	-1.25739
233	Study3	Same-Context	Comp3	-0.88074
234	Study3	Same-Context	Comp3	0.18649
235	Study3	Same-Context	Comp3	-0.46848
236	Study3	Same-Context	Comp3	-0.47307
237	Study3	Same-Context	Comp3	-0.21599
239	Study3	Same-Context	Comp3	-0.53531

## Sheet: FigsS3,4,5
Subject	BlocksMoreThan50percGoodPupilSamples	Block	EncodePairPosition	PositionCategory	Condition	ObjectFar	ObjectNear	RecencyRESP	RecencyCorrRESP	RecencyAcc	RecencyRT	DistanceRatingRESP	DistanceRatingRT	InBetweenSecond	SourceMemoryofBoundary	OverallBadSubject_LessThanHalf_GoodPupilBlocks	PupilMean	PupilMeanChangeBtwPairs	ImageBaseline	ImageDilation	ImageSize	ToneBaseline	ToneDilation	ToneSize	EntireListBaselinePupilSize	ImageDilationbyStartListBaseline	ToneDilationbyStartListBaseline	SDpupilSizeAcrossGapBtwTestPairs	Experiment	ToneFrequencyChangeAbsolute
121	1	2	1	WithinFirst	NB	SHINEd_47.jpg	SHINEd_263.jpg	f	f	1	4194	1	998	SHINEd_79.jpg	1	1	7565.4	4089.4	7163.9	19.885	7183.7	7714	-679.55	7034.5	8286.1	-1102.3	-1251.6	450.34	Study2	.
121	1	2	2	AcrossFirst	Boundary	SHINEd_378.jpg	SHINEd_76.jpg	f	f	1	9313	2	1316	SHINEd_22.jpg	1	1	7219.9	-1761.1	6670.8	620.78	7291.6	7113.8	-413.53	6700.3	8286.1	-994.53	-1585.8	273.3	Study2	400
121	1	2	3	WithinSecond	NB	SHINEd_399.jpg	SHINEd_297.jpg	f	j	0	5281	3	2600	SHINEd_269.jpg	1	1	7018.5	-7467.5	6851.2	367.51	7218.7	6882.4	34.13	6916.6	8286.1	-1067.4	-1369.5	347.14	Study2	.
121	1	2	4	AcrossSecond	Boundary	SHINEd_472.jpg	SHINEd_120.jpg	f	j	0	6851	2	4394	SHINEd_189.jpg	1	1	6789.3	-13201	6268.1	694.45	6962.6	6292.4	89.7	6382.1	8286.1	-1323.5	-1904	423.42	Study2	300
121	1	2	5	WithinThird	NB	SHINEd_238.jpg	SHINEd_353.jpg	f	f	1	4177	3	1397	SHINEd_24.jpg	1	1	6831.6	-18663	7298.2	44.027	7342.2	6698.6	547.11	7245.8	8286.1	-943.84	-1040.3	337.66	Study2	.
121	1	2	6	AcrossThird	Boundary	SHINEd_63.jpg	SHINEd_275.jpg	j	j	1	5418	3	3116	SHINEd_414.jpg	1	1	6825.5	-24174	6722.3	330.22	7052.5	6613.8	189.15	6803	8286.1	-1233.6	-1483.1	279.63	Study2	200
121	1	2	7	WithinFourth	NB	SHINEd_199.jpg	SHINEd_169.jpg	j	f	0	5951	2	4986	SHINEd_133.jpg	1	1	6818.5	-29687	6730.8	135.51	6866.3	6651.2	24.868	6676	8286.1	-1419.8	-1610	298.44	Study2	.
121	1	3	1	WithinFirst	NB	SHINEd_97.jpg	SHINEd_388.jpg	j	j	1	3777	1	2678	SHINEd_26.jpg	1	1	7067.6	3584.6	6891.6	-217.16	6674.4	6799.2	77.872	6877.1	7857.2	-1182.8	-980.15	252.58	Study2	.
121	1	3	2	AcrossFirst	Boundary	SHINEd_40.jpg	SHINEd_249.jpg	f	f	1	6597	1	2695	SHINEd_252.jpg	1	1	6839.5	-2148.5	6314.9	565.61	6880.5	6563.5	-59.767	6503.8	7857.2	-976.71	-1353.5	297.57	Study2	100
121	1	3	3	WithinSecond	NB	SHINEd_77.jpg	SHINEd_312.jpg	j	j	1	6067	2	4185	SHINEd_259.jpg	1	1	6836	-7656	6681.6	34.073	6715.7	7195.6	-510.29	6685.3	7857.2	-1141.6	-1171.9	245.54	Study2	.
121	1	3	4	AcrossSecond	Boundary	SHINEd_433.jpg	SHINEd_278.jpg	j	f	0	8700	2	2088	SHINEd_156.jpg	1	1	6503.5	-13493	6556	72.207	6628.2	6014.5	589.99	6604.5	7857.2	-1229	-1252.7	454.1	Study2	100
121	1	3	5	WithinThird	NB	SHINEd_279.jpg	SHINEd_198.jpg	f	f	1	5435	3	2267	SHINEd_339.jpg	0	1	6577	-18925	6523.3	158.24	6681.5	6421.6	149.38	6571	7857.2	-1175.7	-1286.2	330.31	Study2	.
121	1	3	6	AcrossThird	Boundary	SHINEd_298.jpg	SHINEd_194.jpg	j	j	1	1972	3	3266	SHINEd_28.jpg	1	1	6504.3	-24503	6553.6	203.46	6757.1	6632.3	-96.805	6535.5	7857.2	-1100.1	-1321.7	271.8	Study2	300
121	1	3	7	WithinFourth	NB	SHINEd_122.jpg	SHINEd_31.jpg	j	f	0	4711	3	757	SHINEd_341.jpg	1	1	6679	-29833	6661.8	102.96	6764.8	6908.2	-244.34	6663.8	7857.2	-1092.5	-1193.4	393.88	Study2	.
121	1	4	1	WithinFirst	NB	SHINEd_35.jpg	SHINEd_134.jpg	f	f	1	4130	2	2248	SHINEd_171.jpg	1	1	7153.9	3676.9	6527	1062.6	7589.6	7250.3	-545.86	6704.4	7900.1	-310.48	-1195.7	429.16	Study2	.
121	1	4	2	AcrossFirst	Boundary	SHINEd_288.jpg	SHINEd_192.jpg	j	f	0	6231	3	2951	SHINEd_352.jpg	1	1	6789.4	-2192.6	6292.4	-63.841	6228.6	6443.6	-128.03	6315.6	7900.1	-1671.5	-1584.5	536.31	Study2	400
121	1	4	3	WithinSecond	NB	SHINEd_447.jpg	SHINEd_55.jpg	j	j	1	5086	3	1548	SHINEd_338.jpg	1	1	6497.2	-7989.8	6144.2	29.802	6174	6572.7	-354.57	6218.1	7900.1	-1726.1	-1682	267.19	Study2	.
121	1	4	4	AcrossSecond	Boundary	SHINEd_431.jpg	SHINEd_242.jpg	f	f	1	8465	2	7575	SHINEd_138.jpg	1	1	6241.6	-13749	5842.6	-74.871	5767.7	5508	252.96	5761	7900.1	-2132.3	-2139.1	525.52	Study2	200
121	1	4	5	WithinThird	NB	SHINEd_72.jpg	SHINEd_253.jpg	f	f	1	6037	2	3198	SHINEd_299.jpg	0	1	6309.9	-19186	6190.4	-204.75	5985.7	5848.9	381.12	6230	7900.1	-1914.4	-1670.1	456.61	Study2	.
121	1	4	6	AcrossThird	Boundary	SHINEd_34.jpg	SHINEd_54.jpg	j	j	1	1906	4	4689	SHINEd_135.jpg	1	1	6070.4	-24931	6447.6	-509.72	5937.8	6460.4	-122.42	6337.9	7900.1	-1962.2	-1562.1	317.69	Study2	100
121	1	4	7	WithinFourth	NB	SHINEd_91.jpg	SHINEd_81.jpg	j	j	1	5615	1	1544	SHINEd_471.jpg	1	1	6251.8	-30254	6573.8	-137.54	6436.2	6952.6	-355.08	6597.5	7900.1	-1463.9	-1302.6	480.08	Study2	.
121	1	5	1	WithinFirst	NB	SHINEd_375.jpg	SHINEd_405.jpg	f	f	1	5292	2	2627	SHINEd_337.jpg	1	1	6580.4	3104.4	6096.6	714.03	6810.6	5812.2	473.46	6285.7	7873	-1062.4	-1587.3	431.73	Study2	.
121	1	5	2	AcrossFirst	Boundary	SHINEd_70.jpg	SHINEd_308.jpg	f	f	1	6212	2	1125	SHINEd_104.jpg	1	1	6270.9	-2710.1	5967.4	-49.297	5918.2	5963.5	112.05	6075.6	7873	-1954.8	-1797.4	261.15	Study2	200
121	1	5	3	WithinSecond	NB	SHINEd_474.jpg	SHINEd_123.jpg	f	j	0	7493	3	1794	SHINEd_360.jpg	1	1	6143.2	-8341.8	6217.7	93.559	6311.2	6042.8	141.89	6184.7	7873	-1561.8	-1688.3	331.85	Study2	.
121	1	5	4	AcrossSecond	Boundary	SHINEd_277.jpg	SHINEd_301.jpg	j	j	1	6084	3	1033	SHINEd_118.jpg	1	1	5671.1	-14319	5622.7	-390.83	5231.9	5861.9	-189.78	5672.1	7873	-2641.1	-2200.9	666.54	Study2	200
121	1	5	5	WithinThird	NB	SHINEd_141.jpg	SHINEd_151.jpg	f	f	1	4992	2	2435	SHINEd_438.jpg	1	1	6241.6	-19253	5570.4	259.35	5829.8	5618.2	13.517	5631.7	7873	-2043.2	-2241.3	581.9	Study2	.
121	1	5	6	AcrossThird	Boundary	SHINEd_196.jpg	SHINEd_218.jpg	j	f	0	2973	2	1730	SHINEd_90.jpg	0	1	5450.8	-25549	5513.7	-192.63	5321.1	5713.7	-171.96	5541.7	7873	-2551.9	-2331.3	369.21	Study2	100
121	1	5	7	WithinFourth	NB	SHINEd_220.jpg	SHINEd_377.jpg	j	j	1	3595	3	1287	SHINEd_160.jpg	1	1	6698.2	-29807	6464.6	37.6	6502.2	6604.6	-60.875	6543.8	7873	-1370.8	-1329.2	485.44	Study2	.
121	1	6	1	WithinFirst	NB	SHINEd_84.jpg	SHINEd_268.jpg	f	f	1	2225	3	3541	SHINEd_452.jpg	1	1	7267.3	3789.3	7376.1	137.73	7513.9	6904.3	529.27	7433.5	7791.4	-277.54	-357.86	404.67	Study2	.
121	1	6	2	AcrossFirst	Boundary	SHINEd_200.jpg	SHINEd_350.jpg	f	j	0	5393	2	1956	SHINEd_409.jpg	1	1	6068.5	-2914.5	5271.6	-99.897	5171.7	5157.7	257.8	5415.5	7791.4	-2619.7	-2375.9	786.75	Study2	100
121	1	6	3	WithinSecond	NB	SHINEd_80.jpg	SHINEd_402.jpg	f	f	1	6999	1	953	SHINEd_370.jpg	1	1	6138.6	-8349.4	5794.6	-71.449	5723.1	5780	-24.996	5755	7791.4	-2068.3	-2036.4	371.79	Study2	.
121	1	6	4	AcrossSecond	Boundary	SHINEd_258.jpg	SHINEd_408.jpg	j	f	0	4518	3	1260	SHINEd_365.jpg	0	1	5746.5	-14246	5813.7	-93.358	5720.3	6100.8	-251.16	5849.7	7791.4	-2071.1	-1941.7	407.96	Study2	300
121	1	6	5	WithinThird	NB	SHINEd_230.jpg	SHINEd_235.jpg	f	j	0	3974	3	835	SHINEd_175.jpg	1	1	5626.2	-19871	5527.2	-230.83	5296.3	5832	-305.05	5526.9	7791.4	-2495.1	-2264.5	404.01	Study2	.
121	1	6	6	AcrossThird	Boundary	SHINEd_224.jpg	SHINEd_381.jpg	j	j	1	2573	3	1202	SHINEd_207.jpg	1	1	5879.8	-25122	5880.9	-209.48	5671.5	6061.4	-112.11	5949.3	7791.4	-2119.9	-1842.1	588.41	Study2	100
121	1	6	7	WithinFourth	NB	SHINEd_204.jpg	SHINEd_142.jpg	f	f	1	3332	2	2315	SHINEd_479.jpg	1	1	5566.7	-30940	5711.5	-344.87	5366.6	5992.4	-405.69	5586.7	7791.4	-2424.8	-2204.7	434.97	Study2	.
121	1	7	1	WithinFirst	NB	SHINEd_400.jpg	SHINEd_121.jpg	j	j	1	3406	2	1009	SHINEd_166.jpg	1	1	6891.3	3414.3	6248.3	382.85	6631.2	6553.9	-144.65	6409.3	7967	-1335.9	-1557.8	497.41	Study2	.
121	1	7	2	AcrossFirst	Boundary	SHINEd_126.jpg	SHINEd_188.jpg	j	f	0	3405	3	1200	SHINEd_139.jpg	1	1	6116.2	-2865.8	5980.2	-284.08	5696.1	5979.1	35.311	6014.4	7967	-2270.9	-1952.6	361.54	Study2	100
121	1	7	3	WithinSecond	NB	SHINEd_292.jpg	SHINEd_105.jpg	j	j	1	5878	2	1045	SHINEd_274.jpg	1	1	5302.7	-9183.3	4685.2	314.75	5000	5059.5	-262.69	4796.8	7967	-2967.1	-3170.2	592.21	Study2	.
121	1	7	4	AcrossSecond	Boundary	SHINEd_456.jpg	SHINEd_12.jpg	f	f	1	8637	2	1035	SHINEd_100.jpg	1	1	6884.2	-13107	6796.9	71.111	6868	6200	649.18	6849.2	7967	-1099	-1117.9	523.31	Study2	200
121	1	7	5	WithinThird	NB	SHINEd_280.jpg	SHINEd_88.jpg	f	f	1	4147	1	1385	SHINEd_21.jpg	1	1	5746.7	-19749	5721.8	246.42	5968.2	5864.1	-101.96	5762.2	7967	-1998.8	-2204.9	388.93	Study2	.
121	1	7	6	AcrossThird	Boundary	SHINEd_336.jpg	SHINEd_69.jpg	j	f	0	3141	3	1059	SHINEd_193.jpg	1	1	5212.4	-25789	5047	33.156	5080.1	5033.1	53.792	5086.9	7967	-2886.9	-2880.1	239.3	Study2	200
121	1	7	7	WithinFourth	NB	SHINEd_334.jpg	SHINEd_39.jpg	f	j	0	3798	2	1785	SHINEd_273.jpg	1	1	6589.9	-29915	7115	-45.964	7069	7394	-353.15	7040.9	7967	-898.06	-926.16	926.34	Study2	.
121	1	8	1	WithinFirst	NB	SHINEd_411.jpg	SHINEd_6.jpg	f	j	0	11622	1	2137	SHINEd_106.jpg	1	1	6939.1	3460.1	6657.5	387.49	7045	6790.2	-6.9893	6783.2	8252.2	-1207.2	-1469	358.59	Study2	.
121	1	8	2	AcrossFirst	Boundary	SHINEd_82.jpg	SHINEd_324.jpg	j	f	0	7863	2	1493	SHINEd_304.jpg	1	1	6550.5	-2432.5	5797.3	270.73	6068	6412.8	-601.04	5811.7	8252.2	-2184.2	-2440.5	382.59	Study2	100
121	1	8	3	WithinSecond	NB	SHINEd_158.jpg	SHINEd_227.jpg	f	j	0	3357	3	1027	SHINEd_326.jpg	1	1	5895.3	-8592.7	5354.9	1184.7	6539.6	5326.2	154.83	5481	8252.2	-1712.6	-2771.2	1027.9	Study2	.
121	1	8	4	AcrossSecond	Boundary	SHINEd_38.jpg	SHINEd_416.jpg	j	j	1	4327	2	821	SHINEd_380.jpg	1	1	7843.6	-12149	6626	1012.8	7638.8	6542.2	256.66	6798.8	8252.2	-613.42	-1453.3	801.35	Study2	200
121	1	8	5	WithinThird	NB	SHINEd_20.jpg	SHINEd_342.jpg	f	f	1	3448	3	1609	SHINEd_247.jpg	1	1	6856.8	-18641	6535.7	-190.31	6345.4	6398.9	218.78	6617.7	8252.2	-1906.8	-1634.5	659.17	Study2	.
121	1	8	6	AcrossThird	Boundary	SHINEd_384.jpg	SHINEd_3.jpg	f	f	1	6573	1	1071	SHINEd_427.jpg	1	1	6265.5	-24738	6133.8	82.73	6216.5	6509.7	-353.8	6155.9	8252.2	-2035.7	-2096.3	482.32	Study2	100
121	1	8	7	WithinFourth	NB	SHINEd_444.jpg	SHINEd_229.jpg	f	f	1	3853	3	894	SHINEd_478.jpg	1	1	5291.7	-31215	5403.8	72.907	5476.7	5518.9	-85.163	5433.7	8252.2	-2775.5	-2818.5	196.88	Study2	.
121	1	9	1	WithinFirst	NB	SHINEd_358.jpg	SHINEd_457.jpg	j	f	0	6108	2	1409	SHINEd_389.jpg	1	1	7067.8	3596.8	6972.3	61.547	7033.9	6391.3	602.42	6993.7	7800.1	-766.2	-806.32	523.53	Study2	.
121	1	9	2	AcrossFirst	Boundary	SHINEd_270.jpg	SHINEd_391.jpg	f	f	1	2928	3	2471	SHINEd_78.jpg	1	1	5508.8	-3467.2	5305.6	71.785	5377.4	5530.4	-200.82	5329.6	7800.1	-2422.6	-2470.5	186.74	Study2	400
121	1	9	3	WithinSecond	NB	SHINEd_316.jpg	SHINEd_382.jpg	f	f	1	3851	2	4571	SHINEd_255.jpg	1	1	5920.1	-8559.9	5934.7	787.9	6722.6	5009.4	1143.4	6152.8	7800.1	-1077.4	-1647.3	866.36	Study2	.
121	1	9	4	AcrossSecond	Boundary	SHINEd_466.jpg	SHINEd_157.jpg	f	j	0	3917	3	636	SHINEd_286.jpg	1	1	6314.9	-13670	6904.5	-271.28	6633.2	6436	314.2	6750.2	7800.1	-1166.9	-1049.8	350.97	Study2	100
121	1	9	5	WithinThird	NB	SHINEd_432.jpg	SHINEd_205.jpg	j	j	1	2261	3	1928	SHINEd_420.jpg	1	1	6878.3	-18612	6518.3	152.1	6670.4	6551.6	-272.43	6279.1	7800.1	-1129.7	-1520.9	394.58	Study2	.
121	1	9	6	AcrossThird	Boundary	SHINEd_346.jpg	SHINEd_174.jpg	j	f	0	1995	3	1129	SHINEd_443.jpg	1	1	5888	-25107	5277.8	-58.89	5218.9	5518.9	-250.31	5268.6	7800.1	-2581.1	-2531.5	812.26	Study2	400
121	1	9	7	WithinFourth	NB	SHINEd_127.jpg	SHINEd_348.jpg	j	j	1	5414	2	2392	SHINEd_202.jpg	1	1	5266.4	-31233	5497	-489.4	5007.6	6001.7	-567.65	5434.1	7800.1	-2792.4	-2366	378.07	Study2	.
121	1	10	1	WithinFirst	NB	SHINEd_187.jpg	SHINEd_475.jpg	j	f	0	7384	3	1817	SHINEd_319.jpg	1	1	7016.2	3540.2	6489	418.68	6907.7	6534.2	51.433	6585.7	7866.7	-959	-1281	449.96	Study2	.
121	1	10	2	AcrossFirst	Boundary	SHINEd_50.jpg	SHINEd_33.jpg	f	f	1	3920	2	1119	SHINEd_412.jpg	1	1	6583.4	-2397.6	5973.1	1005.8	6978.9	5561.9	558.45	6120.4	7866.7	-887.76	-1746.3	584.91	Study2	300
121	1	10	3	WithinSecond	NB	SHINEd_7.jpg	SHINEd_390.jpg	f	j	0	2486	3	895	SHINEd_332.jpg	1	1	6211	-8275	6683.9	-726.65	5957.3	7275.6	-646.43	6629.2	7866.7	-1909.4	-1237.5	496.1	Study2	.
121	1	10	4	AcrossSecond	Boundary	SHINEd_423.jpg	SHINEd_318.jpg	f	j	0	3524	3	1347	SHINEd_86.jpg	1	1	5367	-14624	4875	122.34	4997.3	4860.7	60.496	4921.2	7866.7	-2869.4	-2945.5	691.66	Study2	400
121	1	10	5	WithinThird	NB	SHINEd_327.jpg	SHINEd_374.jpg	j	f	0	3697	1	585	SHINEd_398.jpg	0	1	5229.5	-20267	4826.1	-68.911	4757.1	4907.2	-45.15	4862.1	7866.7	-3109.5	-3004.6	500.63	Study2	.
121	1	10	6	AcrossThird	Boundary	SHINEd_305.jpg	SHINEd_313.jpg	j	j	1	2486	3	847	SHINEd_211.jpg	1	1	5593.8	-25406	5085.9	-207.35	4878.6	5157.3	-112	5045.3	7866.7	-2988.1	-2821.4	709.71	Study2	100
121	1	10	7	WithinFourth	NB	SHINEd_372.jpg	SHINEd_159.jpg	f	f	1	2320	2	2048	SHINEd_329.jpg	0	1	5156.6	-31348	4498.7	259.08	4757.8	4706.5	-207.66	4498.9	7866.7	-3108.9	-3367.8	640.29	Study2	.
121	1	11	1	WithinFirst	NB	SHINEd_178.jpg	SHINEd_68.jpg	j	j	1	1605	3	1490	SHINEd_16.jpg	0	1	7078.6	3602.6	7142.7	84.56	7227.3	6990.1	165.28	7155.4	7832.9	-605.62	-677.51	462.26	Study2	.
121	1	11	2	AcrossFirst	Boundary	SHINEd_65.jpg	SHINEd_73.jpg	f	f	1	2476	4	1190	SHINEd_147.jpg	0	1	6462.5	-2518.5	7006.1	291.05	7297.1	6383.3	645.93	7029.3	7832.9	-535.79	-803.65	630.28	Study2	200
121	1	11	3	WithinSecond	NB	SHINEd_362.jpg	SHINEd_183.jpg	j	f	0	2954	2	1200	SHINEd_419.jpg	1	1	6490.7	-7995.3	5770.1	409.61	6179.7	6157.3	-313.56	5843.7	7832.9	-1653.2	-1989.2	405.44	Study2	.
121	1	11	4	AcrossSecond	Boundary	SHINEd_470.jpg	SHINEd_462.jpg	j	j	1	5221	3	1054	SHINEd_42.jpg	1	1	5465.6	-14525	5086.9	266.41	5353.3	5266.8	-183.67	5083.2	7832.9	-2479.6	-2749.8	1028.3	Study2	400
121	1	11	5	WithinThird	NB	SHINEd_281.jpg	SHINEd_436.jpg	f	f	1	3859	2	1284	SHINEd_237.jpg	1	1	7666.9	-17828	7582	-50.526	7531.5	7153.9	329.93	7483.9	7832.9	-301.41	-349.05	608.59	Study2	.
121	1	11	6	AcrossThird	Boundary	SHINEd_119.jpg	SHINEd_195.jpg	j	f	0	5366	2	1018	SHINEd_233.jpg	1	1	6163.7	-24836	6090.7	-218.01	5872.7	6141.5	8.8213	6150.3	7832.9	-1960.2	-1682.6	505.75	Study2	100
121	1	11	7	WithinFourth	NB	SHINEd_136.jpg	SHINEd_333.jpg	f	j	0	3960	3	693	SHINEd_75.jpg	1	1	7267	-29238	7320.5	473.01	7793.5	7047.4	203.66	7251	7832.9	-39.374	-581.89	634.06	Study2	.
121	1	12	1	WithinFirst	NB	SHINEd_182.jpg	SHINEd_85.jpg	f	f	1	5465	1	1385	SHINEd_256.jpg	0	1	7125.7	3655.7	6835.5	407.39	7242.9	6984.5	-101.01	6883.5	7897.4	-654.5	-1013.9	345.2	Study2	.
121	1	12	2	AcrossFirst	Boundary	SHINEd_222.jpg	SHINEd_373.jpg	j	j	1	3959	2	1157	SHINEd_448.jpg	1	1	6279.8	-2695.2	5617.4	274.62	5892	6057.9	-361.67	5696.3	7897.4	-2005.4	-2201.1	602.58	Study2	300
121	1	12	3	WithinSecond	NB	SHINEd_406.jpg	SHINEd_109.jpg	f	j	0	2839	4	1666	SHINEd_246.jpg	1	1	6183.3	-8296.7	4797.9	415.84	5213.7	5075.2	-163.98	4911.2	7897.4	-2683.7	-2986.2	857.5	Study2	.
121	1	12	4	AcrossSecond	Boundary	SHINEd_357.jpg	SHINEd_461.jpg	j	f	0	3583	2	635	SHINEd_29.jpg	1	1	6370.3	-13614	6969	311.53	7280.5	6697.3	368.11	7065.4	7897.4	-616.94	-832.01	821.09	Study2	200
121	1	12	5	WithinThird	NB	SHINEd_293.jpg	SHINEd_10.jpg	j	j	1	3399	2	778	SHINEd_429.jpg	1	1	5264.6	-20224	5243.5	103.47	5347	5609.5	-228.74	5380.7	7897.4	-2550.4	-2516.7	270.07	Study2	.
121	1	12	6	AcrossThird	Boundary	SHINEd_130.jpg	SHINEd_476.jpg	j	f	0	2953	3	1119	SHINEd_225.jpg	1	1	5674.3	-25320	6341.2	614.52	6955.8	5235.1	1276.4	6511.4	7897.4	-941.65	-1386	865.09	Study2	300
121	1	12	7	WithinFourth	NB	SHINEd_361.jpg	SHINEd_264.jpg	f	f	1	4850	2	970	SHINEd_285.jpg	1	1	4930.1	-31569	4842.2	50.264	4892.5	4856.9	135.99	4992.9	7897.4	-3004.9	-2904.6	403.47	Study2	.
121	1	13	1	WithinFirst	NB	SHINEd_234.jpg	SHINEd_248.jpg	j	j	1	2519	2	543	SHINEd_430.jpg	1	1	7392.8	3915.8	6887.3	368.78	7256.1	6466	319.16	6785.1	7422.6	-166.5	-637.42	637.25	Study2	.
121	1	13	2	AcrossFirst	Boundary	SHINEd_201.jpg	SHINEd_401.jpg	f	f	1	2215	3	923	SHINEd_345.jpg	1	1	6659.5	-2322.5	6714.8	273.91	6988.7	6237.2	590.51	6827.7	7422.6	-433.9	-594.89	591.23	Study2	200
121	1	13	3	WithinSecond	NB	SHINEd_254.jpg	SHINEd_383.jpg	f	j	0	2646	2	553	SHINEd_395.jpg	1	1	6385.6	-8101.4	5536.4	292.87	5829.2	5940.3	-270.5	5669.8	7422.6	-1593.3	-1752.8	785.56	Study2	.
121	1	13	4	AcrossSecond	Boundary	SHINEd_71.jpg	SHINEd_343.jpg	f	f	1	5100	2	1786	SHINEd_454.jpg	1	1	5780	-14212	6000.6	-400.94	5599.7	6378.8	-336.66	6042.1	7422.6	-1822.9	-1380.5	374.58	Study2	300
121	1	13	5	WithinThird	NB	SHINEd_103.jpg	SHINEd_102.jpg	j	j	1	2242	2	1220	SHINEd_41.jpg	1	1	6482.3	-19015	6550.7	-243.31	6307.4	6836.8	-183.93	6652.9	7422.6	-1115.2	-769.69	480.42	Study2	.
121	1	13	6	AcrossThird	Boundary	SHINEd_89.jpg	SHINEd_480.jpg	j	f	0	2374	3	564	SHINEd_53.jpg	1	1	5057.2	-25944	4652.4	294.9	4947.2	4706.4	-192.21	4514.1	7422.6	-2475.3	-2908.4	570.41	Study2	200
121	1	13	7	WithinFourth	NB	SHINEd_170.jpg	SHINEd_314.jpg	f	f	1	4072	3	1536	SHINEd_240.jpg	0	1	5923.6	-30582	5826.3	-405.07	5421.2	6332.3	-508.54	5823.7	7422.6	-2001.4	-1598.8	700.44	Study2	.
121	1	14	1	WithinFirst	NB	SHINEd_434.jpg	SHINEd_394.jpg	j	j	1	2680	2	808	SHINEd_282.jpg	0	1	6836.6	3360.6	7173.5	-484.98	6688.5	6766.5	400.26	7166.7	7262.8	-574.35	-96.119	447.29	Study2	.
121	1	14	2	AcrossFirst	Boundary	SHINEd_30.jpg	SHINEd_455.jpg	f	f	1	3798	2	762	SHINEd_335.jpg	1	1	6628	-2353	6642.1	605.81	7247.9	5847.1	928.72	6775.8	7262.8	-14.9	-487	638.69	Study2	400
121	1	14	3	WithinSecond	NB	SHINEd_257.jpg	SHINEd_446.jpg	j	j	1	4634	1	1036	SHINEd_117.jpg	1	1	7021	-7465	6792	-108.23	6683.7	6903.1	-53.631	6849.4	7262.8	-579.1	-413.41	415.18	Study2	.
121	1	14	4	AcrossSecond	Boundary	SHINEd_323.jpg	SHINEd_165.jpg	f	f	1	2399	3	907	SHINEd_368.jpg	1	1	6233.1	-13758	5488.8	-30.062	5458.7	5708.4	-112.33	5596	7262.8	-1804.1	-1666.8	496.38	Study2	100
121	1	14	5	WithinThird	NB	SHINEd_243.jpg	SHINEd_417.jpg	j	j	1	2588	3	881	SHINEd_60.jpg	1	1	6969.3	-18526	7036	141.9	7177.9	6798.9	401.28	7200.2	7262.8	-84.892	-62.618	476.18	Study2	.
121	1	14	6	AcrossThird	Boundary	SHINEd_125.jpg	SHINEd_181.jpg	f	f	1	2785	2	974	SHINEd_146.jpg	1	1	6824	-24176	6483.9	508.79	6992.7	6967.1	-451.61	6515.5	7262.8	-270.14	-747.34	357.88	Study2	200
121	1	14	7	WithinFourth	NB	SHINEd_36.jpg	SHINEd_214.jpg	f	f	1	1933	3	1805	SHINEd_177.jpg	1	1	6442.9	-30062	5988.9	668.25	6657.1	6266.5	-202.11	6064.3	7262.8	-605.73	-1198.5	347.42	Study2	.
121	1	15	1	WithinFirst	NB	SHINEd_149.jpg	SHINEd_48.jpg	f	f	1	1778	2	696	SHINEd_108.jpg	1	1	6972.3	3495.3	6704.1	505.58	7209.7	6306.7	532.8	6839.5	7598.2	-388.49	-758.69	535.58	Study2	.
121	1	15	2	AcrossFirst	Boundary	SHINEd_5.jpg	SHINEd_367.jpg	f	j	0	1783	3	2012	SHINEd_376.jpg	1	1	6502.2	-2478.8	5910.7	100.11	6010.8	6421.9	-446.74	5975.2	7598.2	-1587.4	-1623.1	324.93	Study2	200
121	1	15	3	WithinSecond	NB	SHINEd_295.jpg	SHINEd_23.jpg	j	j	1	1259	2	1031	SHINEd_144.jpg	1	1	6159.6	-8326.4	6096.4	-179.94	5916.5	6213.6	-80.038	6133.5	7598.2	-1681.7	-1464.7	263.28	Study2	.
121	1	15	4	AcrossSecond	Boundary	SHINEd_458.jpg	SHINEd_300.jpg	f	f	1	5122	2	1056	SHINEd_145.jpg	1	1	6673	-13318	6081.9	629.7	6711.5	6038.7	170.54	6209.2	7598.2	-886.65	-1389	440.79	Study2	300
121	1	15	5	WithinThird	NB	SHINEd_284.jpg	SHINEd_59.jpg	f	f	1	2853	3	1775	SHINEd_266.jpg	1	1	6205.9	-19290	5924.6	-16.295	5908.3	5731.7	245.37	5977	7598.2	-1689.9	-1621.2	329.4	Study2	.
121	1	15	6	AcrossThird	Boundary	SHINEd_101.jpg	SHINEd_307.jpg	f	f	1	2089	3	1603	SHINEd_393.jpg	1	1	5810.3	-25190	5902.2	103.78	6006	6015.8	-154.85	5860.9	7598.2	-1592.2	-1737.3	315.15	Study2	400
121	1	15	7	WithinFourth	NB	SHINEd_62.jpg	SHINEd_437.jpg	j	j	1	2144	3	919	SHINEd_129.jpg	1	1	5257.7	-31247	5414.5	-94.784	5319.8	5931.4	-523.7	5407.7	7598.2	-2278.4	-2190.5	414.01	Study2	.
126	1	2	1	WithinFirst	NB	SHINEd_294.jpg	SHINEd_249.jpg	f	j	0	6992	2	2434	SHINEd_320.jpg	1	1	8224	4752	7945.3	220.8	8166.1	7819.4	162.36	7981.8	8198.6	-32.509	-216.8	296.72	Study2	.
126	1	2	2	AcrossFirst	Boundary	SHINEd_145.jpg	SHINEd_418.jpg	j	f	0	17189	3	2327	SHINEd_223.jpg	1	1	7770.9	-1205.1	7921.2	-112.12	7809.1	7552.7	418.85	7971.6	8198.6	-389.48	-227.01	337.55	Study2	200
126	1	2	3	WithinSecond	NB	SHINEd_450.jpg	SHINEd_346.jpg	j	f	0	5696	2	1413	SHINEd_19.jpg	1	1	7567.2	-6913.8	7348	120.82	7468.8	7238.7	134.22	7372.9	8198.6	-729.74	-825.65	282.79	Study2	.
126	1	2	4	AcrossSecond	Boundary	SHINEd_250.jpg	SHINEd_461.jpg	f	f	1	8923	2	1117	SHINEd_327.jpg	1	1	7851.4	-12135	8168	-124.34	8043.6	7561.6	530.42	8092	8198.6	-154.97	-106.57	264.58	Study2	400
126	1	2	5	WithinThird	NB	SHINEd_144.jpg	SHINEd_297.jpg	f	j	0	5594	1	2197	SHINEd_367.jpg	1	1	7694.7	-17796	7815.5	-346.13	7469.4	7341.2	396.11	7737.3	8198.6	-729.21	-461.25	389.74	Study2	.
126	1	2	6	AcrossThird	Boundary	SHINEd_429.jpg	SHINEd_276.jpg	j	j	1	7716	1	1720	SHINEd_334.jpg	1	1	7978.4	-23017	8446.5	-55.707	8390.8	7832	401.65	8233.6	8198.6	192.2	35.045	323.64	Study2	100
126	1	2	7	WithinFourth	NB	SHINEd_258.jpg	SHINEd_227.jpg	f	f	1	26501	2	1258	SHINEd_46.jpg	1	1	7959.4	-28541	7868	-127.17	7740.8	8263.8	-350.04	7913.8	8198.6	-457.75	-284.82	246.37	Study2	.
126	1	3	1	WithinFirst	NB	SHINEd_296.jpg	SHINEd_178.jpg	f	f	1	4266	3	2186	SHINEd_289.jpg	1	1	8180.6	4705.6	8476.4	-535.59	7940.8	8326.1	116.45	8442.5	8446.1	-505.26	-3.6004	268.93	Study2	.
126	1	3	2	AcrossFirst	Boundary	SHINEd_155.jpg	SHINEd_415.jpg	j	f	0	5356	1	1024	SHINEd_347.jpg	1	1	8201.8	-777.23	9133.5	-916.01	8217.5	8170.8	815.14	8986	8446.1	-228.63	539.85	378.38	Study2	300
126	1	3	3	WithinSecond	NB	SHINEd_400.jpg	SHINEd_167.jpg	j	j	1	7878	3	2643	SHINEd_338.jpg	1	1	8256.1	-6227.9	8196.4	216.32	8412.7	8003.1	153.94	8157.1	8446.1	-33.402	-289.02	365.14	Study2	.
126	1	3	4	AcrossSecond	Boundary	SHINEd_128.jpg	SHINEd_233.jpg	j	j	1	2250	3	3021	SHINEd_21.jpg	1	1	8625.2	-11364	8926.5	-118.64	8807.9	8392.1	530.52	8922.6	8446.1	361.76	476.5	198.06	Study2	400
126	1	3	5	WithinThird	NB	SHINEd_153.jpg	SHINEd_215.jpg	f	f	1	9221	1	1387	SHINEd_8.jpg	1	1	8546	-16948	8756.8	-175.4	8581.4	8365.1	350.67	8715.8	8446.1	135.3	269.65	224.74	Study2	.
126	1	3	6	AcrossThird	Boundary	SHINEd_230.jpg	SHINEd_69.jpg	f	f	1	6838	2	2045	SHINEd_280.jpg	1	1	8210.9	-22788	8628	-562.62	8065.4	7787.5	798.81	8586.3	8446.1	-380.75	140.21	361.45	Study2	200
126	1	3	7	WithinFourth	NB	SHINEd_61.jpg	SHINEd_224.jpg	f	j	0	7193	3	2242	SHINEd_303.jpg	0	1	8440.4	-28063	8570.1	-185.1	8385	8678.9	-124.45	8554.4	8446.1	-61.111	108.32	275.19	Study2	.
126	1	4	1	WithinFirst	NB	SHINEd_184.jpg	SHINEd_202.jpg	f	f	1	7104	1	2428	SHINEd_33.jpg	0	1	8461.7	4984.7	8857.5	-140.39	8717.1	8555.2	256.99	8812.2	8718	-0.85689	94.218	289.6	Study2	.
126	1	4	2	AcrossFirst	Boundary	SHINEd_352.jpg	SHINEd_45.jpg	f	j	0	17518	2	2481	SHINEd_189.jpg	1	1	8202.5	-778.54	8771.3	-1103.2	7668.1	8365.5	306.76	8672.3	8718	-1049.9	-45.723	326.39	Study2	100
126	1	4	3	WithinSecond	NB	SHINEd_177.jpg	SHINEd_442.jpg	f	f	1	4847	3	1192	SHINEd_373.jpg	1	1	7801.8	-6684.2	8094.2	-573.86	7520.4	7467.8	609.57	8077.4	8718	-1197.6	-640.63	249.11	Study2	.
126	1	4	4	AcrossSecond	Boundary	SHINEd_459.jpg	SHINEd_237.jpg	f	j	0	8801	1	1896	SHINEd_473.jpg	1	1	8183.3	-11808	8982.6	-667.09	8315.5	8560.5	215.75	8776.2	8718	-402.44	58.255	461.35	Study2	100
126	1	4	5	WithinThird	NB	SHINEd_7.jpg	SHINEd_195.jpg	j	j	1	4094	3	1254	SHINEd_239.jpg	0	1	8307.4	-17189	8500.9	343.26	8844.2	8059.1	528.17	8587.2	8718	126.17	-130.74	329.83	Study2	.
126	1	4	6	AcrossThird	Boundary	SHINEd_445.jpg	SHINEd_439.jpg	j	f	0	5176	2	1796	SHINEd_362.jpg	1	1	8407.5	-22597	9114.4	-1322.6	7791.8	8572.4	414.67	8987	8718	-926.16	269.05	434.03	Study2	300
126	1	4	7	WithinFourth	NB	SHINEd_186.jpg	SHINEd_185.jpg	j	f	0	4151	3	3308	SHINEd_291.jpg	1	1	8518	-27991	8765.5	-527.3	8238.2	8360.2	497.81	8858	8718	-479.83	140.05	313.99	Study2	.
126	1	5	1	WithinFirst	NB	SHINEd_174.jpg	SHINEd_40.jpg	j	j	1	6406	3	2159	SHINEd_130.jpg	1	1	8242.3	4769.3	8566.1	-533.59	8032.5	7853.3	722.75	8576	9077.6	-1045	-501.56	373.55	Study2	.
126	1	5	2	AcrossFirst	Boundary	SHINEd_357.jpg	SHINEd_273.jpg	f	j	0	5720	3	1853	SHINEd_389.jpg	0	1	8290.6	-686.42	8631.6	-548.42	8083.2	7858.4	550.91	8409.3	9077.6	-994.4	-668.26	404.65	Study2	400
126	1	5	3	WithinSecond	NB	SHINEd_403.jpg	SHINEd_454.jpg	f	f	1	7163	4	1989	SHINEd_183.jpg	1	1	7800	-6682	7540.5	276.22	7816.7	7681	-81.478	7599.5	9077.6	-1260.8	-1478	186.67	Study2	.
126	1	5	4	AcrossSecond	Boundary	SHINEd_20.jpg	SHINEd_430.jpg	j	f	0	4003	3	1182	SHINEd_322.jpg	1	1	7887.1	-12100	8164	-529.01	7635	7390.4	767.88	8158.3	9077.6	-1442.5	-919.25	251.66	Study2	200
126	1	5	5	WithinThird	NB	SHINEd_66.jpg	SHINEd_272.jpg	f	j	0	6883	3	1512	SHINEd_79.jpg	1	1	7758.8	-17733	7634.8	-65.233	7569.6	7597.2	161.62	7758.8	9077.6	-1508	-1318.8	252.03	Study2	.
126	1	5	6	AcrossThird	Boundary	SHINEd_426.jpg	SHINEd_192.jpg	f	f	1	8386	2	1450	SHINEd_58.jpg	1	1	7649.9	-23346	8458.6	-1424.1	7034.4	7856	360.56	8216.5	9077.6	-2043.2	-861.03	381.43	Study2	100
126	1	5	7	WithinFourth	NB	SHINEd_387.jpg	SHINEd_275.jpg	f	f	1	5800	2	1849	SHINEd_248.jpg	1	1	7537.4	-28964	7525.3	-245.81	7279.5	7186.6	481.72	7668.3	9077.6	-1798	-1409.2	245.74	Study2	.
126	1	6	1	WithinFirst	NB	SHINEd_458.jpg	SHINEd_469.jpg	j	f	0	6578	1	980	SHINEd_197.jpg	1	1	8104.6	4613.6	8710	-461.55	8248.4	7952.4	800.5	8752.9	8536.4	-287.95	216.56	394.15	Study2	.
126	1	6	2	AcrossFirst	Boundary	SHINEd_292.jpg	SHINEd_336.jpg	j	f	0	16626	1	2010	SHINEd_277.jpg	1	1	7925.7	-1070.3	8697.7	-778.33	7919.4	7930.1	620.25	8550.4	8536.4	-616.97	14.01	363	Study2	100
126	1	6	3	WithinSecond	NB	SHINEd_457.jpg	SHINEd_264.jpg	f	j	0	9537	3	1626	SHINEd_298.jpg	1	1	7795	-6706	7504.7	379.63	7884.3	7836.8	-224.92	7611.9	8536.4	-652.04	-924.42	249.84	Study2	.
126	1	6	4	AcrossSecond	Boundary	SHINEd_434.jpg	SHINEd_422.jpg	f	j	0	4403	3	3886	SHINEd_57.jpg	1	1	7601.7	-12404	8455.5	-1206	7249.5	7614.6	593.13	8207.7	8536.4	-1286.9	-328.62	494.49	Study2	200
126	1	6	5	WithinThird	NB	SHINEd_283.jpg	SHINEd_413.jpg	j	j	1	5836	3	2700	SHINEd_207.jpg	1	1	7514.1	-17996	7738.3	-586.4	7151.9	7512.5	286.46	7799	8536.4	-1384.5	-737.34	397.38	Study2	.
126	1	6	6	AcrossThird	Boundary	SHINEd_236.jpg	SHINEd_464.jpg	j	f	0	4625	3	1267	SHINEd_162.jpg	1	1	8161.2	-22854	8631.3	-547.3	8084	8037.5	488.28	8525.8	8536.4	-452.38	-10.555	389.59	Study2	200
126	1	6	7	WithinFourth	NB	SHINEd_282.jpg	SHINEd_73.jpg	j	f	0	5200	3	1498	SHINEd_222.jpg	1	1	7676.6	-28843	7386.7	182.46	7569.2	7118.2	360.83	7479	8536.4	-967.15	-1057.4	397.61	Study2	.
126	1	7	1	WithinFirst	NB	SHINEd_34.jpg	SHINEd_409.jpg	f	j	0	7772	1	1645	SHINEd_76.jpg	1	1	8483	5005	8488.2	390.8	8879	7943.8	654.51	8598.3	9452.5	-573.48	-854.18	459.86	Study2	.
126	1	7	2	AcrossFirst	Boundary	SHINEd_103.jpg	SHINEd_323.jpg	f	j	0	6470	1	1276	SHINEd_363.jpg	1	1	8131.9	-851.07	8613.2	-66.571	8546.7	7542.5	1066.1	8608.5	9452.5	-905.83	-843.97	356.66	Study2	200
126	1	7	3	WithinSecond	NB	SHINEd_120.jpg	SHINEd_151.jpg	f	j	0	4301	3	2092	SHINEd_397.jpg	1	1	8036.7	-6451.3	8515.9	-488.48	8027.4	8176.6	381.47	8558.1	9452.5	-1425.1	-894.43	334.65	Study2	.
126	1	7	4	AcrossSecond	Boundary	SHINEd_279.jpg	SHINEd_384.jpg	j	f	0	7086	2	1611	SHINEd_36.jpg	1	1	8257.7	-11734	8833.8	-890.79	7943	8064.2	653.45	8717.7	9452.5	-1509.5	-734.83	343.11	Study2	100
126	1	7	5	WithinThird	NB	SHINEd_286.jpg	SHINEd_319.jpg	j	f	0	6842	3	1474	SHINEd_154.jpg	1	1	8025.7	-17471	8412.7	-215.56	8197.2	7669.5	747.24	8416.7	9452.5	-1255.4	-1035.8	310.85	Study2	.
126	1	7	6	AcrossThird	Boundary	SHINEd_419.jpg	SHINEd_14.jpg	j	f	0	5708	3	1762	SHINEd_217.jpg	1	1	8190.2	-22812	8353.3	184.86	8538.1	7701.7	625.65	8327.4	9452.5	-914.38	-1125.1	341.61	Study2	400
126	1	7	7	WithinFourth	NB	SHINEd_366.jpg	SHINEd_342.jpg	j	f	0	4057	1	1042	SHINEd_27.jpg	0	1	8229.8	-28277	8410.3	-404.28	8006	8423.7	-134.84	8288.9	9452.5	-1446.5	-1163.6	308.23	Study2	.
126	1	8	1	WithinFirst	NB	SHINEd_187.jpg	SHINEd_372.jpg	j	f	0	4291	4	1314	SHINEd_326.jpg	1	1	8591.1	5115.1	9076.8	-137.52	8939.3	8633.4	551.05	9184.4	8915.8	23.455	268.62	423.58	Study2	.
126	1	8	2	AcrossFirst	Boundary	SHINEd_140.jpg	SHINEd_164.jpg	f	j	0	9766	3	2918	SHINEd_421.jpg	1	1	8019.4	-961.57	8981	-594.7	8386.3	7731.4	1122.2	8853.7	8915.8	-529.48	-62.134	383.14	Study2	500
126	1	8	3	WithinSecond	NB	SHINEd_390.jpg	SHINEd_180.jpg	f	f	1	3357	3	1587	SHINEd_214.jpg	1	1	7864.2	-6621.8	7691.2	-24.613	7666.6	8298.1	-580.61	7717.5	8915.8	-1249.2	-1198.3	326.4	Study2	.
126	1	8	4	AcrossSecond	Boundary	SHINEd_328.jpg	SHINEd_60.jpg	j	j	1	2161	3	2808	SHINEd_121.jpg	1	1	7961	-12029	8218.1	-101.83	8116.3	7787.6	333.99	8121.6	8915.8	-799.54	-794.2	377.91	Study2	400
126	1	8	5	WithinThird	NB	SHINEd_259.jpg	SHINEd_408.jpg	j	j	1	4995	2	1142	SHINEd_475.jpg	1	1	8004.2	-17491	7544.4	336.38	7880.8	7343.2	234.73	7577.9	8915.8	-1035	-1337.9	376.04	Study2	.
126	1	8	6	AcrossThird	Boundary	SHINEd_90.jpg	SHINEd_72.jpg	j	f	0	3244	3	1366	SHINEd_301.jpg	1	1	7983	-23017	7956.2	-156.75	7799.4	7079.1	891.78	7970.9	8915.8	-1116.4	-944.94	506.06	Study2	200
126	1	8	7	WithinFourth	NB	SHINEd_433.jpg	SHINEd_456.jpg	f	f	1	5265	3	2265	SHINEd_84.jpg	1	1	8110	-28395	8535.1	-140.55	8394.5	8767.1	-165.89	8601.2	8915.8	-521.29	-314.6	391.64	Study2	.
126	1	9	1	WithinFirst	NB	SHINEd_133.jpg	SHINEd_188.jpg	f	j	0	10836	1	1192	SHINEd_168.jpg	1	1	7939.5	4461.5	8127.2	-1.507	8125.7	7502.6	617.83	8120.5	8975.5	-849.77	-855.04	322.73	Study2	.
126	1	9	2	AcrossFirst	Boundary	SHINEd_238.jpg	SHINEd_368.jpg	f	j	0	3213	3	3992	SHINEd_23.jpg	1	1	7705.2	-1277.8	8337.1	-674.39	7662.7	7263.7	918.85	8182.5	8975.5	-1312.8	-792.97	424.42	Study2	100
126	1	9	3	WithinSecond	NB	SHINEd_54.jpg	SHINEd_149.jpg	j	f	0	6353	3	1677	SHINEd_411.jpg	1	1	7979.8	-6508.2	8334.1	-22.875	8311.2	7515.1	802.2	8317.3	8975.5	-664.29	-658.19	457.26	Study2	.
126	1	9	4	AcrossSecond	Boundary	SHINEd_385.jpg	SHINEd_310.jpg	j	f	0	4061	2	1206	SHINEd_78.jpg	1	1	7619.9	-12372	8167	-431.76	7735.3	7615.5	428.63	8044.2	8975.5	-1240.2	-931.36	369.13	Study2	200
126	1	9	5	WithinThird	NB	SHINEd_71.jpg	SHINEd_64.jpg	j	f	0	3787	3	1343	SHINEd_318.jpg	1	1	7828.9	-17668	8022.4	-114.86	7907.5	7808.8	214.02	8022.8	8975.5	-1068	-952.67	387.64	Study2	.
126	1	9	6	AcrossThird	Boundary	SHINEd_37.jpg	SHINEd_391.jpg	f	f	1	3849	2	890	SHINEd_333.jpg	1	1	7748.9	-23253	7930.3	-103.49	7826.8	7201.8	688.55	7890.4	8975.5	-1148.7	-1085.1	282.13	Study2	400
126	1	9	7	WithinFourth	NB	SHINEd_81.jpg	SHINEd_375.jpg	j	j	1	2923	2	1299	SHINEd_388.jpg	1	1	7996.7	-28510	8333.9	44.693	8378.6	8256	97.175	8353.2	8975.5	-596.88	-622.36	349.29	Study2	.
126	1	10	1	WithinFirst	NB	SHINEd_354.jpg	SHINEd_302.jpg	f	f	1	3741	2	1699	SHINEd_407.jpg	1	1	8536	5058	8881.5	-277.57	8603.9	7672.4	1180.8	8853.1	9571.9	-968	-718.82	434.71	Study2	.
126	1	10	2	AcrossFirst	Boundary	SHINEd_348.jpg	SHINEd_440.jpg	j	j	1	4081	3	1242	SHINEd_123.jpg	1	1	8121.6	-861.44	8247.1	-14.586	8232.5	7634.3	644.34	8278.7	9571.9	-1339.5	-1293.3	286.22	Study2	100
126	1	10	3	WithinSecond	NB	SHINEd_447.jpg	SHINEd_169.jpg	f	f	1	3548	3	1258	SHINEd_235.jpg	1	1	7939.2	-6548.8	7853.1	553.82	8407	7797.6	131.45	7929.1	9571.9	-1165	-1642.9	248.42	Study2	.
126	1	10	4	AcrossSecond	Boundary	SHINEd_399.jpg	SHINEd_101.jpg	f	f	1	4182	3	1194	SHINEd_87.jpg	1	1	7520.5	-12473	8070.8	-559.16	7511.6	7219.3	592.94	7812.3	9571.9	-2060.3	-1759.7	316.26	Study2	200
126	1	10	5	WithinThird	NB	SHINEd_147.jpg	SHINEd_395.jpg	f	f	1	3767	3	1419	SHINEd_77.jpg	1	1	7916.6	-17580	7718.8	225.54	7944.3	7578.5	82.641	7661.1	9571.9	-1627.6	-1910.8	331.6	Study2	.
126	1	10	6	AcrossThird	Boundary	SHINEd_412.jpg	SHINEd_116.jpg	j	j	1	4506	3	1297	SHINEd_171.jpg	1	1	8189.2	-22813	8556.1	22.004	8578.1	8365	148.35	8513.4	9571.9	-993.86	-1058.6	373.5	Study2	100
126	1	10	7	WithinFourth	NB	SHINEd_428.jpg	SHINEd_93.jpg	f	j	0	4209	3	1636	SHINEd_263.jpg	1	1	8101.2	-28406	8207.1	467.95	8675.1	7812.5	583.93	8396.4	9571.9	-896.86	-1175.5	354.51	Study2	.
126	1	11	1	WithinFirst	NB	SHINEd_13.jpg	SHINEd_253.jpg	f	j	0	5143	2	980	SHINEd_443.jpg	1	1	8461.3	4988.3	8448.4	-264.39	8184	8389.4	-33.595	8355.8	9319.5	-1135.5	-963.69	444.23	Study2	.
126	1	11	2	AcrossFirst	Boundary	SHINEd_136.jpg	SHINEd_3.jpg	j	j	1	5165	2	1145	SHINEd_306.jpg	1	1	8020.3	-956.74	8023.5	124.38	8147.9	7629.9	336.93	7966.8	9319.5	-1171.7	-1352.7	282.9	Study2	300
126	1	11	3	WithinSecond	NB	SHINEd_148.jpg	SHINEd_267.jpg	j	f	0	4351	2	2443	SHINEd_210.jpg	1	1	7976.9	-6505.1	7907.6	240.35	8147.9	7596.5	313.43	7909.9	9319.5	-1171.6	-1409.6	294.85	Study2	.
126	1	11	4	AcrossSecond	Boundary	SHINEd_62.jpg	SHINEd_160.jpg	f	j	0	4895	3	2022	SHINEd_340.jpg	1	1	7729.4	-12258	8106.7	-544.44	7562.3	7228.5	772.77	8001.3	9319.5	-1757.3	-1318.2	382.76	Study2	500
126	1	11	5	WithinThird	NB	SHINEd_262.jpg	SHINEd_198.jpg	f	f	1	4332	3	1338	SHINEd_455.jpg	1	1	8024.6	-17467	8012.2	216.78	8229	8036.9	16.525	8053.4	9319.5	-1090.5	-1266.1	207.84	Study2	.
126	1	11	6	AcrossThird	Boundary	SHINEd_339.jpg	SHINEd_206.jpg	j	f	0	5559	2	1186	SHINEd_31.jpg	1	1	7725.8	-23271	8383	-76.498	8306.5	7924.1	380.02	8304.1	9319.5	-1013	-1015.5	386.88	Study2	300
126	1	11	7	WithinFourth	NB	SHINEd_245.jpg	SHINEd_229.jpg	f	f	1	2641	2	2228	SHINEd_299.jpg	1	1	7813.2	-28688	7935	75.945	8010.9	7398.9	654.47	8053.4	9319.5	-1308.6	-1266.2	291.2	Study2	.
126	1	12	1	WithinFirst	NB	SHINEd_444.jpg	SHINEd_126.jpg	j	j	1	5427	2	1125	SHINEd_172.jpg	1	1	8132.1	4657.1	8625.3	-503.94	8121.4	8700.3	-98.806	8601.5	8822.7	-701.34	-221.19	319.81	Study2	.
126	1	12	2	AcrossFirst	Boundary	SHINEd_124.jpg	SHINEd_225.jpg	j	f	0	23078	1	1254	SHINEd_25.jpg	1	1	7770	-1210	8227	-323.82	7903.2	7357.4	920.91	8278.3	8822.7	-919.48	-544.44	450.26	Study2	200
126	1	12	3	WithinSecond	NB	SHINEd_190.jpg	SHINEd_18.jpg	f	f	1	3067	2	3724	SHINEd_382.jpg	0	1	7519.6	-6964.4	7457.1	-58.55	7398.5	6856.3	597.67	7454	8822.7	-1424.2	-1368.7	256.28	Study2	.
126	1	12	4	AcrossSecond	Boundary	SHINEd_300.jpg	SHINEd_281.jpg	f	j	0	2792	3	3876	SHINEd_451.jpg	1	1	7581.2	-12408	7846.5	-74.864	7771.6	8386.7	-526.91	7859.8	8822.7	-1051.1	-962.91	329.56	Study2	100
126	1	12	5	WithinThird	NB	SHINEd_438.jpg	SHINEd_220.jpg	j	f	0	7242	3	1617	SHINEd_22.jpg	1	1	7630.4	-17864	8058.9	-224.81	7834.1	7366.1	729.36	8095.5	8822.7	-988.61	-727.22	366.33	Study2	.
126	1	12	6	AcrossThird	Boundary	SHINEd_115.jpg	SHINEd_241.jpg	j	j	1	2968	3	1038	SHINEd_12.jpg	1	1	7510.3	-23489	7296.7	245.56	7542.2	6591.4	828.9	7420.3	8822.7	-1280.5	-1402.4	452.6	Study2	300
126	1	12	7	WithinFourth	NB	SHINEd_331.jpg	SHINEd_1.jpg	f	f	1	2618	3	2382	SHINEd_377.jpg	1	1	7635.1	-28869	7877.6	-18.544	7859.1	7797.3	124.37	7921.6	8822.7	-963.61	-901.07	342.29	Study2	.
126	1	13	1	WithinFirst	NB	SHINEd_242.jpg	SHINEd_161.jpg	f	f	1	5936	1	1228	SHINEd_11.jpg	1	1	7574.1	4098.1	7565.2	325.17	7890.3	7305.5	362.07	7667.5	8761.7	-871.39	-1094.2	392.04	Study2	.
126	1	13	2	AcrossFirst	Boundary	SHINEd_437.jpg	SHINEd_365.jpg	f	f	1	7838	3	1165	SHINEd_424.jpg	1	1	7856.1	-1124.9	7899.9	298.66	8198.6	7709	191.04	7900	8761.7	-563.14	-861.68	245.66	Study2	200
126	1	13	3	WithinSecond	NB	SHINEd_383.jpg	SHINEd_146.jpg	f	j	0	3557	3	1202	SHINEd_476.jpg	1	1	7426.8	-7059.2	7954.4	-804.2	7150.2	7242.1	676.67	7918.8	8761.7	-1611.5	-842.92	393.05	Study2	.
126	1	13	4	AcrossSecond	Boundary	SHINEd_295.jpg	SHINEd_460.jpg	j	f	0	5158	3	1746	SHINEd_467.jpg	1	1	7727.6	-12262	7991.3	-67.309	7924	7955	-187.43	7767.6	8761.7	-837.69	-994.15	292.65	Study2	200
126	1	13	5	WithinThird	NB	SHINEd_157.jpg	SHINEd_201.jpg	j	f	0	6721	2	1341	SHINEd_329.jpg	0	1	7748.9	-17746	8188.6	-49.146	8139.4	7671.5	459.63	8131.1	8761.7	-622.28	-630.58	293.17	Study2	.
126	1	13	6	AcrossThird	Boundary	SHINEd_477.jpg	SHINEd_355.jpg	j	j	1	7675	1	848	SHINEd_252.jpg	1	1	8199.2	-22801	8402.5	-208.28	8194.3	7552.4	665.74	8218.1	8761.7	-567.44	-543.61	411.51	Study2	100
126	1	13	7	WithinFourth	NB	SHINEd_102.jpg	SHINEd_480.jpg	f	j	0	5569	1	684	SHINEd_261.jpg	0	1	8159.9	-28345	8212	143.82	8355.8	7830.9	513.54	8344.4	8761.7	-405.9	-417.28	377.19	Study2	.
126	1	14	1	WithinFirst	NB	SHINEd_380.jpg	SHINEd_138.jpg	j	f	0	6161	2	1188	SHINEd_290.jpg	1	1	7589.9	4110.9	7337.9	-55.765	7282.2	7019	448.8	7467.8	9055.6	-1773.4	-1587.8	396.27	Study2	.
126	1	14	2	AcrossFirst	Boundary	SHINEd_203.jpg	SHINEd_108.jpg	j	j	1	7609	2	913	SHINEd_345.jpg	1	1	7524.1	-1458.9	7724.7	-529.98	7194.7	7562.9	-184.61	7378.3	9055.6	-1860.8	-1677.3	430.5	Study2	100
126	1	14	3	WithinSecond	NB	SHINEd_244.jpg	SHINEd_193.jpg	j	j	1	3599	3	1067	SHINEd_358.jpg	0	1	7241.5	-7246.5	7030.8	351.09	7381.9	6788.3	274.52	7062.8	9055.6	-1673.7	-1992.8	342.61	Study2	.
126	1	14	4	AcrossSecond	Boundary	SHINEd_266.jpg	SHINEd_427.jpg	j	f	0	1536	3	1072	SHINEd_369.jpg	1	1	7344.5	-12649	7544.6	-232.93	7311.6	7110.4	252.66	7363.1	9055.6	-1743.9	-1692.5	478	Study2	200
126	1	14	5	WithinThird	NB	SHINEd_114.jpg	SHINEd_86.jpg	j	f	0	2373	3	1475	SHINEd_41.jpg	1	1	7499.5	-17998	7813.3	-326.51	7486.8	7600.7	194.51	7795.2	9055.6	-1568.8	-1260.4	220.02	Study2	.
126	1	14	6	AcrossThird	Boundary	SHINEd_53.jpg	SHINEd_5.jpg	j	j	1	2171	3	496	SHINEd_350.jpg	1	1	7392.5	-23610	6876	263.71	7139.8	7326.4	-468.51	6857.9	9055.6	-1915.8	-2197.7	346.9	Study2	100
126	1	14	7	WithinFourth	NB	SHINEd_67.jpg	SHINEd_74.jpg	j	f	0	6329	3	997	SHINEd_109.jpg	1	1	7585.8	-28921	7549.7	-47.107	7502.5	7259	270.87	7529.8	9055.6	-1553	-1525.8	323.08	Study2	.
126	1	15	1	WithinFirst	NB	SHINEd_59.jpg	SHINEd_446.jpg	j	j	1	4601	1	1436	SHINEd_425.jpg	1	1	8269.1	4793.1	8121.2	104.7	8225.9	8377.6	-191.34	8186.3	8706.7	-480.77	-520.39	351.03	Study2	.
126	1	15	2	AcrossFirst	Boundary	SHINEd_96.jpg	SHINEd_200.jpg	f	f	1	4442	2	932	SHINEd_85.jpg	1	1	7870	-1110	8348.3	-643.98	7704.4	7794.2	443.1	8237.3	8706.7	-1002.3	-469.37	277.33	Study2	400
126	1	15	3	WithinSecond	NB	SHINEd_270.jpg	SHINEd_255.jpg	j	f	0	5306	3	1040	SHINEd_307.jpg	1	1	7838.1	-6646.9	7679.8	244.29	7924.1	7943.9	-316.03	7627.9	8706.7	-782.63	-1078.8	269.22	Study2	.
126	1	15	4	AcrossSecond	Boundary	SHINEd_463.jpg	SHINEd_9.jpg	f	f	1	5302	2	1804	SHINEd_343.jpg	1	1	7862	-12128	8189.4	10.63	8200	8046	-25.724	8020.3	8706.7	-506.66	-686.39	255.3	Study2	100
126	1	15	5	WithinThird	NB	SHINEd_44.jpg	SHINEd_98.jpg	j	j	1	6487	1	925	SHINEd_305.jpg	1	1	7690.3	-17805	8039.9	381.5	8421.4	7537.4	533.5	8070.9	8706.7	-285.29	-635.8	378.48	Study2	.
126	1	15	6	AcrossThird	Boundary	SHINEd_441.jpg	SHINEd_337.jpg	j	f	0	2455	2	690	SHINEd_80.jpg	1	1	7604.6	-23395	7979.1	-505.92	7473.2	7904.8	35.529	7940.3	8706.7	-1233.5	-766.39	365.01	Study2	200
126	1	15	7	WithinFourth	NB	SHINEd_406.jpg	SHINEd_106.jpg	j	j	1	4594	3	853	SHINEd_351.jpg	1	1	7780.8	-28723	7816.2	-254.67	7561.5	7632	275.87	7907.8	8706.7	-1145.1	-798.86	276.28	Study2	.
127	1	2	1	WithinFirst	NB	SHINEd_36.jpg	SHINEd_23.jpg	j	j	1	3472	3	3233	SHINEd_300.jpg	0	1	9362.6	5891.6	8978.1	564.31	9542.5	9207.1	-166.24	9040.9	10023	-480.25	-981.84	298.91	Study2	.
127	1	2	2	AcrossFirst	Boundary	SHINEd_201.jpg	SHINEd_29.jpg	j	f	0	6072	2	1902	SHINEd_125.jpg	1	1	9106.1	130.07	9698.2	-300.67	9397.5	8859.4	732.16	9591.6	10023	-625.18	-431.1	423.11	Study2	100
127	1	2	3	WithinSecond	NB	SHINEd_326.jpg	SHINEd_436.jpg	f	j	0	2192	3	5191	SHINEd_449.jpg	0	1	8613.4	-5867.6	8730.5	-12.524	8718	8452.2	299.68	8751.9	10023	-1304.7	-1270.8	228.14	Study2	.
127	1	2	4	AcrossSecond	Boundary	SHINEd_258.jpg	SHINEd_269.jpg	j	f	0	5287	3	6077	SHINEd_444.jpg	0	1	8898.9	-11087	9471.1	339.47	9810.6	8903.5	386.53	9290.1	10023	-212.14	-732.65	500.23	Study2	300
127	1	2	5	WithinThird	NB	SHINEd_68.jpg	SHINEd_108.jpg	f	f	1	2249	3	2764	SHINEd_216.jpg	1	1	8633.8	-16857	8757.7	-10.258	8747.4	8007.2	635.9	8643.1	10023	-1275.3	-1379.6	382.09	Study2	.
127	1	2	6	AcrossThird	Boundary	SHINEd_458.jpg	SHINEd_447.jpg	f	f	1	3993	3	3573	SHINEd_379.jpg	1	1	8617.3	-22379	8763.3	-173.15	8590.1	8808.6	-257.2	8551.4	10023	-1432.6	-1471.3	349.58	Study2	100
127	1	2	7	WithinFourth	NB	SHINEd_440.jpg	SHINEd_360.jpg	j	j	1	4039	2	3424	SHINEd_227.jpg	1	1	8487.9	-28013	8433.6	-149.87	8283.7	8273.4	91.7	8365.1	10023	-1739	-1657.6	311	Study2	.
127	1	3	1	WithinFirst	NB	SHINEd_451.jpg	SHINEd_289.jpg	j	f	0	3292	3	1940	SHINEd_196.jpg	1	1	9056.9	5581.9	8920.3	289.86	9210.1	8783.1	43.382	8826.5	9719.7	-509.56	-893.18	298.16	Study2	.
127	1	3	2	AcrossFirst	Boundary	SHINEd_52.jpg	SHINEd_106.jpg	f	j	0	2967	4	2588	SHINEd_276.jpg	1	1	8729.9	-251.05	9088.1	-227.85	8860.2	8401.8	554.71	8956.5	9719.7	-859.48	-763.17	334.78	Study2	200
127	1	3	3	WithinSecond	NB	SHINEd_336.jpg	SHINEd_12.jpg	f	f	1	1990	4	3955	SHINEd_401.jpg	1	1	8403.4	-6082.6	8906.8	-423.06	8483.7	8222.3	711.85	8934.2	9719.7	-1236	-785.52	328.42	Study2	.
127	1	3	4	AcrossSecond	Boundary	SHINEd_325.jpg	SHINEd_432.jpg	f	j	0	2694	4	3287	SHINEd_157.jpg	1	1	8397	-11594	9294.8	-399.66	8895.1	9100.4	107.39	9207.8	9719.7	-824.59	-511.88	553.34	Study2	100
127	1	3	5	WithinThird	NB	SHINEd_112.jpg	SHINEd_65.jpg	f	f	1	3002	2	3390	SHINEd_376.jpg	1	1	8212.2	-17284	8179	191.12	8370.2	8057.3	36.574	8093.9	9719.7	-1349.5	-1625.8	268.39	Study2	.
127	1	3	6	AcrossThird	Boundary	SHINEd_333.jpg	SHINEd_99.jpg	j	j	1	4791	1	1954	SHINEd_89.jpg	1	1	8227.3	-22774	8584	-66.335	8517.6	8280.1	125.64	8405.8	9719.7	-1202.1	-1313.9	272.07	Study2	400
127	1	3	7	WithinFourth	NB	SHINEd_214.jpg	SHINEd_131.jpg	f	f	1	4219	1	2477	SHINEd_126.jpg	1	1	7837.3	-28669	7716.2	-30.179	7686	7511.1	151.25	7662.4	9719.7	-2033.7	-2057.3	412.5	Study2	.
127	1	4	1	WithinFirst	NB	SHINEd_359.jpg	SHINEd_163.jpg	f	f	1	2788	3	1409	SHINEd_364.jpg	1	1	8400	4928	8900.1	-992.61	7907.5	8398.1	416.31	8814.5	9303.3	-1395.8	-488.85	425.95	Study2	.
127	1	4	2	AcrossFirst	Boundary	SHINEd_109.jpg	SHINEd_86.jpg	f	j	0	2866	3	4987	SHINEd_430.jpg	1	1	8355.4	-621.64	8326.6	339.3	8665.9	8240.5	-60.256	8180.2	9303.3	-637.44	-1123.1	416.71	Study2	200
127	1	4	3	WithinSecond	NB	SHINEd_174.jpg	SHINEd_415.jpg	j	f	0	3260	3	2677	SHINEd_54.jpg	1	1	8163.8	-6318.2	8086	231.88	8317.9	8328	-382.24	7945.7	9303.3	-985.4	-1357.6	350.94	Study2	.
127	1	4	4	AcrossSecond	Boundary	SHINEd_426.jpg	SHINEd_310.jpg	f	f	1	2357	4	2916	SHINEd_243.jpg	1	1	8384.1	-11603	8486.7	18.658	8505.4	8276.4	164.17	8440.5	9303.3	-797.91	-862.75	235.87	Study2	100
127	1	4	5	WithinThird	NB	SHINEd_155.jpg	SHINEd_17.jpg	f	j	0	2013	2	1769	SHINEd_417.jpg	1	1	7898.2	-17594	7952.7	237.09	8189.8	7645.5	340.87	7986.3	9303.3	-1113.5	-1317	323.3	Study2	.
127	1	4	6	AcrossThird	Boundary	SHINEd_197.jpg	SHINEd_198.jpg	f	j	0	3326	2	3077	SHINEd_60.jpg	0	1	8370.8	-22626	8156.4	531.57	8687.9	8068.2	49.744	8118	9303.3	-615.38	-1185.3	423.16	Study2	500
127	1	4	7	WithinFourth	NB	SHINEd_351.jpg	SHINEd_323.jpg	f	f	1	4235	2	3470	SHINEd_247.jpg	0	1	8279.6	-28222	8522.5	148.55	8671.1	8589.7	42.312	8632	9303.3	-632.2	-671.28	282.23	Study2	.
127	1	5	1	WithinFirst	NB	SHINEd_422.jpg	SHINEd_307.jpg	f	f	1	2807	3	3971	SHINEd_111.jpg	0	1	8500.3	5026.3	8666.9	-256.35	8410.6	8585.9	167.03	8752.9	9237	-826.41	-484.05	362.71	Study2	.
127	1	5	2	AcrossFirst	Boundary	SHINEd_340.jpg	SHINEd_331.jpg	f	j	0	2870	3	2623	SHINEd_14.jpg	1	1	8023	-956.01	8298.5	200.14	8498.6	8417.1	-299.32	8117.8	9237	-738.36	-1119.2	403.01	Study2	400
127	1	5	3	WithinSecond	NB	SHINEd_217.jpg	SHINEd_460.jpg	f	f	1	2166	4	2220	SHINEd_144.jpg	1	1	7614.6	-6869.4	7261.1	332.79	7593.9	7539.7	-242.26	7297.4	9237	-1643.1	-1939.6	359.42	Study2	.
127	1	5	4	AcrossSecond	Boundary	SHINEd_251.jpg	SHINEd_92.jpg	j	f	0	2438	3	961	SHINEd_101.jpg	1	1	8327.1	-11662	8468.3	-361.59	8106.7	8349.5	-17.88	8331.6	9237	-1130.3	-905.36	434.51	Study2	100
127	1	5	5	WithinThird	NB	SHINEd_402.jpg	SHINEd_164.jpg	f	j	0	4600	1	972	SHINEd_381.jpg	1	1	7785.7	-17708	7390	749.3	8139.3	7323.7	129.46	7453.2	9237	-1097.6	-1783.8	355.55	Study2	.
127	1	5	6	AcrossThird	Boundary	SHINEd_178.jpg	SHINEd_74.jpg	j	f	0	1896	3	3162	SHINEd_472.jpg	1	1	7784.7	-23214	7700.9	168.52	7869.4	7394.5	266	7660.5	9237	-1367.6	-1576.5	364.15	Study2	200
127	1	5	7	WithinFourth	NB	SHINEd_343.jpg	SHINEd_134.jpg	j	j	1	5325	1	818	SHINEd_288.jpg	1	1	7684.8	-28819	7383.3	89.874	7473.2	7630.8	-432.09	7198.7	9237	-1763.8	-2038.3	565.65	Study2	.
127	1	6	1	WithinFirst	NB	SHINEd_368.jpg	SHINEd_49.jpg	f	f	1	3502	3	2173	SHINEd_255.jpg	1	1	9203.4	5731.4	9469.6	-559.98	8909.6	9635.4	-270.29	9365.1	9939.5	-1029.9	-574.37	502.19	Study2	.
127	1	6	2	AcrossFirst	Boundary	SHINEd_56.jpg	SHINEd_317.jpg	f	f	1	5002	2	1580	SHINEd_281.jpg	1	1	8585.5	-391.46	8947.1	-123.3	8823.8	9001.8	-22.649	8979.2	9939.5	-1115.7	-960.34	324.23	Study2	100
127	1	6	3	WithinSecond	NB	SHINEd_37.jpg	SHINEd_431.jpg	f	j	0	4040	2	5681	SHINEd_337.jpg	0	1	8592	-5890	8148.2	264.86	8413.1	7811.2	290.42	8101.6	9939.5	-1526.4	-1837.9	429.74	Study2	.
127	1	6	4	AcrossSecond	Boundary	SHINEd_21.jpg	SHINEd_73.jpg	f	f	1	8555	3	6107	SHINEd_231.jpg	1	1	8578.5	-11408	8460.4	174.67	8635	8223.4	326.1	8549.5	9939.5	-1304.5	-1390	478.5	Study2	200
127	1	6	5	WithinThird	NB	SHINEd_48.jpg	SHINEd_245.jpg	j	j	1	3777	1	1190	SHINEd_421.jpg	0	1	7966.3	-17526	8705.4	-704.72	8000.6	8345.2	373.55	8718.7	9939.5	-1938.9	-1220.8	593.44	Study2	.
127	1	6	6	AcrossThird	Boundary	SHINEd_143.jpg	SHINEd_400.jpg	f	f	1	2568	2	4110	SHINEd_41.jpg	1	1	8195.1	-22802	8393.9	110.37	8504.2	7620.5	709.42	8329.9	9939.5	-1435.3	-1609.6	290.64	Study2	100
127	1	6	7	WithinFourth	NB	SHINEd_473.jpg	SHINEd_148.jpg	j	j	1	4135	2	2220	SHINEd_1.jpg	1	1	8029.9	-28472	8020.3	-116.39	7903.9	7735.9	344.62	8080.6	9939.5	-2035.6	-1858.9	226.76	Study2	.
127	1	7	1	WithinFirst	NB	SHINEd_268.jpg	SHINEd_184.jpg	j	f	0	6098	2	1719	SHINEd_423.jpg	1	1	8693.3	5205.3	8103.8	457.42	8561.2	8325.9	-43.01	8282.9	9272.2	-711	-989.32	438.53	Study2	.
127	1	7	2	AcrossFirst	Boundary	SHINEd_167.jpg	SHINEd_118.jpg	j	f	0	3009	3	645	SHINEd_224.jpg	1	1	8727.8	-265.24	9091.9	-157.33	8934.6	8972.8	-1.9037	8970.9	9272.2	-337.67	-301.32	475.54	Study2	400
127	1	7	3	WithinSecond	NB	SHINEd_371.jpg	SHINEd_393.jpg	f	j	0	4867	3	1355	SHINEd_199.jpg	1	1	8154.3	-6343.7	8790	-513.88	8276.2	8747.7	-111.58	8636.1	9272.2	-996.07	-636.12	364.48	Study2	.
127	1	7	4	AcrossSecond	Boundary	SHINEd_429.jpg	SHINEd_354.jpg	j	f	0	3217	2	1164	SHINEd_117.jpg	1	1	8168.4	-11836	8278	324.87	8602.8	8082.2	291.94	8374.1	9272.2	-669.41	-898.12	382.62	Study2	100
127	1	7	5	WithinThird	NB	SHINEd_169.jpg	SHINEd_442.jpg	f	f	1	1656	4	930	SHINEd_316.jpg	1	1	8104.6	-17404	8217.4	-68.326	8149	8294	-63.446	8230.5	9272.2	-1123.2	-1041.7	330.93	Study2	.
127	1	7	6	AcrossThird	Boundary	SHINEd_228.jpg	SHINEd_185.jpg	j	j	1	2182	1	747	SHINEd_397.jpg	1	1	8329.5	-22685	7958.8	295.51	8254.3	8133.3	-168.16	7965.1	9272.2	-1017.9	-1307.1	451.26	Study2	200
127	1	7	7	WithinFourth	NB	SHINEd_410.jpg	SHINEd_223.jpg	f	j	0	1552	3	1247	SHINEd_154.jpg	0	1	8408.2	-28111	8481.7	-3.5614	8478.1	7552.1	1017.8	8569.8	9272.2	-794.1	-702.42	432.82	Study2	.
127	1	8	1	WithinFirst	NB	SHINEd_362.jpg	SHINEd_248.jpg	f	f	1	2761	2	1143	SHINEd_296.jpg	1	1	8328.7	4851.7	8277	168.36	8445.4	8373.9	-108.23	8265.7	9381.5	-936.13	-1115.8	349.48	Study2	.
127	1	8	2	AcrossFirst	Boundary	SHINEd_369.jpg	SHINEd_275.jpg	f	j	0	3359	4	2340	SHINEd_78.jpg	1	1	8151.6	-830.4	8419	315.61	8734.7	8110.9	56.188	8167.1	9381.5	-646.84	-1214.4	422.24	Study2	500
127	1	8	3	WithinSecond	NB	SHINEd_290.jpg	SHINEd_405.jpg	j	f	0	5360	2	1299	SHINEd_2.jpg	1	1	8553.6	-5934.4	8710.7	-335.5	8375.2	8327.3	263.84	8591.1	9381.5	-1006.3	-790.4	318.42	Study2	.
127	1	8	4	AcrossSecond	Boundary	SHINEd_298.jpg	SHINEd_252.jpg	f	j	0	1859	3	2166	SHINEd_67.jpg	1	1	8255.4	-11738	8522.5	248.32	8770.8	8053	421.92	8474.9	9381.5	-610.69	-906.62	348.28	Study2	300
127	1	8	5	WithinThird	NB	SHINEd_181.jpg	SHINEd_389.jpg	j	j	1	2076	4	2950	SHINEd_345.jpg	0	1	8085.9	-17412	8117.2	-227.88	7889.3	7713.2	313.14	8026.4	9381.5	-1492.2	-1355.1	378	Study2	.
127	1	8	6	AcrossThird	Boundary	SHINEd_318.jpg	SHINEd_229.jpg	j	f	0	3970	2	895	SHINEd_365.jpg	1	1	8007.6	-22995	8127.5	264.03	8391.5	7736.6	480.32	8216.9	9381.5	-989.99	-1164.6	360.11	Study2	100
127	1	8	7	WithinFourth	NB	SHINEd_180.jpg	SHINEd_159.jpg	j	f	0	3410	3	1030	SHINEd_321.jpg	1	1	7907.2	-28601	7469.2	439.17	7908.3	7743.8	-174.37	7569.4	9381.5	-1473.2	-1812.1	408.06	Study2	.
127	1	9	1	WithinFirst	NB	SHINEd_128.jpg	SHINEd_479.jpg	j	f	0	4320	3	1277	SHINEd_279.jpg	1	1	9778.5	6294.5	9443.7	427.05	9870.8	9690.6	-194.31	9496.3	10654	-783.63	-1158.2	198.23	Study2	.
127	1	9	2	AcrossFirst	Boundary	SHINEd_344.jpg	SHINEd_152.jpg	f	j	0	3003	1	1343	SHINEd_207.jpg	1	1	9602.7	613.68	9757.2	44.984	9802.2	8954.2	743.55	9697.7	10654	-852.26	-956.69	323.12	Study2	500
127	1	9	3	WithinSecond	NB	SHINEd_392.jpg	SHINEd_476.jpg	f	f	1	2174	2	1492	SHINEd_183.jpg	1	1	9241.6	-5252.4	9190.4	317.18	9507.6	9054.6	213.58	9268.2	10654	-1146.8	-1386.2	652.76	Study2	.
127	1	9	4	AcrossSecond	Boundary	SHINEd_139.jpg	SHINEd_202.jpg	f	f	1	3309	2	1589	SHINEd_222.jpg	1	1	9165.3	-10834	9697.3	-63.058	9634.2	9327.6	372.83	9700.4	10654	-1020.2	-954	451.93	Study2	200
127	1	9	5	WithinThird	NB	SHINEd_411.jpg	SHINEd_175.jpg	f	j	0	3868	3	2110	SHINEd_261.jpg	1	1	9177.8	-16326	9280	139.18	9419.2	8939.9	365.81	9305.7	10654	-1235.2	-1348.7	273.07	Study2	.
127	1	9	6	AcrossThird	Boundary	SHINEd_176.jpg	SHINEd_286.jpg	j	j	1	3752	3	1613	SHINEd_414.jpg	0	1	8956.5	-22052	9088.3	-130.24	8958.1	8835.4	258.52	9094	10654	-1696.3	-1560.5	188.16	Study2	100
127	1	9	7	WithinFourth	NB	SHINEd_194.jpg	SHINEd_299.jpg	f	f	1	2508	2	996	SHINEd_127.jpg	1	1	8746.9	-27767	8833.1	227.3	9060.4	8699.5	183.49	8883	10654	-1594.1	-1771.4	237.84	Study2	.
127	1	10	1	WithinFirst	NB	SHINEd_470.jpg	SHINEd_312.jpg	j	j	1	4609	4	2661	SHINEd_55.jpg	1	1	8471.4	4994.4	8344.1	475.61	8819.7	8292.9	149.27	8442.1	9237.9	-418.17	-795.74	404.97	Study2	.
127	1	10	2	AcrossFirst	Boundary	SHINEd_342.jpg	SHINEd_297.jpg	j	f	0	2860	3	1062	SHINEd_116.jpg	1	1	8403.6	-578.38	8693.9	-17.096	8676.8	8264	486.82	8750.9	9237.9	-561.12	-487.02	340.72	Study2	400
127	1	10	3	WithinSecond	NB	SHINEd_443.jpg	SHINEd_13.jpg	j	f	0	1564	3	4027	SHINEd_301.jpg	1	1	8793.3	-5693.7	8561.2	371.8	8933	8867.2	-237.82	8629.4	9237.9	-304.9	-608.47	400.44	Study2	.
127	1	10	4	AcrossSecond	Boundary	SHINEd_387.jpg	SHINEd_254.jpg	j	j	1	4187	2	1150	SHINEd_11.jpg	1	1	9093.8	-10898	9118.5	-65.427	9053.1	8611.3	460.7	9072	9237.9	-184.82	-165.88	342.01	Study2	500
127	1	10	5	WithinThird	NB	SHINEd_136.jpg	SHINEd_468.jpg	f	f	1	3873	2	2338	SHINEd_72.jpg	0	1	8720	-16777	8534.6	385.75	8920.3	8608.4	-33.731	8574.7	9237.9	-317.53	-663.19	227.68	Study2	.
127	1	10	6	AcrossThird	Boundary	SHINEd_166.jpg	SHINEd_264.jpg	f	f	1	6548	1	680	SHINEd_475.jpg	1	1	8343.7	-22658	8298.9	401.96	8700.9	8092.7	271.63	8364.4	9237.9	-536.99	-873.52	234.2	Study2	300
127	1	10	7	WithinFourth	NB	SHINEd_90.jpg	SHINEd_463.jpg	f	j	0	3479	3	1448	SHINEd_446.jpg	1	1	9092.3	-27415	9161	48.889	9209.9	8891.9	336.18	9228.1	9237.9	-27.942	-9.7521	661.55	Study2	.
127	1	11	1	WithinFirst	NB	SHINEd_238.jpg	SHINEd_203.jpg	f	f	1	3040	3	691	SHINEd_59.jpg	1	1	9145.4	5670.4	9927	-898.33	9028.7	10164	-429.72	9734.4	8838	190.69	896.47	443.22	Study2	.
127	1	11	2	AcrossFirst	Boundary	SHINEd_295.jpg	SHINEd_474.jpg	f	j	0	4806	4	736	SHINEd_95.jpg	1	1	9115.6	135.59	9454.6	-30.321	9424.2	8676.6	835.97	9512.6	8838	586.28	674.65	295.12	Study2	100
127	1	11	3	WithinSecond	NB	SHINEd_464.jpg	SHINEd_272.jpg	j	j	1	3856	3	1393	SHINEd_373.jpg	0	1	8384.4	-6100.6	8753.6	-97.058	8656.5	8295.4	481.11	8776.5	8838	-181.45	-61.452	330.63	Study2	.
127	1	11	4	AcrossSecond	Boundary	SHINEd_413.jpg	SHINEd_102.jpg	f	f	1	1235	3	3951	SHINEd_386.jpg	1	1	8248.8	-11741	8824.2	246.36	9070.6	8241.4	463.54	8704.9	8838	232.62	-133.04	442.92	Study2	100
127	1	11	5	WithinThird	NB	SHINEd_62.jpg	SHINEd_149.jpg	j	j	1	1623	3	1379	SHINEd_22.jpg	1	1	8201.5	-17294	8344.9	177.73	8522.7	7868.8	404.18	8273	8838	-315.29	-564.98	277.28	Study2	.
127	1	11	6	AcrossThird	Boundary	SHINEd_215.jpg	SHINEd_239.jpg	f	f	1	2683	2	636	SHINEd_120.jpg	1	1	8081.4	-22919	8259.6	295.34	8554.9	7699.2	519.59	8218.8	8838	-283.03	-619.16	265.96	Study2	300
127	1	11	7	WithinFourth	NB	SHINEd_403.jpg	SHINEd_427.jpg	j	f	0	1634	4	2014	SHINEd_15.jpg	1	1	8187.1	-28318	8944.1	-147.05	8797	8241.9	754.15	8996	8838	-40.942	158.05	456.17	Study2	.
127	1	12	1	WithinFirst	NB	SHINEd_63.jpg	SHINEd_115.jpg	f	j	0	4160	2	1109	SHINEd_477.jpg	1	1	9162.6	5689.6	9532.1	-361.23	9170.9	9424.4	53.727	9478.1	8818.2	352.67	659.95	303.87	Study2	.
127	1	12	2	AcrossFirst	Boundary	SHINEd_10.jpg	SHINEd_145.jpg	j	f	0	2829	3	1336	SHINEd_448.jpg	1	1	9112.6	134.58	9458.2	205.78	9664	8623.1	850.72	9473.8	8818.2	845.82	655.66	314.16	Study2	100
127	1	12	3	WithinSecond	NB	SHINEd_211.jpg	SHINEd_66.jpg	f	f	1	3368	3	1933	SHINEd_319.jpg	1	1	8649.2	-5833.8	8772	237.08	9009.1	8317.3	397.18	8714.5	8818.2	190.89	-103.73	390.64	Study2	.
127	1	12	4	AcrossSecond	Boundary	SHINEd_76.jpg	SHINEd_308.jpg	f	f	1	2006	2	1987	SHINEd_34.jpg	1	1	8831.2	-11157	8905.7	540.08	9445.8	8026.2	1000.7	9026.8	8818.2	627.65	208.66	356.77	Study2	200
127	1	12	5	WithinThird	NB	SHINEd_378.jpg	SHINEd_384.jpg	j	f	0	1667	3	1037	SHINEd_190.jpg	0	1	8374.8	-17118	8543.3	-288.54	8254.8	8052	416.64	8468.7	8818.2	-563.4	-349.49	322.63	Study2	.
127	1	12	6	AcrossThird	Boundary	SHINEd_138.jpg	SHINEd_356.jpg	j	j	1	2316	3	1756	SHINEd_456.jpg	1	1	8799	-22199	9395.6	-234.05	9161.6	8833.9	584.48	9418.4	8818.2	343.42	600.24	319.75	Study2	200
127	1	12	7	WithinFourth	NB	SHINEd_270.jpg	SHINEd_315.jpg	f	j	0	2199	2	891	SHINEd_284.jpg	1	1	8739.4	-27764	8904.2	-253.29	8650.9	8819.1	135	8954.1	8818.2	-167.31	135.9	385.83	Study2	.
127	1	13	1	WithinFirst	NB	SHINEd_383.jpg	SHINEd_305.jpg	j	j	1	3680	4	2377	SHINEd_27.jpg	1	1	8849.3	5372.3	8605.8	215.75	8821.5	8082.9	627.24	8710.2	8834.9	-13.314	-124.68	501.73	Study2	.
127	1	13	2	AcrossFirst	Boundary	SHINEd_121.jpg	SHINEd_133.jpg	f	f	1	2925	2	1604	SHINEd_53.jpg	1	1	8788.8	-193.2	8885.4	428.06	9313.5	8833.1	136.47	8969.5	8834.9	478.63	134.68	438.54	Study2	100
127	1	13	3	WithinSecond	NB	SHINEd_439.jpg	SHINEd_408.jpg	j	j	1	2875	3	2180	SHINEd_57.jpg	1	1	8181.2	-6305.8	7646.6	657.21	8303.8	7843.1	-68.929	7774.2	8834.9	-531.03	-1060.7	383.78	Study2	.
127	1	13	4	AcrossSecond	Boundary	SHINEd_418.jpg	SHINEd_129.jpg	j	f	0	3859	2	1443	SHINEd_302.jpg	1	1	8590	-11402	8857.7	275.19	9132.9	8198.9	679.32	8878.2	8834.9	298.08	43.367	324.78	Study2	200
127	1	13	5	WithinThird	NB	SHINEd_244.jpg	SHINEd_85.jpg	j	j	1	2167	2	2157	SHINEd_96.jpg	0	1	8554.3	-16943	9323.3	-600.4	8722.9	8336.8	934.24	9271.1	8834.9	-111.95	436.19	390.3	Study2	.
127	1	13	6	AcrossThird	Boundary	SHINEd_91.jpg	SHINEd_465.jpg	j	f	0	2276	3	982	SHINEd_277.jpg	1	1	8816.5	-22186	8947.4	62.09	9009.5	8535.2	361.15	8896.3	8834.9	174.65	61.455	295.48	Study2	100
127	1	13	7	WithinFourth	NB	SHINEd_480.jpg	SHINEd_195.jpg	j	f	0	2313	1	1642	SHINEd_219.jpg	1	1	8841.3	-27666	9075.2	-345.35	8729.8	8709	286.36	8995.3	8834.9	-105.05	160.48	389.49	Study2	.
127	1	14	1	WithinFirst	NB	SHINEd_412.jpg	SHINEd_45.jpg	j	j	1	3836	1	846	SHINEd_153.jpg	1	1	9067.4	5589.4	8674.6	360.85	9035.4	9078	-284.21	8793.8	9354.5	-319.12	-560.71	517.86	Study2	.
127	1	14	2	AcrossFirst	Boundary	SHINEd_88.jpg	SHINEd_40.jpg	f	j	0	3080	3	921	SHINEd_24.jpg	1	1	8440.7	-542.32	8602.2	323.64	8925.8	7837.8	766.96	8604.7	9354.5	-428.75	-749.8	550.07	Study2	300
127	1	14	3	WithinSecond	NB	SHINEd_454.jpg	SHINEd_132.jpg	f	f	1	2318	1	2093	SHINEd_420.jpg	1	1	9021.5	-5466.5	8990.4	-563.96	8426.4	8901.2	50.37	8951.5	9354.5	-928.13	-403.02	634.7	Study2	.
127	1	14	4	AcrossSecond	Boundary	SHINEd_241.jpg	SHINEd_314.jpg	f	f	1	3919	2	1228	SHINEd_452.jpg	1	1	8856.8	-11136	9142.8	281.62	9424.5	8767.2	385.4	9152.6	9354.5	69.914	-201.92	296.83	Study2	200
127	1	14	5	WithinThird	NB	SHINEd_346.jpg	SHINEd_161.jpg	f	f	1	3743	3	1077	SHINEd_382.jpg	1	1	8352.3	-17146	7693.8	865.08	8558.9	8130.6	-501.54	7629	9354.5	-795.66	-1725.5	481.02	Study2	.
127	1	14	6	AcrossThird	Boundary	SHINEd_46.jpg	SHINEd_334.jpg	j	j	1	2163	2	1578	SHINEd_16.jpg	1	1	8159.4	-22844	8212.7	414.81	8627.5	7734.4	596.76	8331.1	9354.5	-727.02	-1023.4	416.5	Study2	100
127	1	14	7	WithinFourth	NB	SHINEd_329.jpg	SHINEd_172.jpg	f	f	1	2096	3	1338	SHINEd_372.jpg	1	1	8513.1	-27995	8458.9	211.62	8670.6	8671.4	-161.81	8509.6	9354.5	-683.98	-844.95	579.14	Study2	.
127	1	15	1	WithinFirst	NB	SHINEd_208.jpg	SHINEd_26.jpg	j	j	1	1997	2	1322	SHINEd_105.jpg	0	1	8801.7	5323.7	8671.5	488.64	9160.1	8579	247.11	8826.1	9416	-255.84	-589.88	390.72	Study2	.
127	1	15	2	AcrossFirst	Boundary	SHINEd_83.jpg	SHINEd_363.jpg	f	f	1	4049	3	874	SHINEd_3.jpg	0	1	8990.7	7.7461	8991.7	783.06	9774.8	8418.9	685.51	9104.4	9416	358.8	-311.54	535.94	Study2	100
127	1	15	3	WithinSecond	NB	SHINEd_236.jpg	SHINEd_237.jpg	f	j	0	2811	2	1431	SHINEd_213.jpg	0	1	9131.2	-5356.8	9494.5	-245.27	9249.2	8807.4	701.07	9508.5	9416	-166.77	92.475	322.1	Study2	.
127	1	15	4	AcrossSecond	Boundary	SHINEd_79.jpg	SHINEd_282.jpg	j	f	0	1783	3	701	SHINEd_100.jpg	1	1	8802.5	-11191	9079.4	228.15	9307.5	8338.9	771.26	9110.1	9416	-108.43	-305.83	307.81	Study2	200
127	1	15	5	WithinThird	NB	SHINEd_122.jpg	SHINEd_165.jpg	j	j	1	6891	3	944	SHINEd_189.jpg	1	1	8132.4	-17367	8080.2	-213.58	7866.6	8004.6	27.653	8032.3	9416	-1549.4	-1383.7	508.23	Study2	.
127	1	15	6	AcrossThird	Boundary	SHINEd_113.jpg	SHINEd_30.jpg	f	f	1	3092	3	2292	SHINEd_260.jpg	1	1	8293.4	-22711	8086.8	606	8692.8	7130.8	966.62	8097.5	9416	-723.2	-1318.5	500.83	Study2	400
127	1	15	7	WithinFourth	NB	SHINEd_44.jpg	SHINEd_396.jpg	f	f	1	1961	2	1320	SHINEd_424.jpg	0	1	8261.3	-28248	7966	486.59	8452.6	7599.6	399.83	7999.4	9416	-963.39	-1416.6	384.72	Study2	.
128	1	2	1	WithinFirst	NB	SHINEd_54.jpg	SHINEd_66.jpg	f	j	0	1956	2	2547	SHINEd_148.jpg	0	1	5642.6	2166.6	5530.9	-50.698	5480.2	5421.7	173.27	5594.9	7458.9	-1978.7	-1864	285.38	Study2	.
128	1	2	2	AcrossFirst	Boundary	SHINEd_455.jpg	SHINEd_437.jpg	j	f	0	2985	3	4654	SHINEd_323.jpg	0	1	5605.4	-3375.6	6046.6	-144.35	5902.2	5163.4	700.08	5863.5	7458.9	-1556.7	-1595.4	298.69	Study2	300
128	1	2	3	WithinSecond	NB	SHINEd_98.jpg	SHINEd_339.jpg	j	f	0	2928	3	3623	SHINEd_336.jpg	0	1	5896.1	-8589.9	6226.8	-359.72	5867.1	6265.6	-119.75	6145.8	7458.9	-1591.8	-1313.1	394.14	Study2	.
128	1	2	4	AcrossSecond	Boundary	SHINEd_224.jpg	SHINEd_356.jpg	f	f	1	5303	2	2524	SHINEd_27.jpg	1	1	5602.5	-14388	5534.9	549.34	6084.3	5365.1	77.069	5442.2	7458.9	-1374.7	-2016.8	325.54	Study2	100
128	1	2	5	WithinThird	NB	SHINEd_12.jpg	SHINEd_69.jpg	j	j	1	3255	2	2241	SHINEd_363.jpg	1	1	5302.5	-20194	5363.6	69.718	5433.3	4946.4	381.89	5328.3	7458.9	-2025.6	-2130.6	225.72	Study2	.
128	1	2	6	AcrossThird	Boundary	SHINEd_258.jpg	SHINEd_191.jpg	j	f	0	7058	2	1904	SHINEd_361.jpg	0	1	5122.6	-25878	5420.4	84.836	5505.2	4916.4	431.76	5348.2	7458.9	-1953.7	-2110.8	411.68	Study2	300
128	1	2	7	WithinFourth	NB	SHINEd_447.jpg	SHINEd_312.jpg	f	j	0	3530	3	4969	SHINEd_213.jpg	1	1	5704.5	-30801	5816.8	-145.2	5671.5	5724.2	29.965	5754.2	7458.9	-1787.4	-1704.7	259.01	Study2	.
128	1	3	1	WithinFirst	NB	SHINEd_182.jpg	SHINEd_393.jpg	f	j	0	5962	2	1189	SHINEd_32.jpg	1	1	5168.5	1692.5	5049.6	-67.804	4981.8	4993.2	-85.861	4907.3	6519.7	-1537.9	-1612.4	349.9	Study2	.
128	1	3	2	AcrossFirst	Boundary	SHINEd_156.jpg	SHINEd_164.jpg	f	f	1	3776	3	1540	SHINEd_179.jpg	1	1	5933	-3049	6099	181.16	6280.2	6027.1	31.978	6059.1	6519.7	-239.57	-460.67	455.69	Study2	100
128	1	3	3	WithinSecond	NB	SHINEd_445.jpg	SHINEd_109.jpg	f	j	0	3355	3	2624	SHINEd_197.jpg	1	1	4962.8	-9524.2	4694.1	113.32	4807.4	4935.4	-257.34	4678	6519.7	-1712.3	-1841.7	256.37	Study2	.
128	1	3	4	AcrossSecond	Boundary	SHINEd_81.jpg	SHINEd_309.jpg	j	f	0	5801	3	3898	SHINEd_305.jpg	1	1	5156.4	-14836	5323.1	226.94	5550	4929.4	313.26	5242.7	6519.7	-969.72	-1277.1	465.49	Study2	400
128	1	3	5	WithinThird	NB	SHINEd_154.jpg	SHINEd_259.jpg	j	f	0	3070	4	3359	SHINEd_82.jpg	1	1	4740.6	-20756	4427	12.796	4439.7	4893.2	-507.75	4385.4	6519.7	-2080	-2134.3	312.22	Study2	.
128	1	3	6	AcrossThird	Boundary	SHINEd_108.jpg	SHINEd_324.jpg	j	f	0	5514	3	2663	SHINEd_147.jpg	1	1	4797.2	-26205	4777.7	940.42	5718.1	4143	727.85	4870.9	6519.7	-801.59	-1648.8	471.74	Study2	100
128	1	3	7	WithinFourth	NB	SHINEd_93.jpg	SHINEd_434.jpg	f	j	0	2409	2	4037	SHINEd_249.jpg	1	1	4742.6	-31764	5909.7	-431.38	5478.3	5773.6	-3.9542	5769.6	6519.7	-1041.4	-750.11	652.64	Study2	.
128	1	4	1	WithinFirst	NB	SHINEd_47.jpg	SHINEd_141.jpg	f	f	1	3495	2	2807	SHINEd_170.jpg	1	1	5523.7	2051.7	5354.7	398.51	5753.2	5402.6	34.24	5436.9	8212.5	-2459.3	-2775.6	482.33	Study2	.
128	1	4	2	AcrossFirst	Boundary	SHINEd_254.jpg	SHINEd_478.jpg	j	j	1	2956	3	1569	SHINEd_454.jpg	1	1	4666.5	-4310.5	5448.9	-54.853	5394.1	4305.4	1106.9	5412.4	8212.5	-2818.4	-2800.1	412.02	Study2	200
128	1	4	3	WithinSecond	NB	SHINEd_433.jpg	SHINEd_260.jpg	f	j	0	4979	3	1910	SHINEd_198.jpg	1	1	4784	-9698	4762.2	790.15	5552.4	4759.5	83.264	4842.8	8212.5	-2660.1	-3369.7	495.72	Study2	.
128	1	4	4	AcrossSecond	Boundary	SHINEd_315.jpg	SHINEd_186.jpg	f	f	1	2998	3	1531	SHINEd_74.jpg	1	1	6308.9	-13678	6528	-184.85	6343.2	5959.4	551.69	6511	8212.5	-1869.3	-1701.4	810.47	Study2	100
128	1	4	5	WithinThird	NB	SHINEd_56.jpg	SHINEd_428.jpg	j	f	0	4862	2	3302	SHINEd_178.jpg	1	1	5548.2	-19944	5489.5	-347.73	5141.8	5555.6	-200.84	5354.7	8212.5	-3070.7	-2857.8	426.89	Study2	.
128	1	4	6	AcrossThird	Boundary	SHINEd_158.jpg	SHINEd_102.jpg	f	f	1	4877	4	1108	SHINEd_416.jpg	1	1	4665.1	-26333	4585.7	865.43	5451.1	4342.8	307.45	4650.3	8212.5	-2761.4	-3562.2	468.75	Study2	400
128	1	4	7	WithinFourth	NB	SHINEd_353.jpg	SHINEd_237.jpg	j	j	1	3713	4	1336	SHINEd_26.jpg	0	1	4718.2	-31785	3738.1	212.09	3950.2	4310	-551.48	3758.5	8212.5	-4262.3	-4453.9	736.47	Study2	.
128	1	5	1	WithinFirst	NB	SHINEd_283.jpg	SHINEd_51.jpg	j	j	1	4996	1	711	SHINEd_100.jpg	0	1	6008	2528	5761.2	-186.4	5574.8	5859.6	-9.7952	5849.8	7752.2	-2177.4	-1902.4	320.37	Study2	.
128	1	5	2	AcrossFirst	Boundary	SHINEd_449.jpg	SHINEd_126.jpg	j	f	0	3433	4	2155	SHINEd_135.jpg	1	1	5394	-3591	5330.4	487.9	5818.3	4970.5	290.1	5260.6	7752.2	-1933.9	-2491.7	312.21	Study2	300
128	1	5	3	WithinSecond	NB	SHINEd_355.jpg	SHINEd_189.jpg	j	f	0	5282	2	1368	SHINEd_241.jpg	1	1	4642.2	-9847.8	4392.4	158.78	4551.2	4520.6	-126.11	4394.5	7752.2	-3201	-3357.8	462.25	Study2	.
128	1	5	4	AcrossSecond	Boundary	SHINEd_424.jpg	SHINEd_472.jpg	j	j	1	5625	2	1585	SHINEd_113.jpg	1	1	5080	-14915	5181.3	663.68	5844.9	4715.9	434.25	5150.1	7752.2	-1907.3	-2602.1	694.73	Study2	200
128	1	5	5	WithinThird	NB	SHINEd_142.jpg	SHINEd_380.jpg	j	j	1	2728	1	2551	SHINEd_284.jpg	1	1	5800.3	-19700	6134.2	-214.54	5919.7	6121.1	-39.527	6081.6	7752.2	-1832.6	-1670.6	353.65	Study2	.
128	1	5	6	AcrossThird	Boundary	SHINEd_13.jpg	SHINEd_105.jpg	f	f	1	3054	3	1056	SHINEd_150.jpg	1	1	4328	-26677	4332.3	-254.84	4077.4	4358.4	-105.5	4252.9	7752.2	-3674.8	-3499.4	339.22	Study2	200
128	1	5	7	WithinFourth	NB	SHINEd_30.jpg	SHINEd_268.jpg	j	f	0	5845	3	1189	SHINEd_251.jpg	1	1	4748.8	-31761	5461.5	-98.428	5363	5075	9.8454	5084.8	7752.2	-2389.2	-2667.4	1042.3	Study2	.
128	1	6	1	WithinFirst	NB	SHINEd_477.jpg	SHINEd_450.jpg	j	j	1	4221	3	1087	SHINEd_466.jpg	0	1	5162.8	1686.8	4565.4	391.91	4957.3	4992.9	-501.02	4491.9	7991.2	-3033.9	-3499.3	391.98	Study2	.
128	1	6	2	AcrossFirst	Boundary	SHINEd_253.jpg	SHINEd_68.jpg	f	f	1	3970	2	2478	SHINEd_471.jpg	1	1	4574.4	-4406.6	4539.2	-682.43	3856.8	4584	10.148	4594.2	7991.2	-4134.4	-3397	477.52	Study2	200
128	1	6	3	WithinSecond	NB	SHINEd_298.jpg	SHINEd_160.jpg	j	j	1	3505	3	2015	SHINEd_354.jpg	0	1	4494.8	-9992.2	4230.2	995.18	5225.3	4716.8	-477.99	4238.8	7991.2	-2765.9	-3752.4	462.87	Study2	.
128	1	6	4	AcrossSecond	Boundary	SHINEd_257.jpg	SHINEd_60.jpg	j	f	0	5143	2	2548	SHINEd_473.jpg	1	1	4691.6	-15300	5649.1	82.125	5731.3	5723.6	-172.73	5550.9	7991.2	-2259.9	-2440.3	631.83	Study2	100
128	1	6	5	WithinThird	NB	SHINEd_131.jpg	SHINEd_235.jpg	f	f	1	4026	2	1428	SHINEd_229.jpg	0	1	5057	-20440	4969.7	767.4	5737.1	4931.6	246.57	5178.2	7991.2	-2254.1	-2813	623.83	Study2	.
128	1	6	6	AcrossThird	Boundary	SHINEd_192.jpg	SHINEd_335.jpg	f	f	1	3191	1	1140	SHINEd_64.jpg	1	1	4630.2	-26372	4331.5	-700.31	3631.1	3906.3	247.65	4154	7991.2	-4360.1	-3837.2	1132.6	Study2	200
128	1	6	7	WithinFourth	NB	SHINEd_172.jpg	SHINEd_318.jpg	j	j	1	5774	3	1457	SHINEd_374.jpg	1	1	5581.8	-30925	5039.7	-523.97	4515.7	5922.1	-878.42	5043.7	7991.2	-3475.5	-2947.5	1170.3	Study2	.
128	1	7	1	WithinFirst	NB	SHINEd_39.jpg	SHINEd_346.jpg	f	f	1	3196	3	1432	SHINEd_79.jpg	1	1	5090.6	1613.6	4112.8	-118.31	3994.5	4622.5	-610.12	4012.4	6169.3	-2174.8	-2157	1098.1	Study2	.
128	1	7	2	AcrossFirst	Boundary	SHINEd_20.jpg	SHINEd_285.jpg	j	j	1	4050	2	2443	SHINEd_199.jpg	0	1	4694.6	-4287.4	5609.1	-73.2	5535.9	4504.6	1372.3	5876.9	6169.3	-633.46	-292.43	1254	Study2	300
128	1	7	3	WithinSecond	NB	SHINEd_219.jpg	SHINEd_153.jpg	j	f	0	2722	3	3617	SHINEd_136.jpg	0	1	4426.2	-10061	4516.8	43.029	4559.8	4818.3	-339.62	4478.7	6169.3	-1609.5	-1690.6	567.09	Study2	.
128	1	7	4	AcrossSecond	Boundary	SHINEd_413.jpg	SHINEd_286.jpg	f	f	1	2668	4	1326	SHINEd_359.jpg	1	1	4753.5	-15238	4582	-616.32	3965.7	4413.2	-67.376	4345.8	6169.3	-2203.7	-1823.5	792.99	Study2	400
128	1	7	5	WithinThird	NB	SHINEd_379.jpg	SHINEd_75.jpg	f	j	0	4622	3	2048	SHINEd_301.jpg	1	1	6137.5	-19360	6030.1	329.56	6359.6	6223.3	-247.98	5975.4	6169.3	190.28	-193.98	983	Study2	.
128	1	7	6	AcrossThird	Boundary	SHINEd_209.jpg	SHINEd_145.jpg	j	j	1	1841	4	1492	SHINEd_409.jpg	1	1	4533.1	-26470	5067.6	137.08	5204.6	5338.9	-307.29	5031.6	6169.3	-964.69	-1137.8	777.42	Study2	300
128	1	7	7	WithinFourth	NB	SHINEd_479.jpg	SHINEd_207.jpg	j	f	0	4801	3	1995	SHINEd_185.jpg	1	1	4991.8	-31516	5319.6	179.65	5499.3	5002.7	31.244	5034	6169.3	-670.06	-1135.4	762.71	Study2	.
128	1	8	1	WithinFirst	NB	SHINEd_232.jpg	SHINEd_121.jpg	j	f	0	3673	3	1298	SHINEd_280.jpg	0	1	5828.8	2353.8	5442.5	120.84	5563.3	5945.4	-561.81	5383.6	7342.7	-1779.4	-1959	386.19	Study2	.
128	1	8	2	AcrossFirst	Boundary	SHINEd_24.jpg	SHINEd_137.jpg	j	j	1	3939	2	1761	SHINEd_351.jpg	1	1	5406.2	-3573.8	5646.8	68.231	5715.1	4848.1	738.5	5586.6	7342.7	-1627.6	-1756.1	401.67	Study2	300
128	1	8	3	WithinSecond	NB	SHINEd_457.jpg	SHINEd_340.jpg	j	j	1	2241	4	1589	SHINEd_265.jpg	0	1	4949.5	-9535.5	4702.6	90.18	4792.8	5018.5	-297.49	4721	7342.7	-2549.9	-2621.7	432.18	Study2	.
128	1	8	4	AcrossSecond	Boundary	SHINEd_168.jpg	SHINEd_14.jpg	f	j	0	3612	2	984	SHINEd_271.jpg	1	1	4706.5	-15283	4503.4	1033.1	5536.5	4315.1	270.06	4585.1	7342.7	-1806.2	-2757.5	789.11	Study2	400
128	1	8	5	WithinThird	NB	SHINEd_402.jpg	SHINEd_293.jpg	f	f	1	5637	3	1133	SHINEd_216.jpg	1	1	4348	-21147	3963.5	494.41	4457.9	4629.8	-620.73	4009.1	7342.7	-2884.7	-3333.6	525.75	Study2	.
128	1	8	6	AcrossThird	Boundary	SHINEd_390.jpg	SHINEd_16.jpg	j	f	0	1911	3	1576	SHINEd_467.jpg	0	1	6087.2	-24913	6578.4	-1810.4	4768.1	6344.2	130.21	6474.4	7342.7	-2574.6	-868.29	766.22	Study2	100
128	1	8	7	WithinFourth	NB	SHINEd_17.jpg	SHINEd_292.jpg	f	f	1	2750	3	1340	SHINEd_422.jpg	1	1	4519.9	-31985	4227.2	1309.3	5536.5	4529.5	-171.71	4357.8	7342.7	-1806.2	-2984.9	474.54	Study2	.
128	1	9	1	WithinFirst	NB	SHINEd_2.jpg	SHINEd_343.jpg	f	f	1	3358	3	1188	SHINEd_368.jpg	1	1	5380.9	1903.9	5183.3	-727.67	4455.7	5053.8	34.282	5088.1	7838.1	-3382.4	-2750	677.18	Study2	.
128	1	9	2	AcrossFirst	Boundary	SHINEd_277.jpg	SHINEd_217.jpg	j	f	0	3497	2	1082	SHINEd_307.jpg	1	1	5575.9	-3406.1	5907.9	451.65	6359.6	5631.2	212.39	5843.6	7838.1	-1478.5	-1994.5	491.18	Study2	100
128	1	9	3	WithinSecond	NB	SHINEd_431.jpg	SHINEd_35.jpg	j	f	0	4093	4	1108	SHINEd_99.jpg	1	1	6478.4	-8008.6	6896.1	-374.22	6521.9	7326.8	-581.4	6745.4	7838.1	-1316.2	-1092.7	934.5	Study2	.
128	1	9	4	AcrossSecond	Boundary	SHINEd_337.jpg	SHINEd_228.jpg	f	j	0	3095	2	2024	SHINEd_176.jpg	0	1	6140.5	-13851	6149.8	311.02	6460.8	5988.7	155.3	6144	7838.1	-1377.3	-1694.1	511.69	Study2	400
128	1	9	5	WithinThird	NB	SHINEd_211.jpg	SHINEd_162.jpg	j	j	1	1976	4	726	SHINEd_169.jpg	0	1	4698.8	-20798	4157.4	407	4564.4	4489.7	-353.16	4136.6	7838.1	-3273.7	-3701.5	486.09	Study2	.
128	1	9	6	AcrossThird	Boundary	SHINEd_37.jpg	SHINEd_146.jpg	f	f	1	2474	3	2996	SHINEd_67.jpg	1	1	5572.5	-25430	6481.9	76.413	6558.3	6338.4	54.992	6393.4	7838.1	-1279.7	-1444.7	769.93	Study2	100
128	1	9	7	WithinFourth	NB	SHINEd_71.jpg	SHINEd_388.jpg	j	j	1	6124	3	3039	SHINEd_245.jpg	1	1	4664.7	-31843	4663.2	-156.4	4506.8	4666.8	-77.676	4589.1	7838.1	-3331.3	-3248.9	334.85	Study2	.
128	1	10	1	WithinFirst	NB	SHINEd_244.jpg	SHINEd_394.jpg	j	f	0	1940	4	595	SHINEd_261.jpg	1	1	5846.9	2371.9	5635.4	-104.81	5530.6	5459.7	95.028	5554.7	7895.6	-2365	-2340.9	746.69	Study2	.
128	1	10	2	AcrossFirst	Boundary	SHINEd_114.jpg	SHINEd_195.jpg	j	f	0	2013	3	1449	SHINEd_444.jpg	1	1	5506.8	-3498.2	6277.6	510.3	6787.9	5002.4	1099.5	6101.9	7895.6	-1107.7	-1793.7	1156.7	Study2	200
128	1	10	3	WithinSecond	NB	SHINEd_426.jpg	SHINEd_396.jpg	j	f	0	4608	2	1298	SHINEd_90.jpg	1	1	5641.1	-8869.9	4912.5	337.84	5250.4	5709.3	-669.27	5040	7895.6	-2645.2	-2855.6	776.91	Study2	.
128	1	10	4	AcrossSecond	Boundary	SHINEd_46.jpg	SHINEd_175.jpg	f	j	0	5359	1	707	SHINEd_177.jpg	1	1	5009.7	-15006	4637.8	39.604	4677.4	4320.3	307.24	4627.5	7895.6	-3218.2	-3268.1	924.17	Study2	300
128	1	10	5	WithinThird	NB	SHINEd_181.jpg	SHINEd_124.jpg	f	f	1	2432	3	1019	SHINEd_371.jpg	1	1	6167.9	-19353	5572.4	-320.21	5252.2	6243.2	-658.67	5584.5	7895.6	-2643.4	-2311	585.7	Study2	.
128	1	10	6	AcrossThird	Boundary	SHINEd_231.jpg	SHINEd_23.jpg	f	j	0	3162	2	1543	SHINEd_25.jpg	1	1	5358.5	-25668	5398.2	446.74	5844.9	5177.8	162.88	5340.7	7895.6	-2050.7	-2554.9	520.83	Study2	400
128	1	10	7	WithinFourth	NB	SHINEd_106.jpg	SHINEd_436.jpg	j	j	1	2546	3	2313	SHINEd_86.jpg	1	1	4337.4	-32194	3719.6	1255.9	4975.5	4053.8	-203.77	3850.1	7895.6	-2920.1	-4045.5	437.85	Study2	.
128	1	11	1	WithinFirst	NB	SHINEd_215.jpg	SHINEd_295.jpg	j	j	1	2540	2	1411	SHINEd_358.jpg	1	1	5584.1	2108.1	5585.1	-639.35	4945.7	5500.9	-55.219	5445.7	7863.5	-2917.7	-2417.8	645.76	Study2	.
128	1	11	2	AcrossFirst	Boundary	SHINEd_42.jpg	SHINEd_218.jpg	j	f	0	3642	1	1028	SHINEd_410.jpg	1	1	4925.3	-4055.7	5185.1	914.14	6099.3	4309.9	848.84	5158.7	7863.5	-1764.2	-2704.8	749.89	Study2	400
128	1	11	3	WithinSecond	NB	SHINEd_330.jpg	SHINEd_310.jpg	j	j	1	2668	2	958	SHINEd_8.jpg	1	1	5855.3	-8630.7	5528	-1.6714	5526.3	5909.3	-622.21	5287.1	7863.5	-2337.1	-2576.4	844.45	Study2	.
128	1	11	4	AcrossSecond	Boundary	SHINEd_33.jpg	SHINEd_345.jpg	j	f	0	1776	2	630	SHINEd_18.jpg	1	1	5062.3	-14929	5915.7	258.73	6174.4	5715.2	54.922	5770.2	7863.5	-1689	-2093.3	679.64	Study2	200
128	1	11	5	WithinThird	NB	SHINEd_230.jpg	SHINEd_165.jpg	j	f	0	2318	4	974	SHINEd_316.jpg	0	1	4728.4	-20768	4939.4	803	5742.4	3876	1286.5	5162.4	7863.5	-2121	-2701	600.54	Study2	.
128	1	11	6	AcrossThird	Boundary	SHINEd_94.jpg	SHINEd_80.jpg	j	f	0	3611	1	679	SHINEd_250.jpg	0	1	4897.9	-26104	5749	22.148	5771.1	4470	1104.1	5574.1	7863.5	-2092.3	-2289.4	872.38	Study2	100
128	1	11	7	WithinFourth	NB	SHINEd_274.jpg	SHINEd_256.jpg	f	j	0	3726	3	1476	SHINEd_299.jpg	1	1	5003.6	-31503	5778.5	-331.55	5446.9	6047.9	-328.88	5719	7863.5	-2416.5	-2144.5	790.48	Study2	.
128	1	12	1	WithinFirst	NB	SHINEd_435.jpg	SHINEd_408.jpg	j	f	0	2682	3	778	SHINEd_159.jpg	1	1	5845.7	2367.7	5549.1	477.11	6026.2	5572.3	59.944	5632.2	7642.1	-1615.9	-2009.9	453.15	Study2	.
128	1	12	2	AcrossFirst	Boundary	SHINEd_365.jpg	SHINEd_304.jpg	f	j	0	2501	3	781	SHINEd_21.jpg	1	1	4894.5	-4088.5	5426.5	750.16	6176.7	5205.8	339.28	5545.1	7642.1	-1465.4	-2097	647.21	Study2	200
128	1	12	3	WithinSecond	NB	SHINEd_392.jpg	SHINEd_36.jpg	j	f	0	5334	1	794	SHINEd_415.jpg	1	1	5256.9	-9231.1	6328.7	-1677.1	4651.5	6588.4	-359.27	6229.2	7642.1	-2990.6	-1412.9	889.79	Study2	.
128	1	12	4	AcrossSecond	Boundary	SHINEd_190.jpg	SHINEd_421.jpg	f	f	1	2209	4	790	SHINEd_255.jpg	1	1	5685.3	-14316	6207	-578.93	5628.1	5884.1	250.53	6134.7	7642.1	-2014	-1507.5	607.63	Study2	100
128	1	12	5	WithinThird	NB	SHINEd_110.jpg	SHINEd_332.jpg	f	f	1	2227	3	2135	SHINEd_97.jpg	1	1	4461.6	-21044	3990.1	89.141	4079.2	4259	-219.19	4039.8	7642.1	-3562.9	-3602.3	445.51	Study2	.
128	1	12	6	AcrossThird	Boundary	SHINEd_233.jpg	SHINEd_291.jpg	f	j	0	2240	2	1396	SHINEd_377.jpg	1	1	5427	-25585	6938	-315.59	6622.4	6730.2	122.2	6852.4	7642.1	-1019.7	-789.68	1153.3	Study2	500
128	1	12	7	WithinFourth	NB	SHINEd_474.jpg	SHINEd_463.jpg	f	j	0	2110	2	1783	SHINEd_334.jpg	1	1	5031.7	-31485	5525.4	-1553.9	3971.5	5682.8	-311.67	5371.2	7642.1	-3670.6	-2270.9	647.31	Study2	.
128	1	13	1	WithinFirst	NB	SHINEd_203.jpg	SHINEd_10.jpg	j	j	1	4143	3	2372	SHINEd_462.jpg	1	1	5541.7	2064.7	5128.1	-85.133	5042.9	5637.1	-588.46	5048.7	7456.5	-2413.6	-2407.8	782.6	Study2	.
128	1	13	2	AcrossFirst	Boundary	SHINEd_347.jpg	SHINEd_376.jpg	f	f	1	2872	3	417	SHINEd_95.jpg	1	1	5153.7	-3828.3	6054.2	130.18	6184.4	5517.7	618.02	6135.7	7456.5	-1272.1	-1320.8	948.4	Study2	200
128	1	13	3	WithinSecond	NB	SHINEd_183.jpg	SHINEd_221.jpg	f	j	0	2344	2	695	SHINEd_107.jpg	1	1	5159.4	-9328.6	4643.6	-15.372	4628.3	4696.3	-161.89	4534.4	7456.5	-2828.2	-2922.1	807.15	Study2	.
128	1	13	4	AcrossSecond	Boundary	SHINEd_281.jpg	SHINEd_297.jpg	j	f	0	3032	1	570	SHINEd_270.jpg	0	1	5896.3	-14097	6390.8	-375.43	6015.4	5967.5	508.05	6475.5	7456.5	-1441.1	-981	716.32	Study2	100
128	1	13	5	WithinThird	NB	SHINEd_41.jpg	SHINEd_469.jpg	f	f	1	2593	3	1046	SHINEd_72.jpg	1	1	5181.2	-20317	5281.8	-220.39	5061.4	5774	-606.84	5167.2	7456.5	-2395.1	-2289.3	629.15	Study2	.
128	1	13	6	AcrossThird	Boundary	SHINEd_161.jpg	SHINEd_155.jpg	j	j	1	5017	1	571	SHINEd_174.jpg	1	1	4549	-26454	4977.1	350.4	5327.5	4670.6	235.79	4906.4	7456.5	-2129	-2550.1	444.51	Study2	200
128	1	13	7	WithinFourth	NB	SHINEd_329.jpg	SHINEd_418.jpg	f	f	1	2144	2	1256	SHINEd_214.jpg	1	1	4803	-31705	4295	451.16	4746.1	4824.1	-528.57	4295.6	7456.5	-2710.4	-3160.9	498.8	Study2	.
128	1	14	1	WithinFirst	NB	SHINEd_370.jpg	SHINEd_40.jpg	f	f	1	3231	3	1416	SHINEd_120.jpg	1	1	5938.2	2459.2	6595.9	-968.28	5627.7	6620.6	-218.49	6402.1	7823.7	-2196.1	-1421.6	534.54	Study2	.
128	1	14	2	AcrossFirst	Boundary	SHINEd_400.jpg	SHINEd_1.jpg	f	j	0	4675	3	994	SHINEd_111.jpg	1	1	5151.3	-3832.7	5048.6	-462.07	4586.5	5252.8	-176.56	5076.2	7823.7	-3237.2	-2747.5	599.78	Study2	100
128	1	14	3	WithinSecond	NB	SHINEd_468.jpg	SHINEd_302.jpg	f	f	1	5582	1	1433	SHINEd_65.jpg	1	1	4536.6	-9952.4	4352	382.66	4734.6	4138.9	195.76	4334.7	7823.7	-3089.1	-3489	460.33	Study2	.
128	1	14	4	AcrossSecond	Boundary	SHINEd_273.jpg	SHINEd_167.jpg	j	f	0	2361	4	711	SHINEd_367.jpg	1	1	4626.4	-15368	4621.9	33.901	4655.8	4570.5	-23.932	4546.5	7823.7	-3167.9	-3277.2	536.17	Study2	200
128	1	14	5	WithinThird	NB	SHINEd_163.jpg	SHINEd_252.jpg	f	j	0	2564	2	826	SHINEd_122.jpg	0	1	5023.3	-20476	5258.7	-387.58	4871.1	5241.5	-51.816	5189.7	7823.7	-2952.6	-2634	486.92	Study2	.
128	1	14	6	AcrossThird	Boundary	SHINEd_327.jpg	SHINEd_240.jpg	j	f	0	3444	2	822	SHINEd_403.jpg	1	1	6160.8	-24844	6626.6	-1509	5117.6	6229.6	230.67	6460.3	7823.7	-2706.1	-1363.4	840.18	Study2	100
128	1	14	7	WithinFourth	NB	SHINEd_9.jpg	SHINEd_311.jpg	j	j	1	3293	2	1349	SHINEd_7.jpg	1	1	4043	-32467	3635.5	292.58	3928.1	3792.7	-234.45	3558.2	7823.7	-3895.7	-4265.5	668.64	Study2	.
128	1	15	1	WithinFirst	NB	SHINEd_320.jpg	SHINEd_407.jpg	f	f	1	1921	4	465	SHINEd_386.jpg	1	1	5404.5	1925.5	5773.8	-283.39	5490.4	5212.3	793.89	6006.2	7363.4	-1873	-1357.3	596.64	Study2	.
128	1	15	2	AcrossFirst	Boundary	SHINEd_349.jpg	SHINEd_63.jpg	f	f	1	3315	4	442	SHINEd_369.jpg	1	1	4986.4	-3997.6	4923.7	618.81	5542.5	4063.8	1034.7	5098.5	7363.4	-1821	-2264.9	940.43	Study2	100
128	1	15	3	WithinSecond	NB	SHINEd_118.jpg	SHINEd_188.jpg	j	f	0	3114	4	1097	SHINEd_202.jpg	1	1	5036.3	-9452.7	4167.2	227.77	4394.9	4612.8	-478.59	4134.2	7363.4	-2968.5	-3229.3	757.86	Study2	.
128	1	15	4	AcrossSecond	Boundary	SHINEd_11.jpg	SHINEd_451.jpg	j	j	1	2205	2	514	SHINEd_350.jpg	1	1	5319.7	-14674	5043.9	-138.91	4905	4310	754.31	5064.3	7363.4	-2458.4	-2299.1	848.52	Study2	300
128	1	15	5	WithinThird	NB	SHINEd_44.jpg	SHINEd_282.jpg	f	j	0	2193	3	599	SHINEd_96.jpg	1	1	5253.7	-20245	5748.7	-1436	4312.7	5641.5	-73.131	5568.4	7363.4	-3050.8	-1795.1	788.76	Study2	.
128	1	15	6	AcrossThird	Boundary	SHINEd_411.jpg	SHINEd_441.jpg	j	f	0	4156	1	497	SHINEd_243.jpg	1	1	4216.1	-26788	3863.7	699.61	4563.3	4181.6	-54.119	4127.5	7363.4	-2800.1	-3235.9	626.57	Study2	100
128	1	15	7	WithinFourth	NB	SHINEd_239.jpg	SHINEd_306.jpg	f	j	0	1874	3	1092	SHINEd_133.jpg	1	1	5840.1	-30669	5805.1	80.782	5885.9	5906.8	-76.228	5830.6	7363.4	-1477.5	-1532.8	391.63	Study2	.
129	1	2	1	WithinFirst	NB	SHINEd_364.jpg	SHINEd_435.jpg	j	j	1	2516	3	1420	SHINEd_255.jpg	0	1	5991.5	2512.5	6219.9	-254.3	5965.6	6392.2	-272.85	6119.4	6214.3	-248.67	-94.86	242.95	Study2	.
129	1	2	2	AcrossFirst	Boundary	SHINEd_291.jpg	SHINEd_26.jpg	j	j	1	8562	2	1330	SHINEd_313.jpg	0	1	5991.8	-2992.2	6056.9	432.69	6489.6	6365.1	-290.18	6074.9	6214.3	275.35	-139.36	388.94	Study2	200
129	1	2	3	WithinSecond	NB	SHINEd_423.jpg	SHINEd_347.jpg	f	f	1	2572	2	6706	SHINEd_398.jpg	0	1	5756.5	-8732.5	5889.8	-160.96	5728.8	5668	165.34	5833.3	6214.3	-485.4	-380.93	206.1	Study2	.
129	1	2	4	AcrossSecond	Boundary	SHINEd_299.jpg	SHINEd_116.jpg	f	f	1	2706	3	2978	SHINEd_132.jpg	1	1	5792.7	-14201	5852.6	-218.55	5634.1	6047	-245.93	5801	6214.3	-580.18	-413.22	250.7	Study2	300
129	1	2	5	WithinThird	NB	SHINEd_260.jpg	SHINEd_439.jpg	f	f	1	3522	3	3583	SHINEd_60.jpg	1	1	5747.3	-19752	6160.6	-267.26	5893.3	5959.6	157.64	6117.3	6214.3	-320.91	-96.987	304.93	Study2	.
129	1	2	6	AcrossThird	Boundary	SHINEd_81.jpg	SHINEd_426.jpg	f	j	0	2503	2	1215	SHINEd_42.jpg	1	1	5489.8	-25515	5407.7	453.17	5860.9	5733.1	-328.49	5404.6	6214.3	-353.33	-809.62	353.16	Study2	100
129	1	2	7	WithinFourth	NB	SHINEd_178.jpg	SHINEd_221.jpg	j	f	0	2545	2	1576	SHINEd_432.jpg	1	1	5455.6	-31054	5743.1	-260.47	5482.6	5131.2	430.58	5561.7	6214.3	-731.64	-652.52	322.07	Study2	.
129	1	3	1	WithinFirst	NB	SHINEd_82.jpg	SHINEd_118.jpg	f	f	1	3079	3	1704	SHINEd_363.jpg	1	1	6239.6	2761.6	6593.8	-472.27	6121.5	6409.1	-79.456	6329.7	6786.6	-665.07	-456.94	295.12	Study2	.
129	1	3	2	AcrossFirst	Boundary	SHINEd_209.jpg	SHINEd_156.jpg	j	j	1	2866	3	1484	SHINEd_286.jpg	1	1	5926.4	-3056.6	6108.2	-25.685	6082.5	6335.7	-360.89	5974.8	6786.6	-704.11	-811.84	306.56	Study2	100
129	1	3	3	WithinSecond	NB	SHINEd_20.jpg	SHINEd_444.jpg	j	j	1	5636	2	1116	SHINEd_92.jpg	1	1	5409.9	-9078.1	5436	-60.387	5375.6	5382.9	127.18	5510.1	6786.6	-1411	-1276.5	233.15	Study2	.
129	1	3	4	AcrossSecond	Boundary	SHINEd_379.jpg	SHINEd_43.jpg	f	f	1	2974	2	1315	SHINEd_376.jpg	1	1	5609.7	-14383	5656.1	188.44	5844.5	5717.3	-199.02	5518.3	6786.6	-942.1	-1268.3	289.23	Study2	500
129	1	3	5	WithinThird	NB	SHINEd_182.jpg	SHINEd_51.jpg	j	j	1	3526	3	1077	SHINEd_225.jpg	1	1	5401.6	-20096	5067.6	27.154	5094.8	5174.7	-102.33	5072.4	6786.6	-1691.8	-1714.2	277.25	Study2	.
129	1	3	6	AcrossThird	Boundary	SHINEd_240.jpg	SHINEd_218.jpg	f	f	1	2388	3	1249	SHINEd_343.jpg	1	1	5698.9	-25304	6159.9	31.55	6191.4	6060.4	-25.953	6034.4	6786.6	-595.19	-752.16	361.49	Study2	300
129	1	3	7	WithinFourth	NB	SHINEd_138.jpg	SHINEd_123.jpg	j	f	0	3988	1	1184	SHINEd_459.jpg	1	1	5330.7	-31177	5205.3	719.8	5925.1	4927	432.86	5359.9	6786.6	-861.52	-1426.7	347.23	Study2	.
129	1	4	1	WithinFirst	NB	SHINEd_361.jpg	SHINEd_328.jpg	f	j	0	4120	3	2799	SHINEd_460.jpg	0	1	5711.6	2235.6	5901	367.23	6268.2	5509.8	480.25	5990	6856.3	-588.03	-866.24	297.28	Study2	.
129	1	4	2	AcrossFirst	Boundary	SHINEd_316.jpg	SHINEd_227.jpg	j	j	1	3292	3	1732	SHINEd_125.jpg	1	1	5799.2	-3181.8	6076.6	98.114	6174.7	5486.4	496.97	5983.4	6856.3	-681.59	-872.89	320.15	Study2	500
129	1	4	3	WithinSecond	NB	SHINEd_243.jpg	SHINEd_149.jpg	f	f	1	2600	3	1244	SHINEd_70.jpg	1	1	5406.5	-9079.5	5453.8	432.72	5886.5	5327.5	305.3	5632.8	6856.3	-969.76	-1223.5	299.5	Study2	.
129	1	4	4	AcrossSecond	Boundary	SHINEd_383.jpg	SHINEd_189.jpg	j	f	0	3122	2	849	SHINEd_3.jpg	1	1	5575.7	-14415	6284.3	-550.19	5734.1	5772.9	310.97	6083.9	6856.3	-1122.2	-772.34	337.39	Study2	100
129	1	4	5	WithinThird	NB	SHINEd_338.jpg	SHINEd_418.jpg	j	f	0	6056	2	1455	SHINEd_67.jpg	1	1	5485.7	-20010	5372.7	270.87	5643.6	4915.9	498.38	5414.3	6856.3	-1212.7	-1442	383.76	Study2	.
129	1	4	6	AcrossThird	Boundary	SHINEd_289.jpg	SHINEd_473.jpg	j	j	1	3473	2	738	SHINEd_152.jpg	1	1	5535.1	-25466	5964.2	-437.33	5526.9	5517.7	423.9	5941.6	6856.3	-1329.4	-914.68	301.13	Study2	200
129	1	4	7	WithinFourth	NB	SHINEd_283.jpg	SHINEd_59.jpg	f	f	1	4963	1	855	SHINEd_8.jpg	1	1	5376.9	-31129	5468.4	-84.263	5384.2	5614.4	-127.42	5487	6856.3	-1472.1	-1369.3	330.07	Study2	.
129	1	5	1	WithinFirst	NB	SHINEd_40.jpg	SHINEd_377.jpg	f	j	0	3987	2	910	SHINEd_83.jpg	1	1	5775.6	2302.6	5525.6	385.01	5910.6	5551.7	-34.564	5517.1	6276.2	-365.61	-759.1	283.27	Study2	.
129	1	5	2	AcrossFirst	Boundary	SHINEd_344.jpg	SHINEd_202.jpg	j	f	0	3185	3	1342	SHINEd_193.jpg	1	1	5541.8	-3436.2	5555.5	51.134	5606.6	5475.7	20.92	5496.6	6276.2	-669.64	-779.58	214.39	Study2	200
129	1	5	3	WithinSecond	NB	SHINEd_168.jpg	SHINEd_392.jpg	f	f	1	2822	2	2433	SHINEd_104.jpg	1	1	5776.4	-8706.6	5424.9	291.77	5716.6	5893.1	-577.47	5315.6	6276.2	-559.59	-960.59	447.29	Study2	.
129	1	5	4	AcrossSecond	Boundary	SHINEd_29.jpg	SHINEd_465.jpg	f	j	0	3083	3	1036	SHINEd_371.jpg	1	1	5385.1	-14603	5726.3	-145.95	5580.4	5656.5	15.249	5671.8	6276.2	-695.86	-604.46	272.93	Study2	200
129	1	5	5	WithinThird	NB	SHINEd_65.jpg	SHINEd_199.jpg	j	j	1	2382	1	3291	SHINEd_27.jpg	0	1	5176.4	-20317	5013.5	258.26	5271.7	5280.6	-146.7	5133.9	6276.2	-1004.5	-1142.3	356.65	Study2	.
129	1	5	6	AcrossThird	Boundary	SHINEd_252.jpg	SHINEd_474.jpg	j	f	0	6120	3	1420	SHINEd_480.jpg	1	1	5126.5	-25873	5689.8	181.35	5871.2	5068.1	600.21	5668.3	6276.2	-405.04	-607.89	361.01	Study2	100
129	1	5	7	WithinFourth	NB	SHINEd_446.jpg	SHINEd_311.jpg	f	f	1	2522	2	4624	SHINEd_194.jpg	1	1	5206.4	-31298	4916.7	449.68	5366.4	5107.8	-195.35	4912.5	6276.2	-909.83	-1363.7	214.69	Study2	.
129	1	6	1	WithinFirst	NB	SHINEd_22.jpg	SHINEd_235.jpg	j	j	1	3596	2	1112	SHINEd_115.jpg	1	1	5788.3	2309.3	6217.2	-217.72	5999.5	5300.3	956.6	6256.9	6006.6	-7.1018	250.26	294.54	Study2	.
129	1	6	2	AcrossFirst	Boundary	SHINEd_251.jpg	SHINEd_137.jpg	j	f	0	4086	3	622	SHINEd_429.jpg	1	1	5751.6	-3232.4	5958.2	-444.08	5514.1	5679	51.253	5730.2	6006.6	-492.5	-276.38	330.52	Study2	200
129	1	6	3	WithinSecond	NB	SHINEd_34.jpg	SHINEd_61.jpg	j	j	1	2462	3	840	SHINEd_403.jpg	1	1	5781.7	-8707.3	5825.4	227.56	6052.9	5619.1	333.84	5952.9	6006.6	46.345	-53.682	391.44	Study2	.
129	1	6	4	AcrossSecond	Boundary	SHINEd_72.jpg	SHINEd_430.jpg	j	f	0	5125	2	1249	SHINEd_148.jpg	1	1	5429	-14565	5581.8	6.6097	5588.4	5397.8	211.19	5609	6006.6	-418.15	-397.63	216.49	Study2	200
129	1	6	5	WithinThird	NB	SHINEd_400.jpg	SHINEd_100.jpg	f	f	1	4451	1	652	SHINEd_264.jpg	1	1	5221.7	-20277	5134.1	103.34	5237.4	5363.6	-215.27	5148.3	6006.6	-769.2	-858.29	326.1	Study2	.
129	1	6	6	AcrossThird	Boundary	SHINEd_111.jpg	SHINEd_388.jpg	f	f	1	2850	3	716	SHINEd_23.jpg	1	1	5062	-25942	5510.8	-142.2	5368.6	5101.2	523.8	5625	6006.6	-637.99	-381.58	308.4	Study2	300
129	1	6	7	WithinFourth	NB	SHINEd_451.jpg	SHINEd_117.jpg	j	j	1	2360	2	1687	SHINEd_161.jpg	0	1	4938.3	-31571	4892.3	-316.98	4575.3	4664.7	241.46	4906.2	6006.6	-1431.3	-1100.4	339.89	Study2	.
129	1	7	1	WithinFirst	NB	SHINEd_21.jpg	SHINEd_53.jpg	j	j	1	2566	3	1467	SHINEd_421.jpg	1	1	5423.1	1946.1	5783.6	-4.5696	5779	5407.3	496.22	5903.6	7077	-1298	-1173.4	267.92	Study2	.
129	1	7	2	AcrossFirst	Boundary	SHINEd_458.jpg	SHINEd_382.jpg	f	j	0	2702	3	1486	SHINEd_13.jpg	0	1	5424.6	-3557.4	5887.1	-230.23	5656.9	5616.8	245.87	5862.6	7077	-1420.1	-1214.4	351.54	Study2	100
129	1	7	3	WithinSecond	NB	SHINEd_456.jpg	SHINEd_464.jpg	j	f	0	1880	3	1194	SHINEd_169.jpg	1	1	5169.3	-9317.7	5377.9	127.24	5505.1	5132.5	20.071	5152.6	7077	-1571.9	-1924.4	275.83	Study2	.
129	1	7	4	AcrossSecond	Boundary	SHINEd_448.jpg	SHINEd_231.jpg	f	f	1	3252	2	1165	SHINEd_2.jpg	0	1	5312.6	-14679	5984.1	-564.42	5419.7	5235.6	486.39	5721.9	7077	-1657.3	-1355.1	319.33	Study2	400
129	1	7	5	WithinThird	NB	SHINEd_120.jpg	SHINEd_52.jpg	f	f	1	4419	2	2253	SHINEd_219.jpg	1	1	5140.3	-20357	5579.4	-508.67	5070.7	5458.8	-96.243	5362.6	7077	-2006.3	-1714.4	356.39	Study2	.
129	1	7	6	AcrossThird	Boundary	SHINEd_395.jpg	SHINEd_268.jpg	j	f	0	3059	2	1205	SHINEd_37.jpg	1	1	5357.1	-25645	5803.6	-379.51	5424.1	5675.7	-48.843	5626.9	7077	-1652.9	-1450.1	362.47	Study2	200
129	1	7	7	WithinFourth	NB	SHINEd_469.jpg	SHINEd_236.jpg	f	j	0	3747	3	1417	SHINEd_466.jpg	1	1	4937.5	-31570	4918.2	75.017	4993.2	4793.8	107.59	4901.4	7077	-2083.8	-2175.6	243.01	Study2	.
129	1	8	1	WithinFirst	NB	SHINEd_112.jpg	SHINEd_431.jpg	f	j	0	2763	2	1753	SHINEd_478.jpg	0	1	5661.7	2184.7	5575.9	333.79	5909.7	5712.7	-28.605	5684.1	6688.1	-778.36	-1004	376.47	Study2	.
129	1	8	2	AcrossFirst	Boundary	SHINEd_197.jpg	SHINEd_113.jpg	j	j	1	3490	2	1490	SHINEd_190.jpg	0	1	5935.6	-3046.4	5536.4	490.81	6027.2	5565.2	67.216	5632.4	6688.1	-660.92	-1055.7	552.57	Study2	100
129	1	8	3	WithinSecond	NB	SHINEd_305.jpg	SHINEd_433.jpg	j	f	0	3446	2	1272	SHINEd_97.jpg	0	1	5523.6	-8963.4	6019.1	-171.02	5848.1	5595.3	389.34	5984.7	6688.1	-840	-703.41	309.31	Study2	.
129	1	8	4	AcrossSecond	Boundary	SHINEd_167.jpg	SHINEd_354.jpg	j	f	0	2776	2	1382	SHINEd_232.jpg	1	1	5578	-14414	6136.4	-33.618	6102.8	5701	234.69	5935.6	6688.1	-585.29	-752.45	333.65	Study2	200
129	1	8	5	WithinThird	NB	SHINEd_259.jpg	SHINEd_158.jpg	f	f	1	2522	2	1553	SHINEd_281.jpg	1	1	5112.6	-20384	5116.1	363.82	5480	5307.1	-118.37	5188.7	6688.1	-1208.1	-1499.4	381.85	Study2	.
129	1	8	6	AcrossThird	Boundary	SHINEd_128.jpg	SHINEd_36.jpg	f	f	1	2507	3	1315	SHINEd_467.jpg	1	1	5070.4	-25932	5642.4	-249.42	5393	5362.1	162.8	5524.9	6688.1	-1295.1	-1163.2	310.93	Study2	300
129	1	8	7	WithinFourth	NB	SHINEd_164.jpg	SHINEd_114.jpg	f	j	0	2611	2	1191	SHINEd_203.jpg	1	1	5175.1	-31333	4882.7	256.16	5138.9	5021.4	-135.77	4885.6	6688.1	-1549.2	-1802.5	269.16	Study2	.
129	1	9	1	WithinFirst	NB	SHINEd_463.jpg	SHINEd_256.jpg	f	j	0	2825	2	2981	SHINEd_80.jpg	1	1	5489	2018	5566.8	-125.6	5441.2	5482.4	85.935	5568.3	6544.4	-1103.1	-976.03	254.84	Study2	.
129	1	9	2	AcrossFirst	Boundary	SHINEd_326.jpg	SHINEd_353.jpg	j	f	0	3209	2	1236	SHINEd_452.jpg	1	1	5589.4	-3386.6	6164	-634.9	5529.1	5897.1	297.4	6194.5	6544.4	-1015.3	-349.88	344.69	Study2	300
129	1	9	3	WithinSecond	NB	SHINEd_230.jpg	SHINEd_93.jpg	f	f	1	2012	3	1448	SHINEd_271.jpg	1	1	5357.6	-9123.4	5156.2	512.61	5668.8	5251.1	-116.18	5134.9	6544.4	-875.52	-1409.4	253.79	Study2	.
129	1	9	4	AcrossSecond	Boundary	SHINEd_362.jpg	SHINEd_335.jpg	j	j	1	5846	2	1542	SHINEd_401.jpg	1	1	5576.7	-14409	5581.1	305.74	5886.9	5545.7	-21.292	5524.4	6544.4	-657.5	-1020	274.12	Study2	500
129	1	9	5	WithinThird	NB	SHINEd_475.jpg	SHINEd_324.jpg	f	f	1	2580	3	2025	SHINEd_145.jpg	1	1	5277.6	-20213	5453.4	121.42	5574.9	5286.5	194.83	5481.3	6544.4	-969.49	-1063	315.32	Study2	.
129	1	9	6	AcrossThird	Boundary	SHINEd_173.jpg	SHINEd_174.jpg	f	f	1	3004	2	1439	SHINEd_450.jpg	1	1	5367.6	-25628	5627.4	140.85	5768.2	5346.6	217.75	5564.4	6544.4	-776.12	-979.98	283.72	Study2	400
129	1	9	7	WithinFourth	NB	SHINEd_176.jpg	SHINEd_341.jpg	j	j	1	1777	3	1255	SHINEd_212.jpg	1	1	5342.7	-31158	5584.6	-164.19	5420.4	5350.3	181.33	5531.6	6544.4	-1124	-1012.7	323.32	Study2	.
129	1	10	1	WithinFirst	NB	SHINEd_279.jpg	SHINEd_302.jpg	j	f	0	2222	2	1426	SHINEd_294.jpg	0	1	5530.4	2050.4	5698.9	-49.337	5649.5	5389.8	200.57	5590.4	6196.8	-547.26	-606.44	202.25	Study2	.
129	1	10	2	AcrossFirst	Boundary	SHINEd_10.jpg	SHINEd_64.jpg	j	f	0	3192	2	1188	SHINEd_415.jpg	0	1	5552.2	-3432.8	5251.5	282.11	5533.6	5728.5	-362.37	5366.1	6196.8	-663.18	-830.71	300.23	Study2	100
129	1	10	3	WithinSecond	NB	SHINEd_57.jpg	SHINEd_285.jpg	f	j	0	2844	2	807	SHINEd_222.jpg	0	1	5205.5	-9284.5	5233.4	210.95	5444.4	5265.9	-54.605	5211.3	6196.8	-752.41	-985.51	298.59	Study2	.
129	1	10	4	AcrossSecond	Boundary	SHINEd_196.jpg	SHINEd_62.jpg	f	j	0	3273	2	1154	SHINEd_50.jpg	1	1	5265.5	-14729	6194.4	-731.68	5462.7	5237.7	745.23	5983	6196.8	-734.05	-213.83	389.86	Study2	100
129	1	10	5	WithinThird	NB	SHINEd_410.jpg	SHINEd_320.jpg	f	f	1	2315	3	635	SHINEd_407.jpg	1	1	5063.2	-20437	4923.9	276.36	5200.3	5148.6	-263.02	4885.6	6196.8	-996.51	-1311.2	298.11	Study2	.
129	1	10	6	AcrossThird	Boundary	SHINEd_411.jpg	SHINEd_322.jpg	j	f	0	1944	2	1191	SHINEd_131.jpg	1	1	5091.8	-25913	5511.8	-211.14	5300.7	4841.7	549.64	5391.3	6196.8	-896.1	-805.45	302.02	Study2	200
129	1	10	7	WithinFourth	NB	SHINEd_306.jpg	SHINEd_417.jpg	j	j	1	2521	3	1744	SHINEd_205.jpg	1	1	4730.6	-31780	4788	-101.07	4686.9	4655	6.6545	4661.7	6196.8	-1509.9	-1535.1	249.88	Study2	.
129	1	11	1	WithinFirst	NB	SHINEd_135.jpg	SHINEd_339.jpg	f	f	1	2830	2	1209	SHINEd_277.jpg	1	1	5742.5	2259.5	5951.7	47.832	5999.5	5609	286.3	5895.3	5897.2	102.34	-1.8972	251.81	Study2	.
129	1	11	2	AcrossFirst	Boundary	SHINEd_140.jpg	SHINEd_249.jpg	f	f	1	4012	2	2375	SHINEd_375.jpg	1	1	5737.9	-3250.1	6175.7	-271.12	5904.5	5849	328.81	6177.8	5897.2	7.3295	280.56	426.68	Study2	200
129	1	11	3	WithinSecond	NB	SHINEd_436.jpg	SHINEd_368.jpg	j	j	1	2218	3	1773	SHINEd_180.jpg	1	1	5313.8	-9179.2	5479.1	-32.735	5446.3	5247.1	246.82	5494	5897.2	-450.85	-403.23	328.99	Study2	.
129	1	11	4	AcrossSecond	Boundary	SHINEd_200.jpg	SHINEd_77.jpg	j	f	0	2424	2	1124	SHINEd_296.jpg	1	1	5161.2	-14837	5135	216.14	5351.2	5525.7	-398.33	5127.4	5897.2	-546.03	-769.83	312.11	Study2	300
129	1	11	5	WithinThird	NB	SHINEd_434.jpg	SHINEd_258.jpg	j	j	1	2378	3	1176	SHINEd_350.jpg	1	1	5098.1	-20405	5042.1	340.13	5382.2	4371.8	813.09	5184.9	5897.2	-514.99	-712.33	382.89	Study2	.
129	1	11	6	AcrossThird	Boundary	SHINEd_261.jpg	SHINEd_226.jpg	f	f	1	5148	1	777	SHINEd_33.jpg	1	1	5372.8	-25635	5644	-295.31	5348.6	5001.2	511.05	5512.3	5897.2	-548.55	-384.92	297.63	Study2	100
129	1	11	7	WithinFourth	NB	SHINEd_229.jpg	SHINEd_150.jpg	j	j	1	2606	2	1138	SHINEd_155.jpg	0	1	5210.7	-31302	5127.6	84.972	5212.6	5074.3	93.67	5168	5897.2	-684.63	-729.25	286.37	Study2	.
129	1	12	1	WithinFirst	NB	SHINEd_28.jpg	SHINEd_278.jpg	j	f	0	2972	2	1170	SHINEd_345.jpg	1	1	6446.2	2970.2	6674.6	-202.75	6471.9	6711.6	-148.81	6562.8	7200.2	-728.33	-637.38	276.77	Study2	.
129	1	12	2	AcrossFirst	Boundary	SHINEd_237.jpg	SHINEd_390.jpg	j	j	1	3302	2	1198	SHINEd_275.jpg	1	1	5866.8	-3114.2	6221.5	-405.87	5815.6	6094	-80.829	6013.2	7200.2	-1384.6	-1187	269.64	Study2	500
129	1	12	3	WithinSecond	NB	SHINEd_319.jpg	SHINEd_71.jpg	j	f	0	3260	2	1126	SHINEd_297.jpg	1	1	5671.2	-8814.8	5319.3	632.1	5951.4	5551.1	-239.65	5311.5	7200.2	-1248.8	-1888.7	445.28	Study2	.
129	1	12	4	AcrossSecond	Boundary	SHINEd_228.jpg	SHINEd_157.jpg	j	j	1	2321	2	1121	SHINEd_468.jpg	1	1	6009	-13982	6509.4	-87.648	6421.8	6555.1	-44.411	6510.7	7200.2	-778.41	-689.54	319.36	Study2	300
129	1	12	5	WithinThird	NB	SHINEd_257.jpg	SHINEd_327.jpg	j	f	0	3724	2	1314	SHINEd_17.jpg	0	1	5613.3	-19883	5738.6	-95.926	5642.7	5535.2	109.45	5644.6	7200.2	-1557.5	-1555.6	231.8	Study2	.
129	1	12	6	AcrossThird	Boundary	SHINEd_19.jpg	SHINEd_389.jpg	j	f	0	1704	1	1009	SHINEd_269.jpg	1	1	5640	-25361	6040.8	-236.68	5804.1	5473.4	364.32	5837.7	7200.2	-1396.1	-1362.5	294.39	Study2	100
129	1	12	7	WithinFourth	NB	SHINEd_443.jpg	SHINEd_5.jpg	f	j	0	1825	3	2310	SHINEd_425.jpg	1	1	5756.1	-30750	6009	44.491	6053.5	5728.2	165.56	5893.8	7200.2	-1146.7	-1306.4	320.64	Study2	.
129	1	13	1	WithinFirst	NB	SHINEd_284.jpg	SHINEd_187.jpg	f	j	0	3219	2	3966	SHINEd_419.jpg	0	1	6342.1	2867.1	6373	235.84	6608.8	5945.3	534.24	6479.5	6365.6	243.27	113.96	374.42	Study2	.
129	1	13	2	AcrossFirst	Boundary	SHINEd_30.jpg	SHINEd_103.jpg	f	j	0	1774	3	1380	SHINEd_413.jpg	1	1	6295	-2685	6649.9	64.855	6714.8	6035.1	321.62	6356.8	6365.6	349.23	-8.8018	355.5	Study2	300
129	1	13	3	WithinSecond	NB	SHINEd_295.jpg	SHINEd_287.jpg	f	j	0	4544	3	1012	SHINEd_300.jpg	1	1	6016.2	-8468.8	6288.2	65.608	6353.8	6007.5	191.57	6199	6365.6	-11.772	-166.54	262.9	Study2	.
129	1	13	4	AcrossSecond	Boundary	SHINEd_41.jpg	SHINEd_334.jpg	f	f	1	2112	3	984	SHINEd_312.jpg	0	1	6040	-13950	6285.7	-124.97	6160.7	6026.3	236.79	6263.1	6365.6	-204.88	-102.43	285.57	Study2	100
129	1	13	5	WithinThird	NB	SHINEd_273.jpg	SHINEd_405.jpg	j	f	0	1878	3	1144	SHINEd_179.jpg	0	1	5930.9	-19564	5979	-249.42	5729.5	5735.4	-65.44	5669.9	6365.6	-636.03	-695.62	400.37	Study2	.
129	1	13	6	AcrossThird	Boundary	SHINEd_422.jpg	SHINEd_367.jpg	j	f	0	1637	3	1553	SHINEd_184.jpg	1	1	6234.2	-24766	7188.4	-106.63	7081.7	5898.7	1388	7286.7	6365.6	716.16	921.09	446.76	Study2	500
129	1	13	7	WithinFourth	NB	SHINEd_394.jpg	SHINEd_165.jpg	j	f	0	1681	2	1530	SHINEd_369.jpg	0	1	5798.2	-30707	5990.1	130.92	6121.1	5652.4	341.29	5993.7	6365.6	-244.51	-371.82	290.1	Study2	.
129	1	14	1	WithinFirst	NB	SHINEd_144.jpg	SHINEd_266.jpg	f	f	1	2966	1	859	SHINEd_270.jpg	1	1	6383.9	2907.9	6177.2	375.3	6552.5	6578.7	-421	6157.7	7824.1	-1271.7	-1666.4	343.86	Study2	.
129	1	14	2	AcrossFirst	Boundary	SHINEd_211.jpg	SHINEd_462.jpg	j	f	0	1657	2	1252	SHINEd_245.jpg	1	1	6291.2	-2689.8	6955.7	-133.29	6822.4	5640.8	1042.2	6683	7824.1	-1001.8	-1141.1	346.68	Study2	100
129	1	14	3	WithinSecond	NB	SHINEd_393.jpg	SHINEd_85.jpg	f	f	1	2274	1	755	SHINEd_163.jpg	0	1	6064	-8422	6596	211.54	6807.5	6027	779.43	6806.5	7824.1	-1016.6	-1017.7	419.99	Study2	.
129	1	14	4	AcrossSecond	Boundary	SHINEd_331.jpg	SHINEd_449.jpg	j	j	1	3679	2	1047	SHINEd_453.jpg	0	1	5854.4	-14137	6414.1	-552.75	5861.3	5809.3	413	6222.3	7824.1	-1962.8	-1601.9	333.92	Study2	100
129	1	14	5	WithinThird	NB	SHINEd_68.jpg	SHINEd_204.jpg	f	j	0	1867	4	1916	SHINEd_55.jpg	0	1	6203.3	-19293	6163.2	394.1	6557.3	6031.6	188.78	6220.4	7824.1	-1266.8	-1603.7	328.98	Study2	.
129	1	14	6	AcrossThird	Boundary	SHINEd_359.jpg	SHINEd_479.jpg	f	j	0	4068	2	941	SHINEd_95.jpg	1	1	5829.9	-25171	6262	-86.197	6175.8	6249.7	-83.323	6166.3	7824.1	-1648.3	-1657.8	383.61	Study2	300
129	1	14	7	WithinFourth	NB	SHINEd_381.jpg	SHINEd_253.jpg	f	f	1	2157	2	883	SHINEd_310.jpg	1	1	5766.6	-30739	5643.9	232.34	5876.2	5346.4	175.6	5521.9	7824.1	-1947.9	-2302.2	275.67	Study2	.
129	1	15	1	WithinFirst	NB	SHINEd_330.jpg	SHINEd_124.jpg	j	j	1	3141	2	2340	SHINEd_470.jpg	0	1	6389.9	2910.9	6028.7	177.23	6206	6160.6	-203.27	5957.3	7390.9	-1184.9	-1433.6	344.51	Study2	.
129	1	15	2	AcrossFirst	Boundary	SHINEd_428.jpg	SHINEd_110.jpg	f	f	1	2855	3	1249	SHINEd_102.jpg	1	1	6234.5	-2749.5	6782.8	-81.379	6701.4	6191.8	483.34	6675.2	7390.9	-689.43	-715.71	351.45	Study2	100
129	1	15	3	WithinSecond	NB	SHINEd_146.jpg	SHINEd_185.jpg	j	f	0	2883	2	1660	SHINEd_207.jpg	0	1	5858.9	-8630.1	5695.6	622.36	6317.9	5689.4	17.239	5706.6	7390.9	-1073	-1684.2	294.16	Study2	.
129	1	15	4	AcrossSecond	Boundary	SHINEd_303.jpg	SHINEd_290.jpg	j	f	0	2946	2	1544	SHINEd_46.jpg	0	1	6183.5	-13810	6670.5	-156.72	6513.8	6060.2	507.23	6567.5	7390.9	-877.07	-823.41	385.75	Study2	300
129	1	15	5	WithinThird	NB	SHINEd_129.jpg	SHINEd_374.jpg	j	j	1	2557	3	2467	SHINEd_217.jpg	1	1	6203.4	-19296	6570.6	-22.949	6547.7	6618.8	-143.95	6474.9	7390.9	-843.2	-915.99	321.29	Study2	.
129	1	15	6	AcrossThird	Boundary	SHINEd_337.jpg	SHINEd_215.jpg	j	j	1	2542	3	2453	SHINEd_154.jpg	0	1	5954.3	-25071	6509.1	-776.54	5732.6	6151	235.66	6386.7	7390.9	-1658.3	-1004.2	471.2	Study2	500
129	1	15	7	WithinFourth	NB	SHINEd_73.jpg	SHINEd_386.jpg	f	f	1	1747	2	1514	SHINEd_153.jpg	0	1	5470.8	-31059	5328.5	-55.724	5272.8	4963.1	241.88	5205	7390.9	-2118.1	-2185.9	410.91	Study2	.
130	1	2	1	WithinFirst	NB	SHINEd_470.jpg	SHINEd_305.jpg	j	f	0	5451	1	522	SHINEd_23.jpg	1	1	7117	3638	7215.5	-337.02	6878.5	6956.8	309.05	7265.8	8200.7	-1322.3	-934.94	223.91	Study2	.
130	1	2	2	AcrossFirst	Boundary	SHINEd_52.jpg	SHINEd_120.jpg	j	j	1	2371	2	1425	SHINEd_373.jpg	1	1	6882	-2103	7318.6	-981.53	6337.1	6895.6	377.27	7272.9	8200.7	-1863.7	-927.83	330.5	Study2	300
130	1	2	3	WithinSecond	NB	SHINEd_86.jpg	SHINEd_339.jpg	j	j	1	6744	3	2467	SHINEd_364.jpg	0	1	6834.8	-7655.2	7013.4	-181.34	6832	6576.6	423.92	7000.5	8200.7	-1368.7	-1200.2	264.8	Study2	.
130	1	2	4	AcrossSecond	Boundary	SHINEd_126.jpg	SHINEd_476.jpg	j	f	0	2337	3	1504	SHINEd_384.jpg	1	1	6945.8	-13049	6780.9	356.12	7137	6831.3	38.024	6869.3	8200.7	-1063.8	-1331.4	381.71	Study2	100
130	1	2	5	WithinThird	NB	SHINEd_246.jpg	SHINEd_394.jpg	f	f	1	16169	1	963	SHINEd_177.jpg	1	1	6897.7	-18602	7249.4	-589.97	6659.4	6553.1	573.21	7126.3	8200.7	-1541.4	-1074.5	322.75	Study2	.
130	1	2	6	AcrossThird	Boundary	SHINEd_114.jpg	SHINEd_73.jpg	f	j	0	2956	2	1922	SHINEd_129.jpg	1	1	7018.4	-23987	7488.5	-579.76	6908.7	6791.5	718.05	7509.6	8200.7	-1292	-691.18	248.19	Study2	200
130	1	2	7	WithinFourth	NB	SHINEd_319.jpg	SHINEd_367.jpg	j	f	0	4896	1	2711	SHINEd_74.jpg	1	1	6850.7	-29659	6794.6	123.84	6918.5	6752.9	80.542	6833.4	8200.7	-1282.3	-1367.3	203.37	Study2	.
130	1	3	1	WithinFirst	NB	SHINEd_473.jpg	SHINEd_312.jpg	j	j	1	3242	3	1092	SHINEd_456.jpg	1	1	7066.4	3585.4	7251.2	-752.79	6498.5	7037.2	177.11	7214.3	8530.1	-2031.6	-1315.8	279.99	Study2	.
130	1	3	2	AcrossFirst	Boundary	SHINEd_9.jpg	SHINEd_357.jpg	f	j	0	2401	3	2061	SHINEd_350.jpg	1	1	6924.2	-2062.8	7098.4	-330.69	6767.7	7152.1	-68.721	7083.3	8530.1	-1762.4	-1446.7	189.36	Study2	500
130	1	3	3	WithinSecond	NB	SHINEd_398.jpg	SHINEd_91.jpg	f	j	0	3210	2	662	SHINEd_187.jpg	1	1	6799.4	-7692.6	6953	-347.61	6605.4	6981.4	-41.01	6940.4	8530.1	-1924.6	-1589.6	235.44	Study2	.
130	1	3	4	AcrossSecond	Boundary	SHINEd_37.jpg	SHINEd_405.jpg	f	f	1	2846	3	2024	SHINEd_318.jpg	1	1	6769.4	-13228	7285.2	-406.36	6878.8	6611.7	498.72	7110.4	8530.1	-1651.2	-1419.7	243.24	Study2	300
130	1	3	5	WithinThird	NB	SHINEd_168.jpg	SHINEd_8.jpg	f	f	1	2385	3	1310	SHINEd_15.jpg	0	1	6706.3	-18796	6764.9	-233.61	6531.3	6713	134.3	6847.3	8530.1	-1998.7	-1682.7	274.93	Study2	.
130	1	3	6	AcrossThird	Boundary	SHINEd_214.jpg	SHINEd_252.jpg	j	f	0	5069	1	1965	SHINEd_313.jpg	1	1	6886.9	-24124	7227.7	-435.94	6791.8	6810.5	303.65	7114.1	8530.1	-1738.3	-1415.9	202.71	Study2	100
130	1	3	7	WithinFourth	NB	SHINEd_39.jpg	SHINEd_458.jpg	f	f	1	5372	1	607	SHINEd_200.jpg	1	1	6943.7	-29572	7002.6	-2.9826	6999.6	7054.6	24.842	7079.5	8530.1	-1530.4	-1450.6	269.13	Study2	.
130	1	4	1	WithinFirst	NB	SHINEd_268.jpg	SHINEd_34.jpg	f	f	1	2598	2	1323	SHINEd_77.jpg	0	1	7130.7	3651.7	7335.4	-578.05	6757.3	7302.5	-184.72	7117.8	8129.9	-1372.6	-1012.1	273.79	Study2	.
130	1	4	2	AcrossFirst	Boundary	SHINEd_329.jpg	SHINEd_267.jpg	f	f	1	4998	2	1448	SHINEd_437.jpg	1	1	6987.5	-1996.5	7102.7	-173.93	6928.7	7122.3	-134.46	6987.8	8129.9	-1201.1	-1142.1	189.24	Study2	400
130	1	4	3	WithinSecond	NB	SHINEd_2.jpg	SHINEd_106.jpg	f	f	1	2489	2	1089	SHINEd_3.jpg	1	1	6992.3	-7496.7	6833.8	21.818	6855.6	7096.4	-172.62	6923.8	8129.9	-1274.3	-1206.1	286.25	Study2	.
130	1	4	4	AcrossSecond	Boundary	SHINEd_21.jpg	SHINEd_119.jpg	j	j	1	20759	3	1653	SHINEd_227.jpg	1	1	7056.9	-12937	6845.5	437.53	7283	6917.4	30.811	6948.2	8129.9	-846.87	-1181.6	261.97	Study2	200
130	1	4	5	WithinThird	NB	SHINEd_145.jpg	SHINEd_471.jpg	j	j	1	4069	3	1645	SHINEd_95.jpg	0	1	6923.5	-18576	6559	491.43	7050.5	6345.5	305.72	6651.2	8129.9	-1079.4	-1478.6	269.66	Study2	.
130	1	4	6	AcrossThird	Boundary	SHINEd_261.jpg	SHINEd_425.jpg	f	f	1	4050	2	1787	SHINEd_139.jpg	1	1	6979	-24025	7082.1	112.29	7194.4	7031.7	-17.721	7014	8129.9	-935.53	-1115.9	234.06	Study2	100
130	1	4	7	WithinFourth	NB	SHINEd_151.jpg	SHINEd_314.jpg	j	j	1	1903	2	1904	SHINEd_449.jpg	1	1	6985.4	-29524	7292.8	-479.54	6813.2	6918.9	285.01	7203.9	8129.9	-1316.7	-925.99	245.34	Study2	.
130	1	5	1	WithinFirst	NB	SHINEd_335.jpg	SHINEd_196.jpg	j	j	1	3636	2	990	SHINEd_255.jpg	0	1	7140	3663	7396.4	273.4	7669.8	7152.5	291.09	7443.6	7943.5	-273.7	-499.95	278.71	Study2	.
130	1	5	2	AcrossFirst	Boundary	SHINEd_140.jpg	SHINEd_49.jpg	j	f	0	9379	2	1923	SHINEd_260.jpg	1	1	7109.7	-1872.3	7599.5	-11.658	7587.8	7986.4	-529.3	7457.1	7943.5	-355.69	-486.44	379.66	Study2	200
130	1	5	3	WithinSecond	NB	SHINEd_402.jpg	SHINEd_380.jpg	j	j	1	5409	2	1731	SHINEd_143.jpg	0	1	6831.4	-7655.6	6925	-329.96	6595.1	6903.1	39.506	6942.6	7943.5	-1348.5	-1000.9	220.31	Study2	.
130	1	5	4	AcrossSecond	Boundary	SHINEd_399.jpg	SHINEd_60.jpg	f	j	0	5258	2	914	SHINEd_64.jpg	1	1	6898.3	-13094	7128.7	-179.98	6948.7	6904.8	174.68	7079.4	7943.5	-994.76	-864.07	213.63	Study2	400
130	1	5	5	WithinThird	NB	SHINEd_427.jpg	SHINEd_480.jpg	f	f	1	5192	3	3186	SHINEd_358.jpg	1	1	6925.5	-18571	7033.2	109.18	7142.4	6977.6	44.807	7022.4	7943.5	-801.11	-921.14	191.27	Study2	.
130	1	5	6	AcrossThird	Boundary	SHINEd_452.jpg	SHINEd_258.jpg	f	f	1	4270	1	1534	SHINEd_198.jpg	1	1	6798.8	-24203	6950.3	-67.627	6882.7	6372.9	623.12	6996	7943.5	-1060.8	-947.49	304.12	Study2	500
130	1	5	7	WithinFourth	NB	SHINEd_336.jpg	SHINEd_360.jpg	f	f	1	2809	2	1461	SHINEd_192.jpg	1	1	6953.5	-29553	7015.5	107.05	7122.5	7061.6	-118.17	6943.4	7943.5	-821	-1000.1	172.62	Study2	.
130	1	6	1	WithinFirst	NB	SHINEd_46.jpg	SHINEd_164.jpg	f	j	0	5745	2	1477	SHINEd_167.jpg	1	1	7053.9	3575.9	7355.8	-469.19	6886.6	7053.3	238.84	7292.2	7716.5	-829.9	-424.35	185.96	Study2	.
130	1	6	2	AcrossFirst	Boundary	SHINEd_400.jpg	SHINEd_366.jpg	f	f	1	3008	2	1091	SHINEd_35.jpg	1	1	7250.8	-1732.2	7366	-97.96	7268	6884.1	493.26	7377.4	7716.5	-448.48	-339.15	277.14	Study2	100
130	1	6	3	WithinSecond	NB	SHINEd_276.jpg	SHINEd_233.jpg	j	j	1	4525	3	1363	SHINEd_468.jpg	1	1	7030.2	-7457.8	7129.2	-11.226	7118	6886.5	139.06	7025.6	7716.5	-598.49	-690.92	327.45	Study2	.
130	1	6	4	AcrossSecond	Boundary	SHINEd_247.jpg	SHINEd_180.jpg	f	f	1	2427	2	1399	SHINEd_234.jpg	1	1	6800.1	-13193	6721.9	-31.665	6690.2	6624.3	148.51	6772.9	7716.5	-1026.3	-943.66	212.22	Study2	100
130	1	6	5	WithinThird	NB	SHINEd_324.jpg	SHINEd_161.jpg	j	j	1	5130	2	1191	SHINEd_303.jpg	1	1	6791.5	-18707	6368.1	346.24	6714.4	6927.3	-438.36	6488.9	7716.5	-1002.2	-1227.6	244.14	Study2	.
130	1	6	6	AcrossThird	Boundary	SHINEd_69.jpg	SHINEd_171.jpg	f	f	1	2237	3	1376	SHINEd_141.jpg	1	1	6871.1	-24132	6808.8	75.32	6884.1	6784.7	8.7741	6793.5	7716.5	-832.4	-923.04	189.82	Study2	300
130	1	6	7	WithinFourth	NB	SHINEd_191.jpg	SHINEd_133.jpg	f	f	1	3227	2	790	SHINEd_450.jpg	1	1	6846.8	-29661	6985.8	-248.9	6736.9	6529.9	419.89	6949.8	7716.5	-979.61	-766.7	229.87	Study2	.
130	1	7	1	WithinFirst	NB	SHINEd_228.jpg	SHINEd_210.jpg	f	f	1	2463	3	1161	SHINEd_325.jpg	1	1	6936.9	3460.9	6818.4	131.69	6950.1	6475	323.7	6798.7	7439.9	-489.83	-641.24	368.35	Study2	.
130	1	7	2	AcrossFirst	Boundary	SHINEd_92.jpg	SHINEd_351.jpg	f	j	0	3111	2	1078	SHINEd_423.jpg	1	1	6978.7	-2002.3	7122.8	-109.97	7012.8	6550.4	636.41	7186.8	7439.9	-427.13	-253.1	261.81	Study2	300
130	1	7	3	WithinSecond	NB	SHINEd_363.jpg	SHINEd_184.jpg	j	j	1	3906	3	1345	SHINEd_446.jpg	1	1	6765.8	-7721.2	7371.8	-606.63	6765.2	6874.6	230.34	7104.9	7439.9	-674.76	-335.01	196.12	Study2	.
130	1	7	4	AcrossSecond	Boundary	SHINEd_44.jpg	SHINEd_48.jpg	f	f	1	2633	3	1387	SHINEd_183.jpg	1	1	6895.3	-13097	7199.2	-229.16	6970	6831.1	256.25	7087.3	7439.9	-469.87	-352.58	200.96	Study2	100
130	1	7	5	WithinThird	NB	SHINEd_306.jpg	SHINEd_24.jpg	f	f	1	4031	1	1177	SHINEd_282.jpg	1	1	7033.1	-18464	6845.1	214	7059.1	7037.3	-186.81	6850.5	7439.9	-380.83	-589.43	302.53	Study2	.
130	1	7	6	AcrossThird	Boundary	SHINEd_84.jpg	SHINEd_375.jpg	f	j	0	4622	2	1231	SHINEd_11.jpg	1	1	7078.4	-23924	7737.8	-231.76	7506	7419.4	283.05	7702.4	7439.9	66.093	262.49	358.24	Study2	300
130	1	7	7	WithinFourth	NB	SHINEd_181.jpg	SHINEd_207.jpg	f	f	1	2895	2	839	SHINEd_349.jpg	1	1	6853	-29654	7205.5	-306.96	6898.6	6554.3	519.65	7074	7439.9	-541.34	-365.93	207.86	Study2	.
130	1	8	1	WithinFirst	NB	SHINEd_407.jpg	SHINEd_93.jpg	j	j	1	1925	3	2166	SHINEd_429.jpg	1	1	6928.1	3452.1	7086.1	-472.06	6614	6902.2	136.73	7039	7894.9	-1280.9	-855.92	322.94	Study2	.
130	1	8	2	AcrossFirst	Boundary	SHINEd_412.jpg	SHINEd_202.jpg	f	f	1	3011	3	1111	SHINEd_477.jpg	1	1	6634.4	-2346.6	6892.4	-324.12	6568.3	6349.9	545.73	6895.6	7894.9	-1326.6	-999.31	216.44	Study2	100
130	1	8	3	WithinSecond	NB	SHINEd_229.jpg	SHINEd_424.jpg	j	j	1	4044	3	1413	SHINEd_230.jpg	1	1	6834.5	-7651.5	6892.7	-322.98	6569.7	6616.6	269.11	6885.7	7894.9	-1325.2	-1009.2	294.23	Study2	.
130	1	8	4	AcrossSecond	Boundary	SHINEd_54.jpg	SHINEd_293.jpg	f	f	1	5569	1	1116	SHINEd_218.jpg	1	1	6731.3	-13260	6751.1	116.84	6868	6761.7	46.149	6807.9	7894.9	-1026.9	-1087	269.32	Study2	100
130	1	8	5	WithinThird	NB	SHINEd_257.jpg	SHINEd_353.jpg	j	j	1	2831	2	1257	SHINEd_422.jpg	1	1	6672.5	-18823	6498.5	474.86	6973.4	6559	-62.615	6496.4	7894.9	-921.54	-1398.5	211.1	Study2	.
130	1	8	6	AcrossThird	Boundary	SHINEd_175.jpg	SHINEd_215.jpg	f	f	1	6496	1	1302	SHINEd_256.jpg	1	1	7089.4	-23913	7064.7	123.78	7188.5	7279.1	-151.07	7128	7894.9	-706.42	-766.87	265.45	Study2	400
130	1	8	7	WithinFourth	NB	SHINEd_30.jpg	SHINEd_96.jpg	j	f	0	5433	2	1162	SHINEd_466.jpg	1	1	6833.8	-29673	6748.3	384.18	7132.4	6730.8	-41.88	6689	7894.9	-762.44	-1205.9	264.07	Study2	.
130	1	9	1	WithinFirst	NB	SHINEd_283.jpg	SHINEd_254.jpg	j	j	1	3240	3	1250	SHINEd_295.jpg	1	1	6748.4	3274.4	6865.3	-75.352	6789.9	6380.1	433.31	6813.4	7799	-1009.1	-985.59	400.07	Study2	.
130	1	9	2	AcrossFirst	Boundary	SHINEd_284.jpg	SHINEd_448.jpg	f	f	1	3411	2	1638	SHINEd_156.jpg	1	1	6989.9	-1989.1	7258.1	43.685	7301.7	6688.6	516.55	7205.1	7799	-497.23	-593.83	344.25	Study2	100
130	1	9	3	WithinSecond	NB	SHINEd_438.jpg	SHINEd_41.jpg	j	j	1	3531	3	1882	SHINEd_241.jpg	0	1	6690.6	-7793.4	6819.8	-462.57	6357.3	6580.8	272.85	6853.7	7799	-1441.7	-945.32	271.36	Study2	.
130	1	9	4	AcrossSecond	Boundary	SHINEd_251.jpg	SHINEd_433.jpg	j	j	1	3892	2	3044	SHINEd_226.jpg	1	1	6736	-13253	6735.4	105.09	6840.5	6625.1	131.45	6756.5	7799	-958.46	-1042.4	180.04	Study2	100
130	1	9	5	WithinThird	NB	SHINEd_212.jpg	SHINEd_408.jpg	j	f	0	2274	3	1283	SHINEd_270.jpg	1	1	6925.8	-18568	6987.4	-27.467	6959.9	7028.7	-23.011	7005.7	7799	-839.08	-793.31	238.14	Study2	.
130	1	9	6	AcrossThird	Boundary	SHINEd_455.jpg	SHINEd_411.jpg	j	f	0	4431	3	1625	SHINEd_265.jpg	1	1	6868.4	-24131	7387.8	-347.91	7039.9	7010.4	225.42	7235.8	7799	-759.12	-563.16	253.87	Study2	200
130	1	9	7	WithinFourth	NB	SHINEd_359.jpg	SHINEd_147.jpg	f	f	1	6411	2	628	SHINEd_308.jpg	1	1	7026.6	-29477	7747.4	-765.99	6981.4	7451.4	281.94	7733.3	7799	-817.59	-65.631	309.64	Study2	.
130	1	10	1	WithinFirst	NB	SHINEd_362.jpg	SHINEd_347.jpg	f	f	1	2801	1	2445	SHINEd_36.jpg	1	1	6987.6	3510.6	7301.5	-697.43	6604	6821.1	507.71	7328.8	7589.7	-985.67	-260.89	290.44	Study2	.
130	1	10	2	AcrossFirst	Boundary	SHINEd_271.jpg	SHINEd_383.jpg	f	j	0	3374	2	3299	SHINEd_348.jpg	1	1	7025.2	-1956.8	7040.3	284.36	7324.7	6417.1	655.56	7072.7	7589.7	-265.04	-517	390.49	Study2	400
130	1	10	3	WithinSecond	NB	SHINEd_100.jpg	SHINEd_278.jpg	f	f	1	2595	3	680	SHINEd_51.jpg	0	1	6909.1	-7577.9	6899.2	156.71	7055.9	6679.4	306.67	6986.1	7589.7	-533.78	-603.62	217.35	Study2	.
130	1	10	4	AcrossSecond	Boundary	SHINEd_157.jpg	SHINEd_338.jpg	j	j	1	3272	3	1217	SHINEd_78.jpg	1	1	6841.6	-13150	6999.2	186.15	7185.3	6805.5	219.91	7025.4	7589.7	-404.38	-564.3	225.87	Study2	300
130	1	10	5	WithinThird	NB	SHINEd_194.jpg	SHINEd_223.jpg	f	f	1	1799	2	1116	SHINEd_66.jpg	1	1	7061.8	-18435	7318.6	-327.48	6991.1	7229.9	-80.645	7149.2	7589.7	-598.56	-440.48	272.67	Study2	.
130	1	10	6	AcrossThird	Boundary	SHINEd_205.jpg	SHINEd_63.jpg	j	j	1	3475	3	1220	SHINEd_102.jpg	1	1	7275.1	-23727	7293.9	51.726	7345.6	7111.4	182.91	7294.3	7589.7	-244.09	-295.36	329.69	Study2	100
130	1	10	7	WithinFourth	NB	SHINEd_136.jpg	SHINEd_158.jpg	f	f	1	2224	2	2292	SHINEd_235.jpg	1	1	7031	-29476	7107.4	-129.43	6977.9	6735.8	325.61	7061.4	7589.7	-611.77	-528.28	215.57	Study2	.
130	1	11	1	WithinFirst	NB	SHINEd_22.jpg	SHINEd_326.jpg	f	j	0	7834	1	680	SHINEd_83.jpg	1	1	7069.6	3598.6	7216.8	-256.25	6960.6	7080.1	102.38	7182.5	7868.3	-907.69	-685.77	300.47	Study2	.
130	1	11	2	AcrossFirst	Boundary	SHINEd_376.jpg	SHINEd_302.jpg	j	j	1	2741	3	708	SHINEd_173.jpg	1	1	6816.4	-2159.6	7162.5	103.06	7265.6	6663.2	498.91	7162.1	7868.3	-602.68	-706.22	269.18	Study2	100
130	1	11	3	WithinSecond	NB	SHINEd_219.jpg	SHINEd_292.jpg	f	f	1	4495	2	1319	SHINEd_105.jpg	1	1	6897.6	-7583.4	6850.2	109.91	6960.1	6868.8	-0.76405	6868	7868.3	-908.16	-1000.3	225.78	Study2	.
130	1	11	4	AcrossSecond	Boundary	SHINEd_109.jpg	SHINEd_467.jpg	f	j	0	2928	3	743	SHINEd_454.jpg	1	1	6838	-13148	7083	-115.64	6967.3	6706.3	274.25	6980.6	7868.3	-900.96	-887.72	160.49	Study2	100
130	1	11	5	WithinThird	NB	SHINEd_71.jpg	SHINEd_332.jpg	f	f	1	2307	3	564	SHINEd_344.jpg	0	1	6863.3	-18628	7042	116.95	7159	6696.8	336.11	7032.9	7868.3	-709.28	-835.36	290.29	Study2	.
130	1	11	6	AcrossThird	Boundary	SHINEd_389.jpg	SHINEd_232.jpg	f	f	1	4605	2	816	SHINEd_137.jpg	1	1	6893.3	-24103	7024.8	-88.612	6936.2	6670.8	342.04	7012.8	7868.3	-932.06	-855.45	294.89	Study2	400
130	1	11	7	WithinFourth	NB	SHINEd_331.jpg	SHINEd_118.jpg	j	f	0	2172	2	306	SHINEd_19.jpg	1	1	6533.2	-29968	6693.1	-438.9	6254.2	6344.3	352.84	6697.2	7868.3	-1614.1	-1171.1	264.53	Study2	.
130	1	12	1	WithinFirst	NB	SHINEd_443.jpg	SHINEd_291.jpg	j	f	0	2775	3	965	SHINEd_148.jpg	0	1	7031.2	3552.2	7199.1	-264.65	6934.5	6710.7	440.28	7151	8388.9	-1454.4	-1237.9	229.1	Study2	.
130	1	12	2	AcrossFirst	Boundary	SHINEd_327.jpg	SHINEd_430.jpg	f	j	0	5959	3	1730	SHINEd_478.jpg	1	1	7063.6	-1920.4	7124.9	-91.43	7033.5	6994.5	92.177	7086.7	8388.9	-1355.4	-1302.2	292.35	Study2	400
130	1	12	3	WithinSecond	NB	SHINEd_89.jpg	SHINEd_479.jpg	j	j	1	1927	2	1271	SHINEd_447.jpg	1	1	6646.8	-7842.2	6823.6	-107.23	6716.4	6223.2	617.23	6840.4	8388.9	-1672.5	-1548.5	237.1	Study2	.
130	1	12	4	AcrossSecond	Boundary	SHINEd_76.jpg	SHINEd_392.jpg	f	j	0	2434	2	1453	SHINEd_28.jpg	1	1	6910.7	-13083	7055.7	128.12	7183.8	6447.9	510.88	6958.8	8388.9	-1205.1	-1430.1	280.77	Study2	500
130	1	12	5	WithinThird	NB	SHINEd_370.jpg	SHINEd_263.jpg	j	f	0	2545	2	632	SHINEd_6.jpg	1	1	7010.3	-18489	7368.9	34.959	7403.9	6429.7	806.51	7236.2	8388.9	-985.01	-1152.7	305.87	Study2	.
130	1	12	6	AcrossThird	Boundary	SHINEd_393.jpg	SHINEd_127.jpg	j	f	0	2321	2	1392	SHINEd_61.jpg	1	1	6866.4	-24138	6923.1	-142.99	6780.1	6626.3	165.27	6791.6	8388.9	-1608.8	-1597.3	233.02	Study2	200
130	1	12	7	WithinFourth	NB	SHINEd_307.jpg	SHINEd_188.jpg	j	f	0	2763	3	2504	SHINEd_107.jpg	1	1	7160.4	-29349	7572.5	-252.75	7319.7	7573	46.422	7619.4	8388.9	-1069.2	-769.48	261.84	Study2	.
130	1	13	1	WithinFirst	NB	SHINEd_45.jpg	SHINEd_431.jpg	f	f	1	7604	4	2076	SHINEd_87.jpg	1	1	6888.9	3404.9	6643.5	46.277	6689.8	6720.9	-13.593	6707.4	8383.9	-1694.1	-1676.5	241.8	Study2	.
130	1	13	2	AcrossFirst	Boundary	SHINEd_217.jpg	SHINEd_428.jpg	j	j	1	8145	3	1314	SHINEd_371.jpg	1	1	6747.9	-2241.1	6906.9	-352.7	6554.2	6531.4	262.21	6793.6	8383.9	-1829.6	-1590.3	250.55	Study2	400
130	1	13	3	WithinSecond	NB	SHINEd_40.jpg	SHINEd_382.jpg	f	j	0	10090	2	1084	SHINEd_128.jpg	1	1	6681.3	-7812.7	6805.5	109.14	6914.6	6764.4	1.8389	6766.3	8383.9	-1469.2	-1617.6	198.27	Study2	.
130	1	13	4	AcrossSecond	Boundary	SHINEd_397.jpg	SHINEd_323.jpg	f	f	1	5803	3	1581	SHINEd_272.jpg	0	1	6774.2	-13225	6537.6	321.12	6858.7	6504.9	88.294	6593.2	8383.9	-1525.1	-1790.6	200.84	Study2	100
130	1	13	5	WithinThird	NB	SHINEd_356.jpg	SHINEd_377.jpg	f	f	1	2661	3	1111	SHINEd_343.jpg	1	1	6914.6	-18589	6861.8	66.057	6927.9	7103.5	-257.53	6846	8383.9	-1456	-1537.9	283.69	Study2	.
130	1	13	6	AcrossThird	Boundary	SHINEd_445.jpg	SHINEd_418.jpg	j	f	0	2782	3	683	SHINEd_266.jpg	1	1	6747.5	-24261	7172.2	-228	6944.2	6707.2	362.3	7069.5	8383.9	-1439.6	-1314.4	289.48	Study2	300
130	1	13	7	WithinFourth	NB	SHINEd_116.jpg	SHINEd_32.jpg	f	j	0	2390	3	1875	SHINEd_29.jpg	1	1	6623.3	-29891	6941.5	-383.25	6558.3	6341.3	548.01	6889.3	8383.9	-1825.6	-1494.6	245.89	Study2	.
130	1	14	1	WithinFirst	NB	SHINEd_43.jpg	SHINEd_56.jpg	j	f	0	2863	3	2441	SHINEd_311.jpg	1	1	7159	3680	7479.2	-607.82	6871.4	6988.9	443.61	7432.5	8074.4	-1202.9	-641.83	284.14	Study2	.
130	1	14	2	AcrossFirst	Boundary	SHINEd_17.jpg	SHINEd_18.jpg	f	f	1	2546	4	1417	SHINEd_203.jpg	1	1	7060.8	-1923.2	7090.2	179.35	7269.5	6771.1	221.08	6992.1	8074.4	-804.83	-1082.2	281.29	Study2	200
130	1	14	3	WithinSecond	NB	SHINEd_239.jpg	SHINEd_280.jpg	f	f	1	2980	1	393	SHINEd_315.jpg	1	1	6814.9	-7674.1	6758.2	475.72	7233.9	6879.3	-76.483	6802.8	8074.4	-840.47	-1271.6	219.43	Study2	.
130	1	14	4	AcrossSecond	Boundary	SHINEd_163.jpg	SHINEd_275.jpg	f	f	1	2347	2	1322	SHINEd_72.jpg	1	1	6901.9	-13092	7251.5	-383.88	6867.6	6471.2	669.88	7141.1	8074.4	-1206.8	-933.3	239.02	Study2	300
130	1	14	5	WithinThird	NB	SHINEd_415.jpg	SHINEd_98.jpg	f	j	0	1912	2	809	SHINEd_57.jpg	1	1	6851.1	-18648	6867.3	-256.39	6610.9	6650.5	300.6	6951.1	8074.4	-1463.5	-1123.2	222.35	Study2	.
130	1	14	6	AcrossThird	Boundary	SHINEd_123.jpg	SHINEd_155.jpg	j	j	1	2606	2	290	SHINEd_461.jpg	1	1	6841.9	-24162	6867	139.52	7006.5	6342.6	403.8	6746.4	8074.4	-1067.8	-1327.9	281.64	Study2	200
130	1	14	7	WithinFourth	NB	SHINEd_386.jpg	SHINEd_124.jpg	j	j	1	3050	1	364	SHINEd_132.jpg	1	1	6655.6	-29853	6267.9	229.82	6497.8	6043.5	206	6249.5	8074.4	-1576.6	-1824.9	527.61	Study2	.
130	1	15	1	WithinFirst	NB	SHINEd_426.jpg	SHINEd_441.jpg	j	f	0	5991	2	81	SHINEd_224.jpg	0	1	7072.9	3596.9	7272.1	-227.32	7044.8	7056.1	50.211	7106.3	8479.4	-1434.7	-1373.2	349.87	Study2	.
130	1	15	2	AcrossFirst	Boundary	SHINEd_16.jpg	SHINEd_421.jpg	j	f	0	3407	3	386	SHINEd_334.jpg	1	1	6772.1	-2208.9	7166.2	-144.88	7021.3	6505	711.88	7216.9	8479.4	-1458.1	-1262.6	383.96	Study2	400
130	1	15	3	WithinSecond	NB	SHINEd_432.jpg	SHINEd_125.jpg	j	f	0	2827	3	311	SHINEd_82.jpg	1	1	6665.1	-7820.9	6699	137.91	6836.9	6469.6	308.3	6777.9	8479.4	-1642.5	-1701.5	252.84	Study2	.
130	1	15	4	AcrossSecond	Boundary	SHINEd_121.jpg	SHINEd_134.jpg	j	j	1	2481	2	874	SHINEd_26.jpg	1	1	7094	-12897	6975.3	-37.695	6937.6	6401.8	515.34	6917.2	8479.4	-1541.8	-1562.2	311.91	Study2	300
130	1	15	5	WithinThird	NB	SHINEd_178.jpg	SHINEd_111.jpg	f	j	0	2594	2	375	SHINEd_274.jpg	1	1	6911.6	-18584	7100.4	9.9664	7110.4	6865.9	194.1	7060	8479.4	-1369	-1419.4	266.53	Study2	.
130	1	15	6	AcrossThird	Boundary	SHINEd_108.jpg	SHINEd_250.jpg	f	j	0	3221	3	992	SHINEd_333.jpg	1	1	6807.6	-24193	6928.9	368.3	7297.2	6972.2	-78.729	6893.5	8479.4	-1182.3	-1585.9	258.63	Study2	200
130	1	15	7	WithinFourth	NB	SHINEd_47.jpg	SHINEd_396.jpg	f	f	1	1980	2	345	SHINEd_97.jpg	0	1	6714.6	-29792	6380.9	167.33	6548.2	6389.3	-10.539	6378.7	8479.4	-1931.2	-2100.7	218.04	Study2	.
131	1	2	1	WithinFirst	NB	SHINEd_43.jpg	SHINEd_158.jpg	j	f	0	4885	2	4636	SHINEd_343.jpg	1	1	5585.1	2103.1	5445.4	280.19	5725.6	5607.8	-142.61	5465.2	6073.3	-347.67	-608.03	289.84	Study2	.
131	1	2	2	AcrossFirst	Boundary	SHINEd_457.jpg	SHINEd_185.jpg	j	f	0	3703	3	1518	SHINEd_216.jpg	1	1	5361.3	-3625.7	5741.6	-55.51	5686.1	4868	789.07	5657.1	6073.3	-387.13	-416.19	282.92	Study2	200
131	1	2	3	WithinSecond	NB	SHINEd_375.jpg	SHINEd_245.jpg	f	f	1	6557	1	1903	SHINEd_94.jpg	0	1	5164.8	-9327.2	5293.6	-132.03	5161.5	4965.3	365.15	5330.5	6073.3	-911.73	-742.8	202.35	Study2	.
131	1	2	4	AcrossSecond	Boundary	SHINEd_220.jpg	SHINEd_371.jpg	f	f	1	2309	4	3189	SHINEd_352.jpg	1	1	5055.2	-14942	5040.8	445.36	5486.1	5150.7	-44.974	5105.8	6073.3	-587.13	-967.49	250.05	Study2	300
131	1	2	5	WithinThird	NB	SHINEd_141.jpg	SHINEd_77.jpg	j	j	1	2802	2	4782	SHINEd_323.jpg	0	1	5131.4	-20372	4873.5	539.27	5412.7	5238.5	-429.22	4809.3	6073.3	-660.52	-1263.9	270.75	Study2	.
131	1	2	6	AcrossThird	Boundary	SHINEd_54.jpg	SHINEd_168.jpg	f	j	0	5741	3	1777	SHINEd_465.jpg	0	1	5182.6	-25825	5046.1	440.22	5486.3	5019.7	45.384	5065	6073.3	-586.95	-1008.2	238.88	Study2	400
131	1	2	7	WithinFourth	NB	SHINEd_290.jpg	SHINEd_127.jpg	j	j	1	1919	1	5647	SHINEd_369.jpg	1	1	5103.8	-31409	5410.5	-170.51	5240	5557.7	-200.14	5357.5	6073.3	-833.28	-715.74	281.67	Study2	.
131	1	3	1	WithinFirst	NB	SHINEd_274.jpg	SHINEd_128.jpg	j	j	1	2300	2	2157	SHINEd_68.jpg	0	1	5299.8	1796.8	5099.6	357.79	5457.3	4845.8	284.1	5129.9	5439.8	17.543	-309.86	227.11	Study2	.
131	1	3	2	AcrossFirst	Boundary	SHINEd_413.jpg	SHINEd_122.jpg	f	f	1	3305	3	2097	SHINEd_398.jpg	1	1	5180.7	-3827.3	5231	358.79	5589.8	5160.3	137.73	5298	5439.8	149.97	-141.79	227.15	Study2	500
131	1	3	3	WithinSecond	NB	SHINEd_448.jpg	SHINEd_123.jpg	f	f	1	7775	1	3328	SHINEd_101.jpg	1	1	5235.5	-9278.5	5227.2	329.92	5557.1	5596.3	-555.76	5040.6	5439.8	117.33	-399.23	241.84	Study2	.
131	1	3	4	AcrossSecond	Boundary	SHINEd_302.jpg	SHINEd_411.jpg	j	j	1	3889	2	1617	SHINEd_175.jpg	1	1	5089.4	-14930	5043.7	575.53	5619.3	5301	-198.27	5102.7	5439.8	179.45	-337.11	261.88	Study2	100
131	1	3	5	WithinThird	NB	SHINEd_289.jpg	SHINEd_145.jpg	j	f	0	3417	3	3866	SHINEd_443.jpg	0	1	4987	-20537	5076.4	65.145	5141.6	4772.6	278.07	5050.6	5439.8	-298.22	-389.17	180.77	Study2	.
131	1	3	6	AcrossThird	Boundary	SHINEd_372.jpg	SHINEd_280.jpg	j	j	1	2146	1	2329	SHINEd_184.jpg	1	1	4941.8	-26087	4865	305.44	5170.5	5111	-309.64	4801.3	5439.8	-269.33	-638.49	202.45	Study2	200
131	1	3	7	WithinFourth	NB	SHINEd_30.jpg	SHINEd_381.jpg	j	f	0	1680	3	3450	SHINEd_264.jpg	0	1	4762.7	-31771	4767.7	213	4980.7	4765.4	-113.55	4651.9	5439.8	-459.13	-787.94	230.14	Study2	.
131	1	4	1	WithinFirst	NB	SHINEd_4.jpg	SHINEd_387.jpg	f	f	1	4045	3	2855	SHINEd_76.jpg	1	1	5311.4	1831.4	5305.6	37.978	5343.6	5331.2	-3.2957	5327.9	6108.5	-764.9	-780.64	250.4	Study2	.
[truncated: 5,767 more rows]
